# Supplementary material for: 4-(Di­methyl­amino)­benzohydrazide
Source: IUCrdata. 2020 Oct 9;5(Pt 10):x201310. doi: 10.1107/S2414314620013103 (PMC9462160; doi:10.1107/S2414314620013103)
Supplement: Supplementary file 1 [file x-05-x201310-sup1.cif]

##############################################################################
#                                                                            #
# This CIF contains the data for a data article accepted for                 #
# publication in IUCrData. It conforms to the requirements of                #
# Notes for Authors for IUCrData, and has been                               #
# peer reviewed under the auspices of IUCrData.                              #
#                                                                            #
# Full details of the Crystallographic Information File format               #
# are given in the paper "The Crystallographic Information File (CIF):       #
# a New Standard Archive File for Crystallography" by S. R. Hall, F. H.      #
# Allen and I. D. Brown [Acta Cryst. (1991), A47, 655-685].                  #
#                                                                            #
# The current version of the core CIF dictionary is obtainable from          #
# ftp://ftp.iucr.org/pub/cif_core.dic.                                       #
#                                                                            #
# Software is freely available for graphical display of the structure(s)     #
# in this CIF. For information consult the CIF software page                 #
# http://www.iucr.org/resources/cif/software.                                #
#                                                                            #
# This file may be used for bona fide research purposes within the           #
# scientific community so long as proper attribution is given to the data    # 
# article from which it was obtained.                                        #
#                                                                            #
##############################################################################
data_I
_database_code_depnum_ccdc_archive 'CCDC 2032776'
_audit_creation_method
;
Olex2 1.2
(compiled 2018.05.29 svn.r3508 for OlexSys, GUI svn.r5506)
;
_journal_date_recd_electronic     2020-09-21
_journal_date_accepted     2020-09-28
_journal_name_full     'IUCrData'
_journal_year     2020
_journal_volume     5
_journal_issue     10
_journal_page_first     0
_journal_page_last     0
_journal_paper_category     HO
_journal_paper_doi     10.1107/S2414314620013103
_journal_coeditor_code     HB4366
_publ_contact_author_name     'Valeri V. Mossine'
_publ_contact_author_address
;
Department of Biochemistry
University of Missouri
Columbia, MO 65211
U.S.A.
;
_publ_contact_author_email     'MossineV@missouri.edu'
_publ_contact_author_fax     '1-573-884-4631'
_publ_contact_author_phone     '1-573-882-2608'
_publ_section_title
;
4-(Dimethylamino)benzohydrazide
;
loop_
    _publ_author_name
    _publ_author_footnote
    _publ_author_address
    'Kelley, Steven P.' .
;
Department of Chemistry
University of Missouri
Columbia, MO 65211
USA
;
    'Mossine, Valeri V.' .
;
Department of Biochemistry
University of Missouri
Columbia, MO 65211
USA
;
    'Mawhinney, Thomas P.' .
;
Department of Biochemistry
University of Missouri
Columbia, MO 65211
USA
;
_publ_section_synopsis
;
The title molecule is essentially flat; in the crystal the molecules are linked
by a system of hydrogen bonds formed by the hydrazido group and consisting of
chains of fused rings.
;
_chemical_name_systematic
;
4-(Dimethylamino)benzohydrazide
;
_chemical_name_common     ?
_chemical_formula_moiety     'C9 H13 N3 O'
_chemical_formula_sum     'C9 H13 N3 O'
_chemical_formula_iupac     'C9 H13 N3 O'
_chemical_formula_weight     179.22
_chemical_melting_point     ?
_space_group_crystal_system     monoclinic
_space_group_name_H-M_alt     'C 1 2/c 1'
_space_group_name_Hall     '-C 2yc'
loop_
    _space_group_symop_operation_xyz
    'x, y, z'
    '-x, y, -z+1/2'
    'x+1/2, y+1/2, z'
    '-x+1/2, y+1/2, -z+1/2'
    '-x, -y, -z'
    'x, -y, z-1/2'
    '-x+1/2, -y+1/2, -z'
    'x+1/2, -y+1/2, z-1/2'
_cell_length_a     24.7018(6)
_cell_length_b     6.30930(10)
_cell_length_c     13.2103(3)
_cell_angle_alpha     90
_cell_angle_beta     118.0496(8)
_cell_angle_gamma     90
_cell_volume     1817.01(7)
_cell_formula_units_Z     8
_cell_measurement_reflns_used     9928
_cell_measurement_theta_min     4.05
_cell_measurement_theta_max     72.31
_cell_measurement_temperature     100.0
_exptl_crystal_description     'irregular'
_exptl_crystal_colour     'colourless'
_exptl_crystal_size_max     0.25
_exptl_crystal_size_mid     0.24
_exptl_crystal_size_min     0.23
_exptl_crystal_density_diffrn     1.310
_exptl_crystal_density_meas     ?
_exptl_crystal_density_method     ?
_exptl_crystal_F_000     768
_exptl_absorpt_coefficient_mu     0.722
_exptl_absorpt_correction_type     multi-scan
_exptl_absorpt_process_details
;
(<i>AXScale</i>; Bruker, 2016)
;
_exptl_absorpt_correction_T_min     0.6835
_exptl_absorpt_correction_T_max     0.7536
_diffrn_ambient_temperature     100.0
_diffrn_source     'Incoatec IMuS microfocus Cu tube'
_diffrn_radiation_type     CuK\a
_diffrn_radiation_wavelength     1.54178
_diffrn_radiation_monochromator     'multi-layer optics'
_diffrn_measurement_device_type     'Bruker APEXII CCD'
_diffrn_measurement_method     '\f and \w scans'
_diffrn_detector_area_resol_mean     ?
_diffrn_reflns_number     15813
_diffrn_reflns_av_R_equivalents     0.0188
_diffrn_reflns_av_unetI/netI     0.0134
_diffrn_reflns_theta_min     4.056
_diffrn_reflns_theta_max     72.392
_diffrn_reflns_theta_full     67.679
_diffrn_measured_fraction_theta_max     0.990
_diffrn_measured_fraction_theta_full     0.994
_diffrn_reflns_limit_h_min     -29
_diffrn_reflns_limit_h_max     26
_diffrn_reflns_limit_k_min     -7
_diffrn_reflns_limit_k_max     7
_diffrn_reflns_limit_l_min     -16
_diffrn_reflns_limit_l_max     16
_diffrn_standards_number     0
_refine_special_details
;
The hydrazide H2, H3A, and H3B atoms were located in difference-Fourier maps
 while all other hydrogen atoms were initially placed in calculated positions
 with their coordinates constrained to ride on their carrier atoms
 [C---H(aromatic) = 0.95?\%A, C---H(methyl) = 0.98?\%A]. The constraint Uiso(H)
 = 1.2Ueq(carrier) or 1.5Ueq(methyl carrier) was applied in all cases.
;
_reflns_number_total     1786
_reflns_number_gt     1770
_reflns_threshold_expression     'I > 2\s(I)'
_refine_ls_structure_factor_coef     Fsqd
_refine_ls_matrix_type     full
_refine_ls_R_factor_all     0.0365
_refine_ls_R_factor_gt     0.0363
_refine_ls_wR_factor_gt     0.0980
_refine_ls_wR_factor_ref     0.0982
_refine_ls_goodness_of_fit_ref     1.067
_refine_ls_restrained_S_all     1.067
_refine_ls_number_reflns     1786
_refine_ls_number_parameters     130
_refine_ls_number_restraints     0
_refine_ls_hydrogen_treatment     mixed
_refine_ls_weighting_scheme     calc
_refine_ls_weighting_details
              'w=1/[\s^2^(Fo^2^)+(0.0541P)^2^+1.3587P] where P=(Fo^2^+2Fc^2^)/3'
_atom_sites_solution_hydrogens     mixed
_atom_sites_solution_primary     direct
_atom_sites_solution_secondary     difmap
_refine_ls_shift/su_max     0.000
_refine_ls_shift/su_mean     0.000
_refine_diff_density_max     0.221
_refine_diff_density_min     -0.223
_refine_ls_extinction_method
;
SHELXL2017/1 (Sheldrick 2015)
;
_refine_ls_extinction_coef     0.0036(3)
_refine_ls_extinction_expression
                                  'Fc^*^=kFc[1+0.001xFc^2^\l^3^/sin(2\q)]^-1/4^'
loop_
    _atom_type_symbol
    _atom_type_description
    _atom_type_scat_dispersion_real
    _atom_type_scat_dispersion_imag
    _atom_type_scat_source
    'C' 'C' 0.0181 0.0091
                         'International Tables Vol C Tables 4.2.6.8 and 6.1.1.4'
    'H' 'H' 0.0000 0.0000
                         'International Tables Vol C Tables 4.2.6.8 and 6.1.1.4'
    'N' 'N' 0.0311 0.0180
                         'International Tables Vol C Tables 4.2.6.8 and 6.1.1.4'
    'O' 'O' 0.0492 0.0322
                         'International Tables Vol C Tables 4.2.6.8 and 6.1.1.4'
_computing_data_collection
;
APEX3 (Bruker, 2016)
;
_computing_cell_refinement
;
APEX3 and SAINT (Bruker, 2016)
;
_computing_data_reduction
;
APEX3 and SAINT (Bruker, 2016)
;
_computing_structure_solution
;
ShelXS (Sheldrick, 2008)
;
_computing_structure_refinement
;
ShelXL (Sheldrick, 2015)
;
_computing_molecular_graphics
;
<i>OLEX2</i> (Dolomanov <i>et al.</i>,  2009),
<i>CrystalExplorer17.5</i> (Mackenzie <i>et al.</i>,  2017)
and Mercury (Macrae <i>et al.</i>,  2020)
;
_computing_publication_material
;
publCIF (Westrip, 2010)
;
loop_
    _atom_site_type_symbol
    _atom_site_label
    _atom_site_fract_x
    _atom_site_fract_y
    _atom_site_fract_z
    _atom_site_U_iso_or_equiv
    _atom_site_adp_type
    _atom_site_calc_flag
    _atom_site_occupancy
    _atom_site_disorder_assembly
    _atom_site_disorder_group
    O O1 0.07812(3) 0.16597(12) 0.32634(6) 0.0191(2) Uani d 1 . .
    N N2 0.03227(4) 0.11655(14) 0.43722(7) 0.0155(2) Uani d 1 . .
    H H2 0.0261(6) 0.151(2) 0.4964(12) 0.023 Uiso d 1 . .
    N N3 0.00327(4) -0.07477(14) 0.38183(7) 0.0155(2) Uani d 1 . .
    H H3A 0.0319(7) -0.162(2) 0.3826(12) 0.023 Uiso d 1 . .
    H H3B -0.0235(6) -0.037(2) 0.3076(13) 0.023 Uiso d 1 . .
    N N1 0.18614(4) 0.97723(15) 0.64989(8) 0.0218(3) Uani d 1 . .
    C C5 0.08706(4) 0.50333(16) 0.56022(8) 0.0147(2) Uani d 1 . .
    H H5 0.060886 0.428200 0.582134 0.018 Uiso calc 1 . .
    C C6 0.11601(4) 0.68522(16) 0.61942(8) 0.0155(2) Uani d 1 . .
    H H6 0.109206 0.733294 0.680648 0.019 Uiso calc 1 . .
    C C1 0.15565(4) 0.80037(16) 0.58975(8) 0.0156(2) Uani d 1 . .
    C C2 0.16280(5) 0.72556(17) 0.49598(9) 0.0174(3) Uani d 1 . .
    H H2A 0.188258 0.801208 0.472528 0.021 Uiso calc 1 . .
    C C4 0.09528(4) 0.42708(16) 0.46894(8) 0.0144(2) Uani d 1 . .
    C C3 0.13326(5) 0.54379(17) 0.43786(9) 0.0166(2) Uani d 1 . .
    H H3 0.138925 0.496951 0.375132 0.020 Uiso calc 1 . .
    C C7 0.06791(4) 0.22760(16) 0.40464(8) 0.0141(2) Uani d 1 . .
    C C8 0.17404(5) 1.06515(18) 0.73873(9) 0.0210(3) Uani d 1 . .
    H H8A 0.131656 1.116555 0.704356 0.032 Uiso calc 1 . .
    H H8B 0.202237 1.183084 0.776385 0.032 Uiso calc 1 . .
    H H8C 0.180052 0.955197 0.795469 0.032 Uiso calc 1 . .
    C C9 0.22406(5) 1.09916(18) 0.61407(10) 0.0222(3) Uani d 1 . .
    H H9A 0.258398 1.011548 0.620994 0.033 Uiso calc 1 . .
    H H9B 0.239960 1.224711 0.662961 0.033 Uiso calc 1 . .
    H H9C 0.199403 1.143461 0.534079 0.033 Uiso calc 1 . .
loop_
    _atom_site_aniso_label
    _atom_site_aniso_U_11
    _atom_site_aniso_U_22
    _atom_site_aniso_U_33
    _atom_site_aniso_U_12
    _atom_site_aniso_U_13
    _atom_site_aniso_U_23
    O1 0.0220(4) 0.0209(4) 0.0193(4) -0.0049(3) 0.0137(3) -0.0052(3)
    N2 0.0196(4) 0.0142(4) 0.0150(4) -0.0038(3) 0.0101(4) -0.0026(3)
    N3 0.0172(4) 0.0139(4) 0.0148(4) -0.0023(3) 0.0071(4) -0.0015(3)
    N1 0.0232(5) 0.0217(5) 0.0240(5) -0.0086(4) 0.0140(4) -0.0071(4)
    C5 0.0137(5) 0.0157(5) 0.0156(5) 0.0009(4) 0.0077(4) 0.0024(4)
    C6 0.0157(5) 0.0171(5) 0.0143(5) 0.0016(4) 0.0075(4) 0.0006(4)
    C1 0.0130(5) 0.0153(5) 0.0160(5) 0.0007(4) 0.0049(4) 0.0007(4)
    C2 0.0167(5) 0.0182(5) 0.0194(5) -0.0023(4) 0.0103(4) 0.0012(4)
    C4 0.0135(5) 0.0143(5) 0.0145(5) 0.0010(4) 0.0058(4) 0.0012(4)
    C3 0.0176(5) 0.0188(5) 0.0165(5) 0.0006(4) 0.0105(4) -0.0001(4)
    C7 0.0125(5) 0.0159(5) 0.0133(5) 0.0018(4) 0.0055(4) 0.0016(4)
    C8 0.0214(5) 0.0185(5) 0.0225(5) -0.0020(4) 0.0098(4) -0.0054(4)
    C9 0.0197(5) 0.0199(6) 0.0270(6) -0.0059(4) 0.0109(5) -0.0024(4)
_geom_special_details
;
 All esds (except the esd in the dihedral angle between two l.s. planes)
 are estimated using the full covariance matrix.  The cell esds are taken
 into account individually in the estimation of esds in distances, angles
 and torsion angles; correlations between esds in cell parameters are only
 used when they are defined by crystal symmetry.  An approximate (isotropic)
 treatment of cell esds is used for estimating esds involving l.s. planes.
;
loop_
    _geom_bond_atom_site_label_1
    _geom_bond_atom_site_label_2
    _geom_bond_site_symmetry_2
    _geom_bond_distance
    _geom_bond_publ_flag
    O1 C7 . 1.2371(12) ?
    N2 N3 . 1.4187(12) ?
    N2 C7 . 1.3444(13) ?
    N1 C1 . 1.3715(14) ?
    N1 C8 . 1.4506(14) ?
    N1 C9 . 1.4526(14) ?
    C5 C6 . 1.3835(14) ?
    C5 C4 . 1.3989(14) ?
    C6 C1 . 1.4146(14) ?
    C1 C2 . 1.4120(14) ?
    C2 C3 . 1.3821(15) ?
    C4 C3 . 1.3976(14) ?
    C4 C7 . 1.4909(14) ?
    N2 H2 . 0.891(15) ?
    N3 H3A . 0.892(17) ?
    N3 H3B . 0.920(15) ?
    C2 H2A . 0.95 ?
    C3 H3 . 0.95 ?
    C5 H5 . 0.95 ?
    C6 H6 . 0.95 ?
    C8 H8A . 0.98 ?
    C8 H8B . 0.98 ?
    C8 H8C . 0.98 ?
    C9 H9A . 0.98 ?
    C9 H9B . 0.98 ?
    C9 H9C . 0.98 ?
loop_
    _geom_angle_atom_site_label_1
    _geom_angle_atom_site_label_2
    _geom_angle_atom_site_label_3
    _geom_angle_site_symmetry_1
    _geom_angle_site_symmetry_3
    _geom_angle
    _geom_angle_publ_flag
    C7 N2 N3 . . 121.75(8) ?
    C1 N1 C8 . . 120.93(9) ?
    C1 N1 C9 . . 120.31(9) ?
    C8 N1 C9 . . 118.09(9) ?
    C6 C5 C4 . . 121.76(9) ?
    C5 C6 C1 . . 120.70(9) ?
    N1 C1 C6 . . 121.36(9) ?
    N1 C1 C2 . . 121.27(9) ?
    C2 C1 C6 . . 117.37(9) ?
    C3 C2 C1 . . 120.90(9) ?
    C5 C4 C7 . . 124.79(9) ?
    C3 C4 C5 . . 117.50(9) ?
    C3 C4 C7 . . 117.69(9) ?
    C2 C3 C4 . . 121.73(9) ?
    O1 C7 N2 . . 121.71(10) ?
    O1 C7 C4 . . 121.71(9) ?
    N2 C7 C4 . . 116.58(9) ?
    N3 N2 H2 . . 114.0(9) ?
    C7 N2 H2 . . 124.2(9) ?
    N2 N3 H3A . . 108.3(10) ?
    N2 N3 H3B . . 105.4(8) ?
    H3A N3 H3B . . 109.9(13) ?
    C1 C2 H2A . . 120 ?
    C3 C2 H2A . . 120 ?
    C2 C3 H3 . . 119 ?
    C4 C3 H3 . . 119 ?
    C4 C5 H5 . . 119 ?
    C6 C5 H5 . . 119 ?
    C1 C6 H6 . . 120 ?
    C5 C6 H6 . . 120 ?
    N1 C8 H8A . . 109 ?
    N1 C8 H8B . . 109 ?
    N1 C8 H8C . . 109 ?
    H8A C8 H8B . . 109 ?
    H8A C8 H8C . . 109 ?
    H8B C8 H8C . . 109 ?
    N1 C9 H9A . . 109 ?
    N1 C9 H9B . . 109 ?
    N1 C9 H9C . . 109 ?
    H9A C9 H9B . . 109 ?
    H9A C9 H9C . . 109 ?
    H9B C9 H9C . . 109 ?
loop_
    _geom_torsion_atom_site_label_1
    _geom_torsion_atom_site_label_2
    _geom_torsion_atom_site_label_3
    _geom_torsion_atom_site_label_4
    _geom_torsion_site_symmetry_1
    _geom_torsion_site_symmetry_2
    _geom_torsion_site_symmetry_3
    _geom_torsion_site_symmetry_4
    _geom_torsion
    _geom_torsion_publ_flag
    C8 N1 C1 C2 . . . . 173.90(10) ?
    C8 N1 C1 C6 . . . . -6.35(15) ?
    C9 N1 C1 C2 . . . . 3.50(16) ?
    C9 N1 C1 C6 . . . . -176.75(10) ?
    N3 N2 C7 O1 . . . . -1.50(15) ?
    N3 N2 C7 C4 . . . . 179.43(9) ?
    N1 C1 C2 C3 . . . . 178.16(11) ?
    C6 C1 C2 C3 . . . . -1.60(16) ?
    N1 C1 C6 C5 . . . . -177.96(10) ?
    C2 C1 C6 C5 . . . . 1.79(15) ?
    C1 C2 C3 C4 . . . . 0.07(18) ?
    C2 C3 C4 C5 . . . . 1.28(16) ?
    C2 C3 C4 C7 . . . . -177.07(10) ?
    C3 C4 C5 C6 . . . . -1.08(15) ?
    C7 C4 C5 C6 . . . . 177.14(10) ?
    C3 C4 C7 O1 . . . . -0.02(15) ?
    C3 C4 C7 N2 . . . . 179.06(10) ?
    C5 C4 C7 O1 . . . . -178.23(10) ?
    C5 C4 C7 N2 . . . . 0.84(15) ?
    C4 C5 C6 C1 . . . . -0.47(16) ?
    C1 N1 C8 H8A . . . . -65 ?
    C1 N1 C8 H8B . . . . 175 ?
    C1 N1 C8 H8C . . . . 55 ?
    C9 N1 C8 H8A . . . . 106 ?
    C9 N1 C8 H8B . . . . -14 ?
    C9 N1 C8 H8C . . . . -134 ?
    C1 N1 C9 H9A . . . . -64 ?
    C1 N1 C9 H9B . . . . 176 ?
    C1 N1 C9 H9C . . . . 56 ?
    C8 N1 C9 H9A . . . . 125 ?
    C8 N1 C9 H9B . . . . 5 ?
    C8 N1 C9 H9C . . . . -115 ?
    C7 N2 N3 H3A . . . . 54.0(10) ?
    C7 N2 N3 H3B . . . . -63.6(11) ?
    H2 N2 N3 H3A . . . . -123.2(14) ?
    H2 N2 N3 H3B . . . . 119.3(15) ?
    H2 N2 C7 O1 . . . . 175.4(11) ?
    H2 N2 C7 C4 . . . . -3.7(11) ?
    N1 C1 C2 H2A . . . . -2 ?
    C6 C1 C2 H2A . . . . 178 ?
    N1 C1 C6 H6 . . . . 2 ?
    C2 C1 C6 H6 . . . . -178 ?
    C1 C2 C3 H3 . . . . -180 ?
    H2A C2 C3 C4 . . . . -180 ?
    H2A C2 C3 H3 . . . . 0 ?
    H3 C3 C4 C5 . . . . -179 ?
    H3 C3 C4 C7 . . . . 3 ?
    C3 C4 C5 H5 . . . . 179 ?
    C7 C4 C5 H5 . . . . -3 ?
    C4 C5 C6 H6 . . . . 180 ?
    H5 C5 C6 C1 . . . . 180 ?
    H5 C5 C6 H6 . . . . 0 ?
loop_
    _geom_hbond_atom_site_label_D
    _geom_hbond_atom_site_label_H
    _geom_hbond_atom_site_label_A
    _geom_hbond_site_symmetry_A
    _geom_hbond_distance_DH
    _geom_hbond_distance_HA
    _geom_hbond_distance_DA
    _geom_hbond_angle_DHA
    _geom_hbond_publ_flag
    N2 H2 N3 5_556 0.891(15) 2.108(15) 2.9203(13) 151.2(12) yes
    N3 H3B O1 2_555 0.920(15) 2.085(14) 2.9516(11) 156.6(12) yes
_shelx_space_group_comment
;
The symmetry employed for this shelxl refinement is uniquely defined
by the following loop, which should always be used as a source of
symmetry information in preference to the above space-group names.
They are only intended as comments.
;
_shelx_estimated_absorpt_T_min     0.840
_shelx_estimated_absorpt_T_max     0.851
_shelx_hkl_file
;
  -2   0   0   82.96    1.69
  -4   0   0  228.02    7.27
  -6   0   0   27.90    0.59
  -8   0   0   48.90    1.02
 -10   0   0   37.97    0.80
 -10   0   0   39.54    0.85
 -12   0   0  209.94    4.08
 -12   0   0  211.28    4.26
 -12   0   0  210.00    5.04
 -14   0   0    4.87    0.21
 -14   0   0    5.09    0.18
 -14   0   0    4.78    0.16
 -16   0   0    4.82    0.16
 -16   0   0    4.53    0.17
 -16   0   0    4.94    0.22
  16   0   0    4.92    0.17
 -16   0   0    4.79    0.19
 -18   0   0    0.42    0.07
 -18   0   0    0.25    0.03
 -18   0   0    0.29    0.04
 -18   0   0    0.37    0.06
  18   0   0    0.30    0.05
 -18   0   0    0.30    0.04
 -18   0   0    0.28    0.05
 -18   0   0    0.41    0.04
 -18   0   0    0.24    0.04
 -20   0   0   35.05    0.74
 -20   0   0   36.33    0.80
 -20   0   0   34.37    0.80
 -20   0   0   37.38    0.79
  20   0   0   35.36    0.79
 -20   0   0   36.52    0.74
 -20   0   0   35.01    0.75
 -20   0   0   35.57    0.76
 -20   0   0   36.41    0.74
 -22   0   0    5.45    0.17
 -22   0   0    5.79    0.16
 -22   0   0    5.80    0.20
 -22   0   0    5.52    0.15
 -22   0   0    5.73    0.20
 -22   0   0    5.53    0.19
 -22   0   0    5.72    0.16
 -22   0   0    5.51    0.17
  22   0   0    5.16    0.18
 -24   0   0    7.97    0.24
 -24   0   0    7.94    0.21
 -24   0   0    8.16    0.19
 -24   0   0    7.93    0.21
 -24   0   0    7.77    0.24
 -24   0   0    8.23    0.19
 -24   0   0    7.86    0.19
 -24   0   0    7.89    0.23
 -26   0   0   14.84    0.31
 -26   0   0   14.21    0.30
  26   0   0   14.82    0.32
 -26   0   0   14.77    0.32
 -26   0   0   14.59    0.34
 -26   0   0   14.78    0.31
 -26   0   0   14.79    0.32
  -1  -1   0  118.18    2.47
  -1   1   0  126.90    2.49
  -3  -1   0   20.28    0.43
  -3   1   0   20.46    0.43
  -5   1   0  940.94   24.28
  -7  -1   0    0.64    0.06
  -7   1   0    0.46    0.05
  -9  -1   0   47.88    0.98
  -9  -1   0   50.00    1.03
   9  -1   0   46.71    0.97
  -9   1   0   50.85    1.03
  -9   1   0   48.49    0.99
 -11  -1   0   30.51    0.65
  11  -1   0   30.38    0.63
 -11  -1   0   30.64    0.64
 -11  -1   0   30.23    0.69
 -11   1   0   31.09    0.65
 -11   1   0   29.83    0.63
 -11   1   0   29.49    0.65
 -11   1   0   30.36    0.70
  13  -1   0    0.60    0.05
 -13  -1   0    0.60    0.06
 -13  -1   0    0.60    0.05
 -13   1   0    0.56    0.05
 -13   1   0    0.64    0.06
 -13   1   0    0.70    0.08
 -13   1   0    0.59    0.05
 -15  -1   0    0.09    0.04
 -15  -1   0    0.07    0.03
  15  -1   0    0.08    0.03
 -15  -1   0    0.25    0.05
  15  -1   0    0.08    0.04
 -15  -1   0    0.12    0.04
 -15   1   0    0.05    0.04
 -15   1   0    0.06    0.03
 -15   1   0    0.18    0.04
 -17  -1   0   35.25    0.72
 -17  -1   0   32.53    0.74
 -17  -1   0   34.50    0.79
 -17  -1   0   35.71    0.80
 -17  -1   0   34.23    0.78
 -17  -1   0   33.70    0.80
  17  -1   0   35.29    0.76
 -17  -1   0   36.40    0.78
 -17  -1   0   35.75    0.77
  17  -1   0   34.10    0.83
 -17   1   0   34.30    0.73
 -17   1   0   35.97    0.77
 -17   1   0   35.33    0.77
 -17   1   0   34.28    0.76
 -17   1   0   36.45    0.76
 -19  -1   0    1.73    0.09
 -19  -1   0    1.71    0.11
 -19  -1   0    1.78    0.10
  19  -1   0    1.71    0.10
 -19  -1   0    1.77    0.08
 -19  -1   0    1.69    0.12
 -19  -1   0    1.66    0.08
 -19  -1   0    1.63    0.11
 -19  -1   0    1.73    0.09
 -19  -1   0    1.73    0.11
 -19   1   0    1.76    0.08
 -19   1   0    1.93    0.08
 -19   1   0    1.76    0.08
 -19   1   0    1.71    0.11
 -19   1   0    1.61    0.08
  19   1   0    1.79    0.10
 -19   1   0    1.68    0.09
 -19   1   0    1.69    0.07
 -19   1   0    1.69    0.11
 -19   1   0    1.76    0.10
  21  -1   0    4.30    0.16
 -21  -1   0    4.62    0.14
 -21  -1   0    4.66    0.19
 -21  -1   0    4.53    0.15
 -21  -1   0    4.45    0.13
 -21  -1   0    4.57    0.14
 -21  -1   0    4.46    0.17
 -21  -1   0    4.41    0.15
 -21  -1   0    4.53    0.17
 -21   1   0    4.68    0.14
 -21   1   0    4.72    0.15
 -21   1   0    4.47    0.17
 -21   1   0    4.49    0.17
 -21   1   0    4.54    0.18
 -21   1   0    4.62    0.14
  21   1   0    4.53    0.17
 -21   1   0    4.50    0.14
 -21   1   0    4.80    0.15
 -21   1   0    4.69    0.14
 -23  -1   0    0.68    0.06
 -23  -1   0    0.55    0.04
 -23  -1   0    0.41    0.04
 -23  -1   0    0.62    0.05
 -23  -1   0    0.34    0.04
 -23  -1   0    0.40    0.05
 -23  -1   0    0.35    0.06
 -23  -1   0    0.31    0.06
 -23  -1   0    0.33    0.05
 -23   1   0    0.57    0.06
 -23   1   0    0.28    0.08
 -23   1   0    0.48    0.05
 -23   1   0    0.66    0.05
 -23   1   0    0.58    0.04
 -23   1   0    0.49    0.05
 -25  -1   0    0.62    0.06
 -25  -1   0    0.53    0.05
 -25  -1   0    0.52    0.04
 -25  -1   0    0.56    0.04
 -25  -1   0    0.53    0.03
 -25  -1   0    0.65    0.06
 -25   1   0    0.55    0.04
  25   1   0    0.54    0.04
 -25   1   0    0.54    0.04
 -25   1   0    0.52    0.04
 -25   1   0    0.54    0.04
   0  -2   0   50.15    1.09
   0   2   0   58.65    1.10
  -2  -2   0    3.29    0.12
  -2   2   0    3.01    0.11
  -2   2   0    3.65    0.11
  -4  -2   0   33.72    0.71
  -4   2   0   34.39    0.70
   4   2   0   32.24    0.71
  -6  -2   0   20.60    0.48
   6   2   0   19.88    0.47
  -6   2   0   21.84    0.48
  -6   2   0   20.01    0.44
  -8  -2   0   11.08    0.30
  -8  -2   0   10.69    0.25
   8  -2   0   10.20    0.24
  -8   2   0   11.20    0.30
   8   2   0   10.62    0.29
 -10  -2   0  120.84    2.41
 -10  -2   0  122.38    2.42
  10  -2   0  116.77    2.33
 -10  -2   0  120.18    2.36
 -10   2   0  121.62    2.37
  10   2   0  120.08    2.39
 -10   2   0  119.94    2.42
 -10   2   0  120.68    2.41
 -12  -2   0    0.01    0.02
 -12   2   0    0.10    0.04
 -12   2   0    0.08    0.03
 -14  -2   0   14.56    0.38
  14  -2   0   14.67    0.35
 -14  -2   0   14.62    0.37
 -14  -2   0   14.65    0.36
 -14   2   0   14.51    0.37
 -14   2   0   15.02    0.36
 -14   2   0   13.80    0.42
 -16  -2   0    5.42    0.16
 -16  -2   0    5.47    0.16
 -16  -2   0    5.86    0.21
 -16  -2   0    5.32    0.19
 -16  -2   0    5.39    0.20
 -16  -2   0    5.13    0.20
 -16  -2   0    5.33    0.20
  16  -2   0    5.46    0.18
  16  -2   0    5.65    0.24
 -16   2   0    5.45    0.16
 -16   2   0    5.47    0.20
 -16   2   0    6.12    0.19
 -16   2   0    5.43    0.15
 -16   2   0    5.42    0.17
 -16   2   0    5.30    0.15
 -18  -2   0   24.25    0.53
 -18  -2   0   24.44    0.58
 -18  -2   0   24.86    0.60
 -18  -2   0   24.78    0.54
 -18  -2   0   24.14    0.52
 -18  -2   0   24.39    0.55
 -18  -2   0   25.09    0.53
  18  -2   0   24.02    0.56
 -18  -2   0   24.99    0.61
  18  -2   0   25.00    0.66
 -18  -2   0   25.39    0.60
 -18  -2   0   24.97    0.58
 -18   2   0   25.40    0.53
 -18   2   0   24.87    0.53
 -18   2   0   25.06    0.53
 -18   2   0   25.19    0.58
 -18   2   0   25.03    0.54
 -18   2   0   24.32    0.55
 -18   2   0   24.64    0.53
 -20  -2   0    0.67    0.08
 -20  -2   0    0.57    0.07
  20  -2   0    0.45    0.09
 -20  -2   0    0.57    0.08
 -20  -2   0    0.52    0.06
 -20  -2   0    0.60    0.05
 -20  -2   0    0.58    0.05
 -20  -2   0    0.62    0.05
 -20  -2   0    0.59    0.08
 -20  -2   0    0.63    0.06
 -20   2   0    0.63    0.05
 -20   2   0    0.58    0.05
 -20   2   0    0.61    0.05
 -20   2   0    0.58    0.06
 -20   2   0    0.63    0.05
  20   2   0    0.62    0.06
 -20   2   0    0.59    0.06
 -20   2   0    0.62    0.07
  20   2   0    0.62    0.06
  20   2   0    0.62    0.07
 -22  -2   0  159.98    3.15
 -22  -2   0  160.33    3.10
 -22  -2   0  155.64    3.10
 -22  -2   0  159.49    3.14
 -22  -2   0  162.79    3.08
 -22  -2   0  161.03    3.15
 -22  -2   0  162.36    3.08
 -22   2   0  161.74    3.08
 -22   2   0  161.11    3.08
  22   2   0  160.29    3.14
 -22   2   0  158.66    3.09
 -22   2   0  159.81    3.10
  22   2   0  151.67    3.09
 -22   2   0  161.81    3.08
 -22   2   0  157.31    3.13
 -22   2   0  160.09    3.08
 -24  -2   0    0.19    0.03
 -24  -2   0    0.20    0.04
 -24  -2   0    0.15    0.02
 -24  -2   0    0.35    0.04
 -24  -2   0    0.21    0.04
 -24  -2   0    0.15    0.02
 -24  -2   0    0.19    0.04
 -24   2   0    0.18    0.02
 -24   2   0    0.24    0.03
 -24   2   0    0.21    0.03
 -24   2   0    0.25    0.03
 -24   2   0    0.23    0.03
 -24   2   0    0.28    0.03
 -26  -2   0   16.29    0.33
 -26  -2   0   16.56    0.36
 -26  -2   0   15.88    0.33
 -26   2   0   16.50    0.34
  26   2   0   16.49    0.34
 -26   2   0   16.36    0.33
 -26   2   0   16.32    0.33
 -26   2   0   16.08    0.33
   1  -3   0  161.21    3.29
  -1  -3   0  162.86    3.24
  -1   3   0  166.71    3.20
   1   3   0  160.69    3.20
   3  -3   0   25.92    0.61
  -3  -3   0   25.53    0.60
   3   3   0   26.39    0.61
  -3   3   0   26.85    0.60
  -5   3   0   88.30    1.77
  -5   3   0   86.69    1.73
   5   3   0   88.81    1.80
  -5   3   0   87.43    1.74
  -5   3   0   90.17    1.77
   5   3   0   86.81    1.74
  -7   3   0   55.44    1.17
   7   3   0   55.13    1.13
  -7   3   0   53.60    1.12
  -7   3   0   56.51    1.14
   7   3   0   56.22    1.19
  -9  -3   0    2.59    0.10
   9   3   0    2.54    0.11
  -9   3   0    2.64    0.11
  -9   3   0    2.52    0.11
  -9   3   0    2.48    0.13
   9   3   0    2.57    0.14
 -11  -3   0   11.43    0.29
 -11  -3   0   11.46    0.31
 -11   3   0   11.38    0.31
  11   3   0   10.70    0.34
  11   3   0   11.19    0.30
 -11   3   0   11.09    0.29
 -11   3   0   10.33    0.34
 -13  -3   0   94.02    1.89
 -13  -3   0   92.26    1.89
  13   3   0   94.73    1.90
 -13   3   0   95.12    1.91
 -15  -3   0    0.65    0.05
 -15  -3   0    0.51    0.08
 -15  -3   0    0.64    0.07
 -15  -3   0    0.68    0.05
 -15  -3   0    0.53    0.07
 -15  -3   0    0.58    0.06
 -15   3   0    0.83    0.08
 -15   3   0    0.75    0.06
 -15   3   0    0.66    0.05
 -15   3   0    0.60    0.05
  15   3   0    0.83    0.08
 -15   3   0    0.66    0.07
 -15   3   0    0.70    0.05
 -15   3   0    0.64    0.05
 -17  -3   0   94.40    1.85
  17  -3   0   94.36    2.01
 -17  -3   0   94.28    1.84
 -17  -3   0   93.69    1.92
 -17  -3   0   93.28    1.92
 -17  -3   0   94.35    1.91
 -17  -3   0   91.33    1.87
 -17  -3   0   94.92    1.93
 -17  -3   0   91.90    1.86
 -17  -3   0   94.23    1.92
 -17   3   0   94.52    1.85
 -17   3   0   94.36    1.84
 -17   3   0   95.94    1.87
 -17   3   0   95.19    1.84
  17   3   0   92.86    1.91
 -17   3   0   94.37    1.90
 -17   3   0   93.66    1.84
  19  -3   0   12.53    0.42
 -19  -3   0   12.03    0.35
 -19  -3   0   13.01    0.36
 -19  -3   0   12.69    0.35
 -19  -3   0   12.59    0.35
 -19  -3   0   12.95    0.30
 -19  -3   0   12.40    0.31
 -19  -3   0   12.49    0.31
 -19  -3   0   12.89    0.30
 -19  -3   0   12.69    0.35
 -19   3   0   12.97    0.31
  19   3   0   12.46    0.34
 -19   3   0   12.66    0.33
 -19   3   0   13.07    0.30
 -19   3   0   12.98    0.29
  19   3   0   12.00    0.32
 -19   3   0   12.78    0.29
 -19   3   0   12.90    0.30
 -19   3   0   12.59    0.30
 -21  -3   0    0.20    0.05
  21  -3   0    0.14    0.06
 -21  -3   0    0.16    0.03
 -21  -3   0    0.18    0.03
 -21  -3   0    0.18    0.03
 -21  -3   0    0.17    0.05
 -21  -3   0    0.17    0.05
 -21  -3   0    0.29    0.07
 -21  -3   0    0.19    0.03
 -21   3   0    0.17    0.03
 -21   3   0    0.13    0.03
  21   3   0    0.19    0.04
 -21   3   0    0.19    0.03
 -21   3   0    0.16    0.03
 -21   3   0    0.16    0.03
 -21   3   0    0.16    0.04
 -21   3   0    0.17    0.03
 -23  -3   0    2.17    0.07
 -23  -3   0    2.10    0.08
 -23  -3   0    2.06    0.08
 -23  -3   0    2.18    0.07
 -23  -3   0    2.25    0.10
 -23  -3   0    2.22    0.10
 -23  -3   0    1.95    0.10
 -23   3   0    2.15    0.07
  23   3   0    2.02    0.07
 -23   3   0    2.12    0.07
 -23   3   0    2.15    0.08
 -23   3   0    2.09    0.07
 -23   3   0    2.07    0.07
   0   4   0   10.77    0.28
   0   4   0   10.86    0.34
  -2   4   0   29.69    0.64
   2   4   0   30.20    0.72
   2   4   0   29.06    0.65
  -2   4   0   29.60    0.71
  -4  -4   0   85.01    1.76
   4  -4   0   87.01    1.84
  -4   4   0   88.40    1.74
  -4   4   0   84.31    1.74
   4   4   0   91.54    1.84
  -4   4   0   86.71    1.80
   6  -4   0    3.90    0.20
  -6  -4   0    3.93    0.16
  -6   4   0    3.93    0.14
   6   4   0    4.25    0.20
   6   4   0    4.18    0.15
  -6   4   0    4.07    0.15
  -8  -4   0   18.64    0.47
   8  -4   0   18.01    0.54
  -8   4   0   17.95    0.50
  -8   4   0   19.57    0.46
  -8   4   0   19.86    0.45
   8   4   0   19.60    0.46
   8   4   0   19.10    0.53
 -10  -4   0    2.07    0.12
  10   4   0    1.95    0.15
  10   4   0    2.63    0.12
 -10   4   0    1.99    0.12
 -12  -4   0   22.81    0.55
 -12  -4   0   22.86    0.50
 -12  -4   0   22.99    0.57
 -12   4   0   22.77    0.56
 -12   4   0   23.23    0.50
 -12   4   0   23.76    0.57
 -12   4   0   22.74    0.51
 -12   4   0   22.70    0.50
  12   4   0   23.04    0.51
 -12   4   0   23.20    0.50
 -12   4   0   23.28    0.50
  12   4   0   23.90    0.56
 -12   4   0   23.82    0.54
 -14  -4   0    0.54    0.08
 -14  -4   0    0.59    0.05
 -14  -4   0    0.60    0.05
 -14  -4   0    0.85    0.09
 -14  -4   0    0.51    0.07
 -14   4   0    0.56    0.05
 -14   4   0    0.57    0.07
  14   4   0    0.82    0.08
  14   4   0    0.63    0.06
 -14   4   0    0.78    0.09
 -14   4   0    0.59    0.05
 -14   4   0    0.61    0.06
 -14   4   0    0.58    0.05
 -14   4   0    0.80    0.08
 -14   4   0    0.53    0.05
 -16  -4   0   14.62    0.39
 -16  -4   0   14.49    0.40
 -16  -4   0   14.21    0.35
 -16  -4   0   14.74    0.33
  16  -4   0   14.86    0.47
 -16   4   0   14.67    0.33
  16   4   0   14.39    0.38
 -16   4   0   14.50    0.33
 -16   4   0   14.96    0.34
  16   4   0   14.53    0.34
 -16   4   0   14.48    0.33
 -16   4   0   14.49    0.40
 -16   4   0   14.27    0.38
 -16   4   0   14.58    0.35
 -16   4   0   14.22    0.37
 -18  -4   0    0.28    0.06
 -18  -4   0    0.31    0.05
  18  -4   0    0.19    0.07
 -18  -4   0    0.21    0.05
 -18  -4   0    0.27    0.06
 -18  -4   0    0.23    0.07
 -18  -4   0    0.17    0.03
 -18   4   0    0.18    0.03
 -18   4   0    0.17    0.03
 -18   4   0    0.21    0.04
 -18   4   0    0.17    0.03
 -18   4   0    0.20    0.04
  18   4   0    0.17    0.04
 -18   4   0    0.17    0.03
  18   4   0    0.23    0.04
 -20  -4   0    1.08    0.08
 -20  -4   0    1.01    0.05
 -20  -4   0    0.96    0.07
 -20  -4   0    0.98    0.08
 -20   4   0    1.04    0.05
 -20   4   0    1.06    0.05
 -20   4   0    0.96    0.05
 -20   4   0    1.05    0.06
 -20   4   0    1.18    0.05
  20   4   0    1.01    0.06
 -22  -4   0    1.08    0.07
 -22  -4   0    0.81    0.06
 -22  -4   0    0.84    0.04
 -22  -4   0    0.71    0.06
  22   4   0    0.85    0.04
 -22   4   0    0.81    0.04
 -22   4   0    0.81    0.04
  22   4   0    0.79    0.04
 -22   4   0    0.82    0.04
 -22   4   0    0.79    0.04
 -22   4   0    0.82    0.04
   1  -5   0   12.67    0.35
  -1  -5   0   12.60    0.36
  -1   5   0   13.41    0.34
  -1   5   0   12.61    0.41
   1   5   0   12.76    0.42
  -1   5   0   12.19    0.31
   1   5   0   13.63    0.35
   1   5   0   11.23    0.32
  -3  -5   0    5.96    0.22
  -3  -5   0    5.98    0.22
   3  -5   0    5.91    0.21
  -3   5   0    5.81    0.17
   3   5   0    5.95    0.16
  -3   5   0    5.62    0.25
  -3   5   0    6.07    0.20
  -3   5   0    6.08    0.16
   3   5   0    5.88    0.27
  -3   5   0    5.95    0.26
   3   5   0    6.22    0.21
   3   5   0    5.82    0.17
  -5  -5   0    6.74    0.24
  -5  -5   0    6.47    0.23
   5   5   0    6.48    0.18
   5   5   0    6.85    0.22
   5   5   0    6.40    0.18
  -5   5   0    6.61    0.23
  -5   5   0    6.79    0.22
  -5   5   0    6.28    0.18
   5   5   0    6.68    0.29
  -5   5   0    6.47    0.18
  -7  -5   0   10.26    0.32
  -7  -5   0   10.48    0.31
  -7  -5   0    9.93    0.31
   7   5   0   11.04    0.31
  -7   5   0   10.22    0.25
   7   5   0   10.17    0.25
  -7   5   0   10.06    0.25
   7   5   0   10.20    0.38
  -7   5   0   10.29    0.26
  -7   5   0   10.25    0.31
  -7   5   0   10.95    0.30
   7   5   0   10.34    0.26
  -7   5   0   10.07    0.30
  -9  -5   0   42.84    0.96
  -9  -5   0   44.53    0.97
  -9  -5   0   44.79    0.97
  -9   5   0   42.87    0.89
   9   5   0   43.67    0.95
  -9   5   0   42.77    0.90
  -9   5   0   43.53    0.97
   9   5   0   41.58    1.05
  -9   5   0   44.52    0.89
  -9   5   0   43.31    0.95
  -9   5   0   43.13    0.88
  -9   5   0   46.05    0.95
   9   5   0   44.19    0.90
   9   5   0   43.81    0.89
  -9   5   0   44.34    0.89
 -11  -5   0    5.30    0.21
 -11  -5   0    5.59    0.16
 -11  -5   0    5.32    0.21
 -11  -5   0    5.24    0.20
  11   5   0    5.60    0.16
  11   5   0    5.29    0.16
  11   5   0    5.48    0.20
 -11   5   0    5.31    0.16
 -11   5   0    5.42    0.21
 -11   5   0    5.02    0.20
 -11   5   0    5.30    0.15
 -11   5   0    5.49    0.15
 -11   5   0    5.23    0.15
 -11   5   0    5.39    0.19
 -11   5   0    5.31    0.15
 -13  -5   0    0.78    0.09
  13  -5   0    0.87    0.12
 -13  -5   0    0.83    0.06
 -13  -5   0    0.73    0.09
 -13  -5   0    0.88    0.10
  13   5   0    0.84    0.08
 -13   5   0    0.80    0.05
  13   5   0    0.79    0.06
 -13   5   0    0.94    0.06
 -13   5   0    0.77    0.06
 -13   5   0    0.75    0.07
 -13   5   0    1.01    0.09
 -13   5   0    0.82    0.05
 -13   5   0    0.89    0.06
  13   5   0    0.89    0.06
 -13   5   0    0.84    0.08
 -15  -5   0   10.35    0.25
  15  -5   0   10.29    0.36
 -15  -5   0   10.37    0.28
 -15  -5   0   10.82    0.31
 -15   5   0   10.34    0.30
 -15   5   0   10.78    0.25
  15   5   0   10.38    0.29
 -15   5   0   10.32    0.24
 -15   5   0   10.43    0.28
  15   5   0   10.42    0.25
 -15   5   0   10.46    0.26
 -15   5   0   10.44    0.25
  15   5   0   10.35    0.25
 -15   5   0   10.25    0.24
 -17  -5   0    1.92    0.07
 -17  -5   0    1.98    0.11
 -17  -5   0    1.84    0.10
  17  -5   0    1.86    0.11
  17  -5   0    1.89    0.21
 -17   5   0    1.92    0.07
  17   5   0    1.92    0.07
 -17   5   0    1.97    0.07
 -17   5   0    1.95    0.08
  17   5   0    1.92    0.08
 -17   5   0    1.92    0.07
 -17   5   0    1.93    0.07
 -19  -5   0    0.02    0.03
 -19  -5   0    0.05    0.03
 -19   5   0    0.05    0.02
 -19   5   0    0.00    0.02
  19   5   0    0.03    0.02
 -19   5   0    0.01    0.02
  19   5   0    0.03    0.01
 -19   5   0    0.04    0.02
 -19   5   0    0.01    0.01
   0  -6   0    3.87    0.18
   0  -6   0    3.99    0.18
   0   6   0    3.87    0.12
   0   6   0    3.87    0.16
   0   6   0    3.93    0.13
  -2  -6   0    0.05    0.05
  -2  -6   0    0.08    0.05
   2  -6   0    0.06    0.05
   2  -6   0    0.04    0.05
   2   6   0    0.14    0.03
  -2   6   0    0.08    0.04
   2   6   0    0.07    0.04
  -2   6   0    0.10    0.04
  -2   6   0    0.08    0.03
   2   6   0    0.18    0.03
  -2   6   0    0.09    0.03
  -4  -6   0   22.37    0.54
  -4  -6   0   21.95    0.55
  -4   6   0   21.42    0.47
  -4   6   0   21.33    0.52
   4   6   0   21.92    0.47
  -4   6   0   21.44    0.53
   4   6   0   21.41    0.47
  -4   6   0   21.25    0.47
   4   6   0   21.90    0.53
  -6  -6   0   15.72    0.42
  -6  -6   0   15.13    0.42
  -6   6   0   15.50    0.35
   6   6   0   16.01    0.36
  -6   6   0   15.54    0.35
  -6   6   0   15.44    0.41
   6   6   0   15.73    0.41
   6   6   0   15.86    0.36
  -6   6   0   15.46    0.40
  -8  -6   0    5.09    0.20
  -8  -6   0    4.98    0.19
  -8  -6   0    4.84    0.19
  -8   6   0    4.88    0.14
   8   6   0    5.01    0.14
  -8   6   0    5.07    0.14
   8   6   0    4.96    0.18
  -8   6   0    4.96    0.18
   8   6   0    4.90    0.15
  -8   6   0    5.18    0.20
 -10  -6   0    0.40    0.07
 -10  -6   0    0.43    0.07
 -10  -6   0    0.37    0.06
  10   6   0    0.40    0.06
 -10   6   0    0.44    0.04
  10   6   0    0.38    0.04
  10   6   0    0.43    0.04
 -10   6   0    0.40    0.05
 -10   6   0    0.39    0.07
 -10   6   0    0.35    0.04
  12  -6   0    1.20    0.10
 -12  -6   0    1.13    0.09
 -12  -6   0    1.01    0.09
 -12  -6   0    1.02    0.09
  12   6   0    0.95    0.07
 -12   6   0    1.12    0.09
  12   6   0    1.02    0.06
 -12   6   0    1.06    0.05
 -12   6   0    1.02    0.07
  12   6   0    1.07    0.05
 -12   6   0    1.03    0.05
  14  -6   0    0.41    0.06
 -14  -6   0    0.37    0.05
 -14   6   0    0.37    0.03
  14   6   0    0.33    0.03
  14   6   0    0.43    0.03
 -14   6   0    0.33    0.03
 -14   6   0    0.40    0.03
  16  -6   0    0.52    0.06
 -16  -6   0    0.66    0.06
  16   6   0    0.55    0.03
 -16   6   0    0.56    0.03
 -16   6   0    0.53    0.03
  16   6   0    0.53    0.03
  -1  -7   0    1.23    0.09
   1  -7   0    1.35    0.09
   1  -7   0    1.31    0.09
  -1  -7   0    1.30    0.09
  -1   7   0    1.27    0.10
  -1   7   0    1.25    0.06
   1   7   0    1.16    0.09
   1   7   0    1.29    0.06
   1   7   0    1.25    0.06
  -1   7   0    1.25    0.06
  -3  -7   0    2.74    0.13
  -3  -7   0    2.72    0.13
  -3   7   0    2.69    0.09
  -3   7   0    2.65    0.09
   3   7   0    2.64    0.09
   3   7   0    2.58    0.09
   5  -7   0    6.01    0.20
  -5  -7   0    6.20    0.20
  -5  -7   0    6.45    0.20
   5   7   0    6.35    0.16
  -5   7   0    6.21    0.15
   5   7   0    6.13    0.15
  -5   7   0    6.31    0.16
  -7  -7   0    0.24    0.05
   7  -7   0    0.15    0.05
  -7  -7   0    0.19    0.05
  -7   7   0    0.21    0.03
   7   7   0    0.16    0.02
   7   7   0    0.20    0.02
  -7   7   0    0.20    0.02
  -9  -7   0    0.20    0.05
   9  -7   0    0.20    0.05
  -9  -7   0    0.18    0.04
   9   7   0    0.20    0.02
  -9   7   0    0.21    0.02
   9   7   0    0.21    0.02
  -9   7   0    0.22    0.02
  11  -7   0    0.66    0.06
 -11  -7   0    0.74    0.06
  11   7   0    0.66    0.03
 -11   7   0    0.68    0.03
 -26   0   1    0.02    0.02
 -26   0   1    0.07    0.02
 -26   0   1    0.00    0.01
 -26   0   1    0.02    0.03
 -26   0   1    0.01    0.03
 -26   0   1    0.03    0.02
 -26   0   1    0.03    0.02
 -24   0   1    0.04    0.03
 -24   0   1    0.05    0.02
 -24   0   1    0.10    0.04
 -24   0   1    0.02    0.03
 -24   0   1    0.01    0.02
 -24   0   1    0.02    0.02
 -24   0   1    0.03    0.03
 -24   0   1    0.07    0.04
 -22   0   1   -0.01    0.02
 -22   0   1    0.01    0.03
 -22   0   1    0.04    0.03
 -22   0   1   -0.02    0.03
 -22   0   1   -0.02    0.03
  22   0  -1    0.02    0.03
 -22   0   1   -0.01    0.02
 -20   0   1   -0.01    0.02
 -20   0   1    0.00    0.02
 -20   0   1    0.00    0.02
  20   0  -1    0.06    0.03
 -20   0   1    0.03    0.03
 -20   0   1    0.02    0.02
 -20   0   1    0.02    0.04
 -20   0   1    0.03    0.04
 -18   0   1    0.01    0.03
 -18   0   1    0.02    0.04
 -18   0   1    0.03    0.03
 -16   0   1    0.03    0.03
 -16   0   1    0.15    0.05
 -14   0   1    0.01    0.02
 -14   0   1    0.04    0.03
 -12   0   1    0.05    0.02
 -12   0   1    0.01    0.01
 -12   0   1    0.00    0.02
 -10   0   1    0.01    0.02
 -10   0   1    0.00    0.02
  -8   0   1    0.08    0.03
  -6   0   1    0.08    0.02
  -4   0   1    0.01    0.01
  -2   0   1    0.08    0.01
   0   0  -1    0.01    0.01
  -2   0  -1    0.04    0.02
  -4   0  -1   -0.01    0.02
  -6   0  -1    0.02    0.03
  -8   0  -1    0.12    0.03
  -8   0  -1    0.01    0.03
 -10   0  -1    0.10    0.04
 -10   0  -1    0.01    0.02
  12   0   1    0.11    0.04
 -12   0  -1    0.02    0.03
 -12   0  -1    0.01    0.02
 -12   0  -1    0.00    0.03
  12   0   1    0.00    0.02
  14   0   1    0.03    0.03
 -14   0  -1    0.01    0.02
 -14   0  -1    0.00    0.03
 -14   0  -1    0.03    0.03
 -14   0  -1    0.01    0.03
 -16   0  -1    0.00    0.03
  16   0   1    0.04    0.03
 -16   0  -1   -0.01    0.02
 -18   0  -1    0.04    0.03
 -18   0  -1    0.01    0.02
 -18   0  -1    0.00    0.02
 -18   0  -1    0.02    0.03
 -18   0  -1    0.00    0.02
 -18   0  -1    0.12    0.03
 -18   0  -1    0.00    0.02
 -18   0  -1    0.05    0.04
  18   0   1   -0.01    0.03
 -18   0  -1    0.09    0.04
 -20   0  -1    0.00    0.02
 -20   0  -1    0.03    0.04
 -20   0  -1    0.01    0.03
  20   0   1    0.00    0.02
 -20   0  -1    0.03    0.04
 -20   0  -1    0.00    0.02
 -20   0  -1    0.06    0.03
 -20   0  -1    0.08    0.03
 -20   0  -1    0.03    0.02
 -22   0  -1   -0.01    0.02
 -22   0  -1    0.01    0.02
 -22   0  -1    0.01    0.02
 -22   0  -1    0.00    0.02
 -22   0  -1    0.04    0.04
 -22   0  -1   -0.01    0.03
 -22   0  -1   -0.02    0.02
 -22   0  -1    0.00    0.02
 -24   0  -1   -0.01    0.02
 -24   0  -1   -0.01    0.03
 -24   0  -1    0.01    0.02
 -24   0  -1    0.01    0.02
 -24   0  -1    0.00    0.03
 -24   0  -1    0.03    0.02
 -24   0  -1    0.00    0.02
 -26   0  -1    0.01    0.01
 -26   0  -1   -0.01    0.01
 -27  -1   1    6.18    0.14
 -27  -1   1    6.05    0.17
 -27  -1   1    6.31    0.15
 -27  -1   1    6.34    0.14
 -27  -1   1    6.19    0.15
 -27   1   1    6.25    0.15
 -27   1   1    6.39    0.16
 -27   1   1    6.46    0.14
 -27   1   1    6.35    0.14
 -27   1   1    5.98    0.14
 -25  -1   1    0.62    0.07
 -25  -1   1    0.63    0.04
 -25  -1   1    0.67    0.05
 -25  -1   1    0.71    0.04
 -25  -1   1    0.68    0.04
 -25  -1   1    0.68    0.07
 -25  -1   1    0.73    0.06
 -25   1   1    0.63    0.05
 -25   1   1    0.63    0.04
 -25   1   1    0.66    0.05
 -25   1   1    0.66    0.04
  25   1  -1    0.62    0.05
 -25   1   1    0.62    0.04
 -23  -1   1    4.40    0.13
 -23  -1   1    4.38    0.18
 -23  -1   1    4.52    0.18
 -23  -1   1    4.53    0.17
 -23  -1   1    4.25    0.16
 -23  -1   1    4.77    0.15
 -23  -1   1    4.63    0.15
 -23  -1   1    4.60    0.13
 -23  -1   1    4.55    0.13
  23   1  -1    4.38    0.16
 -23   1   1    4.51    0.13
 -23   1   1    4.60    0.15
 -23   1   1    4.51    0.13
 -23   1   1    4.53    0.13
 -23   1   1    4.53    0.14
 -23   1   1    4.58    0.17
 -21  -1   1   66.94    1.35
 -21  -1   1   64.53    1.31
 -21  -1   1   65.28    1.31
 -21  -1   1   63.77    1.36
 -21  -1   1   65.56    1.36
 -21  -1   1   65.94    1.29
 -21  -1   1   64.04    1.38
 -21  -1   1   66.60    1.29
 -21  -1   1   64.17    1.34
  21  -1  -1   63.06    1.33
 -21  -1   1   64.50    1.28
 -21   1   1   63.40    1.31
 -21   1   1   59.80    1.37
  21   1  -1   64.16    1.34
 -21   1   1   62.90    1.28
 -21   1   1   65.84    1.30
 -21   1   1   65.00    1.29
 -21   1   1   65.29    1.29
 -21   1   1   67.10    1.34
 -19  -1   1    8.28    0.28
 -19  -1   1    8.35    0.21
 -19  -1   1    8.14    0.21
 -19  -1   1    8.12    0.23
 -19  -1   1    8.13    0.22
 -19  -1   1    8.40    0.21
 -19  -1   1    8.13    0.25
 -19  -1   1    8.48    0.25
  19  -1  -1    8.53    0.25
 -19   1   1    8.30    0.21
 -19   1   1    8.19    0.21
 -19   1   1    8.39    0.22
 -19   1   1    8.88    0.26
 -19   1   1    8.22    0.21
 -19   1   1    8.04    0.25
 -19   1   1    8.02    0.21
 -19   1   1    8.19    0.23
  17  -1  -1    3.41    0.13
 -17  -1   1    3.42    0.15
  17  -1  -1    3.33    0.17
 -17  -1   1    3.57    0.14
 -17  -1   1    3.38    0.15
 -17   1   1    3.59    0.14
 -17   1   1    3.38    0.14
 -15  -1   1   15.64    0.38
 -15  -1   1   16.12    0.40
  15  -1  -1   15.72    0.37
 -15   1   1   14.79    0.43
 -15   1   1   16.31    0.38
 -15   1   1   15.58    0.38
 -15   1   1   15.71    0.39
 -13  -1   1    0.41    0.04
 -13  -1   1    0.34    0.06
 -13  -1   1    0.42    0.05
 -13   1   1    0.34    0.06
 -13   1   1    0.31    0.04
 -13   1   1    0.33    0.05
 -13   1   1    0.40    0.05
 -11  -1   1   10.31    0.30
 -11  -1   1   12.03    0.28
 -11   1   1   12.27    0.29
 -11   1   1   12.74    0.33
  -9  -1   1  152.47    3.00
  -9  -1   1  158.25    3.09
  -9   1   1  150.07    3.11
   9   1  -1  144.59    2.93
  -7  -1   1   80.59    1.57
  -7   1   1   83.60    1.73
   7   1  -1   75.77    1.57
  -5  -1   1  126.31    2.59
   5   1  -1  122.02    2.49
  -5   1   1  137.45    2.70
  -3  -1   1   21.01    0.42
  -3   1   1   21.44    0.44
   1  -1  -1   61.49    1.28
   1   1  -1   62.26    1.24
  -1  -1  -1  297.06    5.45
  -1   1  -1  238.31    6.69
  -3  -1  -1   40.49    0.85
  -3   1  -1   41.60    0.83
  -5  -1  -1 1000.00   25.44
  -5   1  -1  938.09   26.04
   5   1   1  934.58   22.17
  -7  -1  -1   14.54    0.37
   7  -1   1   13.82    0.30
  -7  -1  -1   14.06    0.32
   7   1   1   13.38    0.32
  -7   1  -1   14.83    0.36
  -9  -1  -1    6.01    0.21
   9  -1   1    5.88    0.16
  -9  -1  -1    5.94    0.17
  -9   1  -1    6.03    0.21
 -11  -1  -1    0.20    0.05
  11  -1   1    0.19    0.03
 -11  -1  -1    0.18    0.03
  11  -1   1    0.17    0.05
 -11   1  -1    0.22    0.05
 -11   1  -1    0.17    0.03
 -11   1  -1    0.19    0.04
 -13  -1  -1    9.57    0.33
 -13  -1  -1    8.87    0.26
  13  -1   1   10.29    0.31
 -13  -1  -1    9.50    0.28
 -13  -1  -1    9.14    0.25
  13  -1   1    9.24    0.25
 -13   1  -1   10.46    0.26
 -13   1  -1    9.63    0.32
  15  -1   1    1.24    0.08
 -15  -1  -1    1.08    0.08
 -15  -1  -1    1.02    0.11
 -15  -1  -1    1.49    0.09
 -15  -1  -1    1.17    0.09
  15  -1   1    1.05    0.11
 -15   1  -1    1.14    0.08
 -15   1  -1    1.12    0.08
  15   1   1    1.12    0.08
 -17  -1  -1   28.37    0.67
 -17  -1  -1   28.56    0.62
 -17  -1  -1   29.10    0.67
 -17  -1  -1   29.91    0.61
  17  -1   1   30.43    0.66
 -17  -1  -1   28.81    0.66
 -17  -1  -1   29.13    0.61
 -17  -1  -1   28.53    0.61
 -17  -1  -1   28.53    0.63
  17  -1   1   28.46    0.73
 -17  -1  -1   29.88    0.66
 -17   1  -1   30.57    0.66
 -17   1  -1   28.81    0.62
  17   1   1   30.29    0.66
 -17   1  -1   29.08    0.61
 -17   1  -1   29.31    0.61
 -17   1  -1   28.99    0.61
 -17   1  -1   29.06    0.66
 -17   1  -1   29.35    0.61
 -17   1  -1   29.37    0.66
 -19  -1  -1    0.21    0.03
 -19  -1  -1    0.25    0.04
 -19  -1  -1    0.22    0.06
 -19  -1  -1    0.29    0.06
  19  -1   1    0.25    0.05
 -19  -1  -1    0.24    0.04
 -19  -1  -1    0.30    0.06
 -19  -1  -1    0.32    0.04
 -19  -1  -1    0.27    0.04
 -19  -1  -1    0.25    0.05
 -19   1  -1    0.29    0.04
 -19   1  -1    0.27    0.05
 -19   1  -1    0.22    0.04
 -19   1  -1    0.26    0.05
 -19   1  -1    0.35    0.06
 -19   1  -1    0.40    0.04
 -19   1  -1    0.25    0.03
 -19   1  -1    0.28    0.05
  19   1   1    0.20    0.04
 -19   1  -1    0.32    0.04
 -21  -1  -1    1.40    0.09
 -21  -1  -1    1.47    0.10
 -21  -1  -1    1.47    0.07
 -21  -1  -1    1.52    0.07
 -21  -1  -1    1.56    0.10
 -21  -1  -1    1.46    0.11
  21  -1   1    1.36    0.09
 -21  -1  -1    1.51    0.07
 -21  -1  -1    1.45    0.08
 -21  -1  -1    1.45    0.08
 -21   1  -1    1.47    0.07
 -21   1  -1    1.55    0.09
 -21   1  -1    1.56    0.10
 -21   1  -1    1.55    0.08
 -21   1  -1    1.54    0.07
  21   1   1    1.42    0.09
 -21   1  -1    1.51    0.07
 -21   1  -1    1.45    0.07
 -21   1  -1    1.44    0.10
 -21   1  -1    1.56    0.08
 -23  -1  -1   23.63    0.48
 -23  -1  -1   22.59    0.53
 -23  -1  -1   23.09    0.49
 -23  -1  -1   23.59    0.54
 -23  -1  -1   22.80    0.49
 -23  -1  -1   22.58    0.47
  23  -1   1   22.06    0.50
 -23  -1  -1   22.84    0.47
  23   1   1   23.00    0.50
 -23   1  -1   22.30    0.47
 -23   1  -1   22.25    0.51
 -23   1  -1   23.38    0.48
 -23   1  -1   22.84    0.47
 -23   1  -1   22.88    0.48
 -23   1  -1   23.26    0.49
 -23   1  -1   22.60    0.49
 -25  -1  -1   17.57    0.40
 -25  -1  -1   18.07    0.37
 -25  -1  -1   17.08    0.37
 -25  -1  -1   17.23    0.36
 -25  -1  -1   17.45    0.36
  25   1   1   17.69    0.37
 -25   1  -1   17.65    0.36
 -25   1  -1   18.00    0.37
 -25   1  -1   17.53    0.36
 -25   1  -1   17.44    0.36
 -25   1  -1   17.77    0.37
 -26  -2   1    0.80    0.04
 -26  -2   1    0.80    0.06
 -26  -2   1    0.74    0.05
 -26  -2   1    0.88    0.04
 -26  -2   1    0.79    0.04
 -26  -2   1    0.81    0.06
 -26   2   1    0.79    0.05
 -26   2   1    0.79    0.04
 -26   2   1    0.78    0.04
 -26   2   1    0.81    0.04
 -26   2   1    0.80    0.04
 -24  -2   1    8.40    0.20
 -24  -2   1    8.23    0.19
 -24  -2   1    8.34    0.21
 -24  -2   1    7.94    0.24
 -24  -2   1    7.93    0.21
 -24  -2   1    8.10    0.25
 -24  -2   1    8.13    0.23
 -24   2   1    8.05    0.19
  24   2  -1    7.86    0.25
 -24   2   1    8.20    0.19
 -24   2   1    8.21    0.20
 -24   2   1    8.14    0.20
 -24   2   1    7.73    0.24
 -24   2   1    8.17    0.19
 -24   2   1    8.32    0.21
 -22  -2   1   74.72    1.53
 -22  -2   1   73.82    1.53
 -22  -2   1   74.04    1.48
 -22  -2   1   70.83    1.50
 -22  -2   1   73.66    1.47
 -22  -2   1   74.95    1.52
 -22  -2   1   75.18    1.46
 -22  -2   1   75.60    1.46
  22   2  -1   74.21    1.52
 -22   2   1   76.06    1.46
 -22   2   1   74.79    1.45
  22   2  -1   70.62    1.50
 -22   2   1   71.62    1.50
 -22   2   1   75.00    1.46
 -22   2   1   72.16    1.45
 -22   2   1   72.47    1.46
 -22   2   1   74.44    1.48
 -20  -2   1    1.97    0.12
 -20  -2   1    1.85    0.09
 -20  -2   1    2.39    0.12
 -20  -2   1    1.88    0.10
 -20  -2   1    1.91    0.08
 -20  -2   1    1.92    0.12
  20  -2  -1    1.95    0.15
 -20  -2   1    2.02    0.09
 -20  -2   1    1.93    0.13
 -20   2   1    2.06    0.10
 -20   2   1    1.94    0.08
 -20   2   1    1.91    0.08
 -20   2   1    1.89    0.08
 -20   2   1    1.95    0.09
 -20   2   1    1.91    0.08
  20   2  -1    2.33    0.12
 -20   2   1    1.96    0.11
 -18  -2   1   16.76    0.43
  18  -2  -1   15.81    0.48
 -18  -2   1   17.00    0.41
 -18  -2   1   15.79    0.43
 -18  -2   1   16.30    0.42
 -18  -2   1   16.75    0.44
 -18  -2   1   15.83    0.38
 -18  -2   1   16.23    0.36
 -18  -2   1   16.05    0.37
 -18  -2   1   16.06    0.39
 -18   2   1   16.24    0.42
 -18   2   1   15.86    0.36
 -18   2   1   16.54    0.36
 -18   2   1   16.43    0.38
 -18   2   1   16.45    0.41
 -18   2   1   15.98    0.36
 -18   2   1   15.93    0.37
 -18   2   1   16.05    0.37
  16  -2  -1    2.67    0.11
 -16  -2   1    2.59    0.13
 -16  -2   1    2.46    0.13
 -16  -2   1    2.63    0.12
 -16   2   1    2.61    0.12
 -16   2   1    2.55    0.12
  14  -2  -1    1.18    0.06
 -14  -2   1    1.13    0.07
 -14  -2   1    1.30    0.09
 -14  -2   1    1.22    0.08
 -14   2   1    1.22    0.11
 -14   2   1    1.16    0.08
 -14   2   1    1.18    0.07
  12  -2  -1    2.49    0.09
 -12  -2   1    2.64    0.11
 -12  -2   1    2.44    0.10
 -12   2   1    2.46    0.11
 -12   2   1    2.35    0.10
 -12   2   1    2.37    0.13
 -10  -2   1    6.63    0.18
 -10  -2   1    6.33    0.18
 -10   2   1    6.54    0.22
  10   2  -1    6.24    0.20
 -10   2   1    6.43    0.19
 -10   2   1    6.27    0.17
  -8  -2   1   50.03    1.02
  -8  -2   1   49.51    0.99
  -8   2   1   51.25    1.05
   8   2  -1   48.13    1.03
  -6  -2   1    0.32    0.04
  -6   2   1    0.36    0.05
   6   2  -1    0.40    0.05
   2  -2  -1  182.79    3.69
  -2  -2   1  176.71    3.57
  -2   2   1  177.76    3.47
   2   2  -1  173.54    3.51
   0  -2  -1    8.27    0.22
   0   2  -1    7.44    0.21
   0   2  -1    7.95    0.19
  -2  -2  -1    2.12    0.10
  -2   2  -1    2.07    0.09
  -2   2  -1    2.17    0.08
   2   2   1    2.15    0.10
  -4  -2  -1   75.71    1.53
   4   2   1   72.87    1.50
  -4   2  -1   76.25    1.48
  -4   2  -1   74.85    1.50
  -6  -2  -1  124.25    2.43
  -6  -2  -1  124.77    2.49
   6  -2   1  120.33    2.40
  -6   2  -1  129.50    2.67
   6   2   1  123.95    2.46
  -8  -2  -1   84.80    1.72
  -8  -2  -1   89.99    1.80
  -8  -2  -1   87.56    1.72
   8  -2   1   87.06    1.71
  -8   2  -1   89.80    1.78
  -8   2  -1   85.12    1.72
   8   2   1   87.58    1.76
 -10  -2  -1  122.27    2.40
 -10  -2  -1  116.84    2.31
 -10  -2  -1  118.95    2.32
  10  -2   1  114.65    2.29
 -10   2  -1  118.59    2.32
 -10   2  -1  118.86    2.34
 -10   2  -1  113.78    2.38
 -12  -2  -1    8.44    0.24
  12  -2   1    9.16    0.23
 -12  -2  -1    8.34    0.30
 -12  -2  -1    8.49    0.25
 -12  -2  -1    8.97    0.25
 -12   2  -1    8.65    0.24
 -12   2  -1    8.29    0.29
  14  -2   1    9.01    0.32
 -14  -2  -1    9.37    0.26
 -14  -2  -1    8.86    0.27
  14  -2   1    8.95    0.25
 -14  -2  -1    9.22    0.28
 -14   2  -1    9.46    0.27
 -16  -2  -1    0.98    0.07
 -16  -2  -1    1.01    0.06
 -16  -2  -1    1.05    0.06
 -16  -2  -1    1.05    0.09
 -16  -2  -1    0.98    0.07
 -16  -2  -1    1.20    0.10
 -16  -2  -1    1.05    0.08
  16  -2   1    1.00    0.07
 -16  -2  -1    1.17    0.10
  16  -2   1    1.15    0.12
 -16  -2  -1    1.01    0.06
 -16  -2  -1    0.92    0.09
 -16   2  -1    0.98    0.06
 -16   2  -1    1.02    0.06
 -16   2  -1    1.02    0.07
 -16   2  -1    0.96    0.08
 -16   2  -1    1.00    0.06
  16   2   1    1.00    0.07
 -16   2  -1    1.07    0.06
 -16   2  -1    1.09    0.06
 -18  -2  -1   85.02    1.75
 -18  -2  -1   85.41    1.68
 -18  -2  -1   86.69    1.69
  18  -2   1   85.37    1.73
 -18  -2  -1   87.05    1.74
 -18  -2  -1   87.93    1.76
 -18  -2  -1   83.16    1.70
 -18  -2  -1   85.29    1.76
 -18  -2  -1   86.32    1.69
  18  -2   1   83.86    1.84
 -18  -2  -1   84.05    1.71
  18   2   1   86.97    1.75
 -18   2  -1   85.95    1.70
 -18   2  -1   85.64    1.69
 -18   2  -1   87.04    1.71
 -18   2  -1   86.04    1.69
 -18   2  -1   86.09    1.69
  18   2   1   85.39    1.73
 -18   2  -1   85.66    1.74
 -18   2  -1   86.25    1.69
 -20  -2  -1    0.05    0.02
 -20  -2  -1    0.06    0.04
  20  -2   1    0.07    0.05
 -20  -2  -1    0.05    0.02
  20  -2   1    0.01    0.02
 -20  -2  -1    0.02    0.02
 -20  -2  -1   -0.02    0.04
 -20  -2  -1    0.03    0.04
 -20  -2  -1    0.07    0.03
 -20  -2  -1    0.04    0.02
 -20   2  -1    0.07    0.02
  20   2   1    0.03    0.03
  20   2   1    0.05    0.03
 -20   2  -1    0.03    0.03
  20   2   1    0.06    0.03
 -20   2  -1    0.13    0.04
 -20   2  -1    0.03    0.02
 -20   2  -1    0.04    0.02
 -20   2  -1    0.03    0.02
 -22  -2  -1   11.47    0.26
 -22  -2  -1   11.37    0.30
 -22  -2  -1   10.95    0.26
 -22  -2  -1   11.21    0.25
 -22  -2  -1   11.33    0.27
 -22  -2  -1   11.38    0.31
 -22  -2  -1   11.07    0.30
  22   2   1   11.30    0.27
 -22   2  -1   11.10    0.25
 -22   2  -1   11.35    0.26
 -22   2  -1   11.15    0.25
 -22   2  -1   10.99    0.26
  22   2   1   10.48    0.29
 -22   2  -1   10.64    0.29
 -22   2  -1   11.07    0.25
 -22   2  -1   11.30    0.27
  24  -2   1    4.85    0.14
 -24  -2  -1    4.78    0.17
 -24  -2  -1    5.01    0.16
 -24  -2  -1    4.79    0.12
 -24  -2  -1    4.85    0.12
 -24  -2  -1    4.91    0.14
 -24  -2  -1    4.91    0.13
 -24  -2  -1    4.61    0.12
 -24   2  -1    4.86    0.12
 -24   2  -1    4.83    0.12
 -24   2  -1    4.89    0.12
 -24   2  -1    5.06    0.13
 -24   2  -1    4.90    0.12
  24   2   1    4.77    0.12
 -24   2  -1    4.98    0.13
 -25  -3   1    0.21    0.03
 -25  -3   1    0.23    0.02
 -25  -3   1    0.18    0.02
 -25  -3   1    0.32    0.04
 -25   3   1    0.20    0.02
  25   3  -1    0.19    0.02
 -25   3   1    0.22    0.02
 -25   3   1    0.22    0.03
 -25   3   1    0.30    0.02
 -23  -3   1   12.26    0.28
 -23  -3   1   12.36    0.27
 -23  -3   1   12.47    0.32
 -23  -3   1   12.12    0.29
 -23  -3   1   12.09    0.32
 -23  -3   1   12.27    0.27
 -23  -3   1   12.33    0.32
 -23   3   1   12.42    0.29
  23   3  -1   12.46    0.28
 -23   3   1   12.48    0.28
 -23   3   1   12.57    0.27
 -23   3   1   12.49    0.28
 -23   3   1   12.29    0.27
 -21  -3   1    1.91    0.08
 -21  -3   1    1.84    0.11
 -21  -3   1    1.90    0.08
 -21  -3   1    1.88    0.11
 -21  -3   1    1.82    0.09
 -21  -3   1    1.74    0.11
  21  -3  -1    1.72    0.14
 -21  -3   1    1.72    0.09
  21   3  -1    1.79    0.10
 -21   3   1    1.84    0.08
 -21   3   1    1.85    0.08
 -21   3   1    1.91    0.08
 -21   3   1    1.98    0.09
 -21   3   1    1.78    0.10
 -21   3   1    1.91    0.08
 -19  -3   1   12.35    0.35
 -19  -3   1   12.27    0.36
 -19  -3   1   12.79    0.36
 -19  -3   1   12.64    0.30
 -19  -3   1   12.88    0.35
  19  -3  -1   12.51    0.42
 -19  -3   1   12.59    0.36
 -19  -3   1   12.29    0.32
 -19  -3   1   12.75    0.30
 -19  -3   1   12.67    0.31
 -19   3   1   12.62    0.29
  19   3  -1   12.64    0.35
 -19   3   1   12.86    0.30
 -19   3   1   12.84    0.31
 -19   3   1   12.55    0.30
 -19   3   1   12.76    0.34
 -19   3   1   12.81    0.30
 -17  -3   1  216.76    4.19
 -17  -3   1  214.92    4.17
 -17  -3   1  215.39    4.26
 -17  -3   1  216.07    4.18
 -17  -3   1  219.74    4.25
 -17  -3   1  216.26    4.25
 -17  -3   1  213.95    4.24
 -17  -3   1  211.86    4.25
 -17  -3   1  212.08    4.20
 -17   3   1  217.33    4.25
  17   3  -1  223.35    4.37
 -17   3   1  217.49    4.17
 -17   3   1  220.90    4.18
 -17   3   1  215.68    4.17
 -17   3   1  219.33    4.32
 -17   3   1  215.49    4.19
 -17   3   1  219.02    4.18
 -15  -3   1    0.53    0.07
 -15  -3   1    0.65    0.08
 -15  -3   1    0.74    0.09
 -15  -3   1    0.68    0.08
 -15  -3   1    0.66    0.05
 -15  -3   1    0.67    0.07
 -15  -3   1    0.64    0.06
 -15  -3   1    0.69    0.05
 -15   3   1    0.66    0.05
 -15   3   1    0.70    0.07
 -15   3   1    0.72    0.05
  15   3  -1    0.73    0.07
 -15   3   1    0.68    0.06
 -15   3   1    0.66    0.06
 -15   3   1    0.71    0.08
 -13  -3   1    0.40    0.06
 -13  -3   1    0.56    0.07
 -13   3   1    0.44    0.07
  13   3  -1    0.48    0.06
 -13   3   1    0.49    0.07
 -13   3   1    0.51    0.06
 -11  -3   1    0.68    0.06
 -11   3   1    0.70    0.08
 -11   3   1    0.64    0.06
  11   3  -1    0.74    0.06
  11   3  -1    0.68    0.09
  -9  -3   1    0.49    0.05
  -9   3   1    0.51    0.05
  -9   3   1    0.49    0.06
   9   3  -1    0.53    0.08
   9   3  -1    0.50    0.05
  -7  -3   1    1.92    0.08
  -7   3   1    1.76    0.10
   7   3  -1    2.07    0.12
  -7   3   1    2.06    0.09
   7   3  -1    2.04    0.09
  -7   3   1    2.18    0.11
  -5  -3   1    7.90    0.20
   5  -3  -1    8.46    0.27
   5   3  -1    8.43    0.26
  -5   3   1    8.70    0.25
  -5   3   1    8.36    0.21
  -5   3   1    8.60    0.25
   5   3  -1    7.95    0.21
   3  -3  -1   14.06    0.38
   3   3  -1   13.42    0.36
  -3   3   1   13.87    0.36
  -1  -3   1    0.09    0.03
   1  -3  -1    0.06    0.03
  -1   3   1    0.07    0.04
   1   3  -1    0.04    0.04
   1  -3   1  233.07    4.81
  -1  -3  -1  233.68    4.82
  -1   3  -1  243.32    4.60
   1   3   1  235.63    4.61
  -3  -3  -1    0.45    0.07
  -3   3  -1    0.27    0.04
   3   3   1    0.44    0.04
   3   3   1    0.27    0.06
  -3   3  -1    0.42    0.05
  -3   3  -1    0.31    0.05
  -5   3  -1    5.30    0.16
  -5   3  -1    5.27    0.16
   5   3   1    5.50    0.20
   5   3   1    5.31    0.16
  -5   3  -1    5.37    0.18
  -7  -3  -1   22.09    0.61
  -7   3  -1   21.95    0.49
   7   3   1   22.63    0.55
  -7   3  -1   21.84    0.50
   7   3   1   21.88    0.49
  -7   3  -1   21.83    0.54
  -9   3  -1   11.74    0.31
   9   3   1   11.37    0.34
  -9   3  -1   11.26    0.29
   9   3   1   11.51    0.30
  -9   3  -1   11.00    0.34
 -11  -3  -1    1.66    0.10
 -11   3  -1    1.76    0.09
 -11   3  -1    1.56    0.12
  11   3   1    1.81    0.10
 -11   3  -1    1.83    0.11
 -13  -3  -1  121.03    2.32
 -13  -3  -1  119.29    2.37
 -13  -3  -1  115.33    2.41
 -13  -3  -1  116.81    2.37
  13  -3   1  120.46    2.47
 -13  -3  -1  113.31    2.36
 -13   3  -1  118.77    2.31
 -13   3  -1  115.80    2.33
 -13   3  -1  121.37    2.38
 -13   3  -1  122.43    2.32
 -13   3  -1  119.76    2.36
  13   3   1  119.74    2.37
 -15  -3  -1   18.80    0.41
 -15  -3  -1   17.98    0.46
 -15  -3  -1   17.99    0.47
 -15  -3  -1   18.27    0.41
 -15  -3  -1   18.53    0.48
  15  -3   1   18.98    0.55
 -15  -3  -1   18.60    0.47
 -15  -3  -1   18.80    0.46
 -15   3  -1   18.48    0.40
  15   3   1   18.83    0.46
  15   3   1   17.53    0.43
 -15   3  -1   18.58    0.45
  15   3   1   17.38    0.42
 -15   3  -1   17.99    0.40
 -15   3  -1   18.76    0.41
 -15   3  -1   18.63    0.41
 -15   3  -1   18.64    0.43
 -15   3  -1   18.33    0.41
 -17  -3  -1   16.77    0.42
  17  -3   1   16.68    0.51
 -17  -3  -1   17.02    0.43
 -17  -3  -1   16.53    0.37
 -17  -3  -1   16.69    0.44
 -17  -3  -1   16.29    0.43
 -17  -3  -1   16.49    0.43
 -17  -3  -1   17.03    0.38
 -17   3  -1   16.29    0.41
 -17   3  -1   16.66    0.38
 -17   3  -1   16.71    0.37
  17   3   1   16.83    0.43
 -17   3  -1   16.58    0.37
 -17   3  -1   16.92    0.37
  17   3   1   16.38    0.39
  17   3   1   15.70    0.40
 -17   3  -1   16.80    0.39
 -17   3  -1   16.87    0.38
  19  -3   1    0.08    0.05
 -19  -3  -1    0.06    0.04
 -19  -3  -1    0.07    0.04
 -19  -3  -1    0.02    0.04
 -19  -3  -1    0.07    0.02
 -19  -3  -1    0.09    0.04
 -19  -3  -1    0.08    0.03
 -19  -3  -1    0.05    0.02
 -19   3  -1    0.06    0.03
 -19   3  -1    0.03    0.02
 -19   3  -1    0.07    0.02
 -19   3  -1    0.02    0.02
  19   3   1    0.05    0.02
 -19   3  -1    0.07    0.03
 -19   3  -1    0.05    0.03
 -19   3  -1    0.07    0.02
  19   3   1    0.07    0.03
 -21  -3  -1    5.71    0.15
 -21  -3  -1    5.73    0.19
 -21  -3  -1    5.32    0.18
 -21  -3  -1    5.49    0.19
 -21  -3  -1    5.46    0.14
 -21   3  -1    5.58    0.15
 -21   3  -1    5.54    0.15
 -21   3  -1    5.56    0.14
 -21   3  -1    5.55    0.16
  21   3   1    5.49    0.15
 -21   3  -1    5.41    0.14
 -21   3  -1    5.52    0.14
 -23  -3  -1   -0.03    0.02
 -23  -3  -1    0.02    0.01
 -23  -3  -1    0.00    0.03
 -23   3  -1    0.01    0.01
 -23   3  -1    0.01    0.01
 -23   3  -1    0.04    0.01
 -23   3  -1    0.02    0.02
  23   3   1    0.01    0.01
 -23   3  -1    0.01    0.02
 -23   3  -1   -0.01    0.02
 -22  -4   1    3.63    0.10
 -22  -4   1    3.39    0.13
 -22  -4   1    3.55    0.13
 -22  -4   1    3.62    0.13
 -22  -4   1    3.53    0.10
 -22   4   1    3.59    0.10
 -22   4   1    3.64    0.10
 -22   4   1    3.50    0.10
  22   4  -1    3.52    0.10
 -22   4   1    3.63    0.10
 -22   4   1    3.57    0.10
 -20  -4   1    1.12    0.06
 -20  -4   1    1.12    0.08
 -20  -4   1    1.17    0.09
 -20  -4   1    1.08    0.08
  20  -4  -1    1.20    0.12
 -20  -4   1    1.05    0.09
 -20  -4   1    1.11    0.06
 -20   4   1    1.17    0.06
 -20   4   1    1.13    0.06
  20   4  -1    1.11    0.06
 -20   4   1    1.22    0.06
  20   4  -1    1.03    0.08
 -20   4   1    1.13    0.06
 -20   4   1    1.16    0.06
 -20   4   1    1.21    0.08
  18  -4  -1   11.50    0.39
 -18  -4   1   11.18    0.32
 -18  -4   1   10.96    0.28
 -18  -4   1   11.72    0.34
 -18  -4   1   11.38    0.27
 -18  -4   1   10.85    0.31
 -18  -4   1   11.30    0.32
 -18   4   1   11.69    0.27
  18   4  -1   11.48    0.28
 -18   4   1   11.29    0.33
 -18   4   1   11.49    0.28
  18   4  -1   11.05    0.32
 -18   4   1   11.42    0.27
 -18   4   1   11.44    0.31
 -18   4   1   11.75    0.27
 -16  -4   1    5.50    0.18
 -16  -4   1    5.66    0.20
 -16  -4   1    5.92    0.22
 -16  -4   1    5.56    0.16
 -16  -4   1    5.41    0.20
 -16   4   1    5.70    0.16
 -16   4   1    5.63    0.17
  16   4  -1    5.69    0.20
 -16   4   1    5.59    0.16
 -16   4   1    5.65    0.16
 -16   4   1    5.58    0.16
 -16   4   1    5.70    0.20
 -16   4   1    5.86    0.21
 -16   4   1    5.42    0.20
  16   4  -1    5.66    0.17
 -14  -4   1   26.07    0.55
 -14  -4   1   25.45    0.55
 -14  -4   1   25.68    0.57
 -14  -4   1   25.64    0.63
 -14  -4   1   25.82    0.61
 -14   4   1   25.57    0.55
 -14   4   1   26.41    0.60
  14   4  -1   24.34    0.56
 -14   4   1   25.25    0.61
 -14   4   1   26.74    0.62
 -14   4   1   26.29    0.55
  14   4  -1   26.19    0.61
 -14   4   1   25.62    0.56
 -14   4   1   25.72    0.55
 -14   4   1   26.08    0.55
 -12  -4   1  177.88    3.53
 -12  -4   1  177.85    3.52
 -12  -4   1  172.68    3.52
 -12  -4   1  174.23    3.51
 -12  -4   1  179.14    3.45
 -12  -4   1  176.32    3.48
  12   4  -1  183.70    3.59
 -12   4   1  180.97    3.45
 -12   4   1  179.76    3.45
 -12   4   1  179.52    3.45
 -12   4   1  178.95    3.45
 -12   4   1  184.55    3.51
 -12   4   1  188.23    3.53
 -12   4   1  176.31    3.52
 -12   4   1  177.41    3.46
  12   4  -1  173.82    3.46
  12   4  -1  177.90    3.61
 -10  -4   1   23.65    0.58
  10   4  -1   25.17    0.57
  10   4  -1   23.18    0.64
 -10   4   1   25.01    0.58
 -10   4   1   24.88    0.56
   8  -4  -1   65.39    1.51
  -8  -4   1   67.60    1.41
   8   4  -1   69.74    1.49
  -8   4   1   67.85    1.40
  -8   4   1   68.18    1.39
   8   4  -1   69.46    1.40
  -6  -4   1    0.43    0.06
   6  -4  -1    0.44    0.08
  -6   4   1    0.45    0.08
   6   4  -1    0.40    0.05
   6   4  -1    0.50    0.09
  -6   4   1    0.40    0.05
  -6   4   1    0.46    0.06
   4  -4  -1   61.05    1.36
  -4  -4   1   61.42    1.29
  -4   4   1   63.46    1.26
  -4   4   1   60.78    1.32
   4   4  -1   59.79    1.25
  -4   4   1   60.65    1.25
   4   4  -1   63.90    1.34
   2  -4  -1   47.70    1.11
  -2   4   1   49.23    1.02
   2   4  -1   49.60    1.09
  -2   4   1   49.01    1.09
   2   4  -1   49.50    1.02
   0  -4  -1   56.20    1.33
   0   4   1   54.21    1.14
   0   4   1   56.23    1.23
   0   4  -1   57.00    1.22
   0   4  -1   55.61    1.14
  -2  -4  -1    0.50    0.07
  -2   4  -1    0.52    0.05
   2   4   1    0.48    0.05
  -2   4  -1    0.57    0.08
   2   4   1    0.76    0.10
  -4  -4  -1   11.61    0.32
  -4   4  -1   11.89    0.31
  -4   4  -1   13.48    0.32
   4   4   1   11.90    0.32
  -4   4  -1   12.26    0.35
   4   4   1   12.45    0.39
  -6  -4  -1    0.12    0.05
   6   4   1    0.16    0.04
  -6   4  -1    0.11    0.04
   6   4   1    0.13    0.06
  -6   4  -1    0.12    0.03
  -6   4  -1    0.15    0.04
   8  -4   1    6.25    0.27
  -8  -4  -1    6.56    0.22
   8   4   1    6.50    0.27
   8   4   1    6.40    0.21
  -8   4  -1    6.70    0.22
  -8   4  -1    6.17    0.24
  -8   4  -1    6.70    0.20
 -10  -4  -1   17.36    0.45
 -10  -4  -1   17.75    0.45
 -10  -4  -1   17.30    0.39
 -10  -4  -1   17.01    0.49
 -10   4  -1   17.77    0.39
  10   4   1   17.62    0.40
 -10   4  -1   17.33    0.41
  10   4   1   17.11    0.50
 -10   4  -1   17.61    0.39
 -10   4  -1   18.57    0.44
 -10   4  -1   17.25    0.39
  10   4   1   18.26    0.44
 -10   4  -1   18.22    0.45
 -10   4  -1   17.29    0.45
 -10   4  -1   17.37    0.40
 -12  -4  -1   13.48    0.32
 -12  -4  -1   13.10    0.36
  12  -4   1   14.18    0.45
 -12  -4  -1   13.89    0.39
 -12   4  -1   14.13    0.36
 -12   4  -1   14.14    0.34
 -12   4  -1   13.83    0.32
  12   4   1   13.56    0.37
 -12   4  -1   13.68    0.32
 -12   4  -1   14.23    0.39
 -12   4  -1   13.77    0.32
  12   4   1   14.21    0.34
 -12   4  -1   13.83    0.32
 -14  -4  -1   11.28    0.32
 -14  -4  -1   11.56    0.28
 -14  -4  -1   12.22    0.35
  14  -4   1   11.93    0.41
 -14   4  -1   11.61    0.28
  14   4   1   11.77    0.29
  14   4   1   11.83    0.33
 -14   4  -1   11.93    0.33
 -14   4  -1   11.44    0.29
 -14   4  -1   11.88    0.32
 -14   4  -1   11.56    0.27
 -14   4  -1   11.74    0.28
 -14   4  -1   11.61    0.28
  16  -4   1    1.03    0.13
 -16  -4  -1    0.90    0.06
 -16  -4  -1    0.93    0.08
 -16  -4  -1    0.87    0.10
 -16   4  -1    0.91    0.06
 -16   4  -1    0.88    0.05
 -16   4  -1    0.87    0.05
  16   4   1    0.82    0.07
  16   4   1    0.98    0.06
 -16   4  -1    0.90    0.06
 -16   4  -1    0.86    0.07
 -16   4  -1    0.85    0.06
  18  -4   1    0.53    0.10
 -18  -4  -1    0.44    0.04
 -18  -4  -1    0.51    0.06
 -18  -4  -1    0.48    0.07
 -18   4  -1    0.46    0.04
 -18   4  -1    0.46    0.05
 -18   4  -1    0.60    0.04
  18   4   1    0.48    0.05
  18   4   1    0.46    0.06
 -18   4  -1    0.47    0.04
 -18   4  -1    0.46    0.05
 -18   4  -1    0.48    0.04
 -20  -4  -1    8.29    0.23
 -20  -4  -1    8.62    0.23
 -20  -4  -1    8.41    0.19
 -20   4  -1    8.58    0.20
 -20   4  -1    8.31    0.19
 -20   4  -1    8.36    0.19
 -20   4  -1    8.68    0.21
  20   4   1    8.54    0.20
 -20   4  -1    8.63    0.20
 -22  -4  -1    0.01    0.02
  22   4   1    0.00    0.01
 -22   4  -1    0.02    0.01
 -22   4  -1    0.03    0.02
 -22   4  -1    0.01    0.01
 -22   4  -1    0.00    0.01
 -21  -5   1   10.71    0.25
 -21  -5   1   11.03    0.27
 -21   5   1   10.99    0.23
 -21   5   1   10.72    0.23
  21   5  -1   10.97    0.24
 -21   5   1   11.06    0.23
  21   5  -1   11.03    0.23
 -21   5   1   10.75    0.23
 -19  -5   1    2.72    0.12
 -19  -5   1    2.63    0.11
 -19   5   1    2.70    0.08
  19   5  -1    2.63    0.08
 -19   5   1    2.69    0.08
 -19   5   1    2.73    0.09
 -19   5   1    2.56    0.08
  19   5  -1    2.59    0.08
 -19   5   1    2.69    0.08
 -17  -5   1    8.24    0.24
 -17  -5   1    8.51    0.20
  17  -5  -1    8.32    0.30
 -17  -5   1    8.69    0.26
 -17  -5   1    8.38    0.24
 -17   5   1    8.53    0.20
  17   5  -1    8.32    0.21
 -17   5   1    8.24    0.21
  17   5  -1    8.29    0.20
 -17   5   1    8.32    0.20
 -17   5   1    8.57    0.21
 -17   5   1    8.12    0.23
  17   5  -1    8.47    0.25
 -17   5   1    8.70    0.20
 -17   5   1    8.33    0.24
 -15  -5   1    1.09    0.06
 -15  -5   1    1.20    0.09
  15  -5  -1    0.94    0.12
 -15  -5   1    1.08    0.07
 -15   5   1    1.06    0.06
 -15   5   1    1.10    0.08
  15   5  -1    1.03    0.06
  15   5  -1    1.08    0.08
 -15   5   1    1.08    0.09
 -15   5   1    1.04    0.06
  15   5  -1    1.04    0.06
 -15   5   1    1.02    0.09
 -15   5   1    1.08    0.06
 -15   5   1    1.09    0.06
 -15   5   1    1.07    0.06
 -13  -5   1    4.31    0.18
 -13  -5   1    4.40    0.18
 -13  -5   1    4.45    0.19
 -13  -5   1    4.23    0.14
 -13  -5   1    4.36    0.13
 -13   5   1    4.49    0.13
 -13   5   1    4.35    0.17
 -13   5   1    4.55    0.13
 -13   5   1    4.43    0.13
  13   5  -1    4.36    0.18
 -13   5   1    4.30    0.13
 -13   5   1    4.35    0.18
  13   5  -1    4.24    0.14
  13   5  -1    4.46    0.14
 -13   5   1    4.33    0.18
 -11  -5   1    3.11    0.16
 -11  -5   1    2.81    0.15
 -11  -5   1    3.03    0.15
 -11  -5   1    2.82    0.11
 -11   5   1    2.77    0.10
  11   5  -1    2.82    0.14
  11   5  -1    2.74    0.19
  11   5  -1    3.04    0.11
 -11   5   1    2.76    0.10
 -11   5   1    2.94    0.10
 -11   5   1    2.76    0.15
 -11   5   1    2.94    0.13
 -11   5   1    2.87    0.10
 -11   5   1    2.76    0.14
  11   5  -1    2.83    0.11
  -9  -5   1   12.49    0.36
  -9  -5   1   12.61    0.36
  -9  -5   1   12.48    0.31
  -9  -5   1   13.10    0.37
  -9   5   1   12.34    0.35
  -9   5   1   12.79    0.30
  -9   5   1   13.09    0.37
   9   5  -1   13.11    0.30
  -9   5   1   12.77    0.30
  -9   5   1   13.23    0.35
  -9   5   1   12.53    0.30
   9   5  -1   12.50    0.43
  -9   5   1   12.68    0.30
   9   5  -1   12.57    0.30
  -7  -5   1   33.63    0.78
  -7  -5   1   32.92    0.77
  -7  -5   1   32.68    0.72
  -7  -5   1   34.51    0.78
   7   5  -1   33.22    0.71
  -7   5   1   34.32    0.71
  -7   5   1   34.31    0.78
  -7   5   1   33.74    0.71
  -7   5   1   33.87    0.70
  -7   5   1   35.11    0.76
   7   5  -1   34.30    0.71
  -7   5   1   34.64    0.76
   7   5  -1   34.43    0.87
   7   5  -1   35.75    0.77
  -5  -5   1    8.51    0.27
  -5  -5   1    7.94    0.27
   5  -5  -1    8.29    0.26
  -5  -5   1    7.63    0.22
   5   5  -1    8.61    0.33
   5   5  -1    8.28    0.21
  -5   5   1    8.32    0.27
   5   5  -1    7.96    0.21
  -5   5   1    8.21    0.31
  -5   5   1    8.57    0.25
  -5   5   1    8.18    0.21
  -5   5   1    8.20    0.21
   5   5  -1    8.51    0.26
  -5   5   1    7.96    0.21
   5   5  -1    8.86    0.21
   3  -5  -1    0.08    0.05
  -3  -5   1    0.11    0.05
  -3  -5   1    0.06    0.05
   3   5  -1    0.06    0.03
   3   5  -1    0.04    0.02
  -3   5   1    0.07    0.03
  -3   5   1    0.10    0.06
  -3   5   1    0.05    0.03
   3   5  -1    0.03    0.05
  -3   5   1    0.11    0.03
  -1  -5   1   45.41    1.00
   1  -5  -1   44.86    0.99
  -1   5   1   40.40    0.96
   1   5  -1   47.58    0.98
   1   5  -1   45.67    0.93
  -1   5   1   47.63    0.99
   1   5  -1   46.46    1.07
  -1   5   1   44.18    1.06
  -1   5   1   47.57    0.98
  -1  -5  -1    3.09    0.15
   1  -5   1    3.16    0.15
  -1  -5  -1    3.31    0.16
   1   5   1    3.12    0.11
   1   5   1    3.40    0.14
   1   5   1    3.09    0.11
   1   5   1    2.87    0.18
  -1   5  -1    3.21    0.14
  -1   5  -1    3.14    0.18
   3  -5   1    0.80    0.11
  -3  -5  -1    0.73    0.09
  -3  -5  -1    0.68    0.08
   3   5   1    0.74    0.05
  -3   5  -1    0.82    0.07
   3   5   1    0.97    0.08
  -3   5  -1    0.75    0.05
   3   5   1    0.81    0.12
  -3   5  -1    0.68    0.05
  -3   5  -1    0.64    0.14
   3   5   1    0.73    0.06
  -3   5  -1    0.69    0.06
  -3   5  -1    0.67    0.09
  -5  -5  -1    6.03    0.22
  -5  -5  -1    5.97    0.22
  -5  -5  -1    5.50    0.21
   5   5   1    5.87    0.27
  -5   5  -1    5.91    0.17
   5   5   1    6.00    0.17
  -5   5  -1    6.26    0.20
   5   5   1    5.89    0.17
  -5   5  -1    6.00    0.17
  -5   5  -1    6.15    0.22
   5   5   1    6.39    0.21
  -5   5  -1    5.96    0.16
  -7  -5  -1    2.46    0.14
  -7  -5  -1    2.52    0.14
  -7  -5  -1    2.42    0.14
  -7   5  -1    2.30    0.10
   7   5   1    2.43    0.09
   7   5   1    2.59    0.13
  -7   5  -1    2.51    0.13
   7   5   1    2.94    0.18
   7   5   1    2.53    0.10
  -7   5  -1    2.51    0.09
  -7   5  -1    2.58    0.12
  -7   5  -1    2.61    0.10
  -9  -5  -1    4.92    0.20
   9  -5   1    5.06    0.24
  -9  -5  -1    5.14    0.20
  -9  -5  -1    5.16    0.20
   9   5   1    4.95    0.16
   9   5   1    4.75    0.24
  -9   5  -1    5.17    0.16
   9   5   1    5.11    0.15
  -9   5  -1    5.40    0.19
  -9   5  -1    5.03    0.19
  -9   5  -1    5.33    0.21
  -9   5  -1    5.33    0.15
   9   5   1    5.43    0.20
 -11  -5  -1    1.17    0.10
 -11  -5  -1    1.18    0.06
  11  -5   1    1.20    0.13
 -11  -5  -1    1.20    0.10
 -11  -5  -1    1.28    0.11
 -11   5  -1    1.22    0.10
 -11   5  -1    1.25    0.09
 -11   5  -1    1.22    0.07
 -11   5  -1    1.31    0.06
 -11   5  -1    1.26    0.07
  11   5   1    1.31    0.07
  11   5   1    1.16    0.06
  11   5   1    1.22    0.09
 -11   5  -1    1.21    0.07
 -13  -5  -1    5.93    0.22
  13  -5   1    5.47    0.25
  13  -5   1    5.64    0.22
 -13  -5  -1    5.51    0.15
 -13  -5  -1    5.78    0.22
  13   5   1    5.64    0.15
  13   5   1    5.73    0.20
 -13   5  -1    5.63    0.17
 -13   5  -1    5.68    0.16
 -13   5  -1    5.50    0.19
 -13   5  -1    5.63    0.15
 -13   5  -1    5.82    0.21
 -13   5  -1    5.51    0.15
  13   5   1    5.77    0.17
 -13   5  -1    5.53    0.15
  15  -5   1    2.17    0.15
  15  -5   1    2.16    0.13
 -15  -5  -1    1.99    0.10
 -15  -5  -1    2.11    0.12
  15   5   1    2.09    0.11
 -15   5  -1    2.29    0.09
 -15   5  -1    2.08    0.07
  15   5   1    2.26    0.08
 -15   5  -1    2.12    0.10
 -15   5  -1    2.15    0.08
  15   5   1    2.21    0.09
 -15   5  -1    2.11    0.08
 -15   5  -1    2.07    0.08
  17  -5   1    0.30    0.05
 -17  -5  -1    0.21    0.04
 -17  -5  -1    0.25    0.05
  17   5   1    0.21    0.02
 -17   5  -1    0.25    0.03
 -17   5  -1    0.18    0.03
 -17   5  -1    0.25    0.03
 -17   5  -1    0.23    0.03
 -17   5  -1    0.32    0.03
  17   5   1    0.26    0.03
 -19  -5  -1    0.25    0.03
 -19  -5  -1    0.17    0.03
  19   5   1    0.15    0.02
 -19   5  -1    0.24    0.02
 -19   5  -1    0.21    0.02
 -19   5  -1    0.17    0.02
  19   5   1    0.17    0.02
 -19   5  -1    0.17    0.02
 -18  -6   1    6.75    0.18
 -18   6   1    6.85    0.15
  18   6  -1    6.88    0.15
 -16  -6   1    0.66    0.06
  16  -6  -1    0.59    0.07
 -16   6   1    0.64    0.04
  16   6  -1    0.68    0.04
 -16   6   1    0.58    0.03
 -16   6   1    0.62    0.04
  16   6  -1    0.62    0.03
 -16   6   1    0.65    0.04
 -14  -6   1    0.10    0.04
  14  -6  -1    0.01    0.04
 -14  -6   1    0.06    0.04
 -14  -6   1    0.07    0.04
 -14   6   1    0.04    0.04
  14   6  -1    0.03    0.02
  14   6  -1    0.05    0.02
 -14   6   1    0.05    0.02
 -14   6   1    0.04    0.02
 -14   6   1    0.07    0.02
 -14   6   1    0.05    0.02
 -12  -6   1    8.04    0.24
  12  -6  -1    7.51    0.28
 -12  -6   1    8.02    0.24
 -12  -6   1    7.93    0.24
 -12   6   1    7.63    0.19
 -12   6   1    7.50    0.22
  12   6  -1    7.68    0.23
  12   6  -1    8.07    0.20
 -12   6   1    7.97    0.25
 -12   6   1    7.88    0.19
  12   6  -1    7.82    0.19
 -12   6   1    8.02    0.19
 -12   6   1    7.09    0.23
 -12   6   1    7.82    0.19
 -10  -6   1    6.40    0.22
 -10  -6   1    6.39    0.23
 -10  -6   1    6.42    0.22
 -10   6   1    6.38    0.21
 -10   6   1    6.67    0.22
 -10   6   1    6.51    0.17
  10   6  -1    6.31    0.17
  10   6  -1    6.34    0.21
 -10   6   1    6.53    0.17
 -10   6   1    6.94    0.17
  10   6  -1    6.53    0.17
  -8  -6   1    5.68    0.22
  -8  -6   1    5.57    0.21
   8   6  -1    5.32    0.19
  -8   6   1    5.36    0.15
  -8   6   1    5.45    0.19
  -8   6   1    5.51    0.15
  -8   6   1    5.34    0.20
   8   6  -1    5.50    0.15
   8   6  -1    5.33    0.15
  -6  -6   1   19.61    0.50
  -6  -6   1   19.19    0.49
  -6   6   1   18.68    0.48
  -6   6   1   19.25    0.42
   6   6  -1   20.15    0.43
   6   6  -1   19.08    0.42
   6   6  -1   19.13    0.48
  -6   6   1   18.82    0.42
  -6   6   1   18.98    0.47
   4  -6  -1    0.26    0.06
  -4  -6   1    0.13    0.05
  -4  -6   1    0.11    0.06
   4  -6  -1    0.15    0.05
   4   6  -1    0.15    0.04
   4   6  -1    0.17    0.03
  -4   6   1    0.26    0.04
   4   6  -1    0.10    0.03
  -4   6   1    0.14    0.03
  -4   6   1    0.13    0.04
  -4   6   1    0.26    0.06
  -2  -6   1    1.36    0.11
   2  -6  -1    1.31    0.11
  -2  -6   1    1.37    0.11
   2  -6  -1    1.23    0.11
  -2   6   1    1.36    0.07
  -2   6   1    1.30    0.07
   2   6  -1    1.27    0.07
  -2   6   1    1.25    0.09
   2   6  -1    1.33    0.09
   2   6  -1    1.28    0.07
   0  -6   1    0.42    0.07
   0  -6  -1    0.49    0.08
   0  -6  -1    0.54    0.08
   0  -6   1    0.39    0.07
   0   6  -1    0.43    0.04
   0   6   1    0.51    0.05
   0   6  -1    0.43    0.04
   0   6  -1    0.46    0.06
   0   6   1    0.43    0.06
   0   6   1    0.48    0.05
  -2  -6  -1    8.97    0.29
  -2  -6  -1    8.92    0.29
   2  -6   1    8.92    0.28
   2  -6   1    8.46    0.27
  -2   6  -1    8.48    0.22
   2   6   1    8.65    0.27
  -2   6  -1    8.74    0.22
  -2   6  -1    8.98    0.27
  -2   6  -1    8.73    0.27
   2   6   1    8.78    0.23
  -2   6  -1    8.90    0.22
   2   6   1    8.97    0.22
  -4  -6  -1    1.21    0.11
  -4  -6  -1    1.18    0.11
  -4   6  -1    1.24    0.07
  -4   6  -1    1.08    0.10
  -4   6  -1    1.29    0.06
   4   6   1    1.21    0.07
   4   6   1    1.23    0.09
  -4   6  -1    1.24    0.09
   4   6   1    1.13    0.06
  -4   6  -1    1.21    0.06
  -6  -6  -1   12.73    0.35
  -6  -6  -1   12.73    0.36
  -6   6  -1   12.43    0.29
   6   6   1   12.08    0.34
   6   6   1   12.70    0.29
  -6   6  -1   12.21    0.30
   6   6   1   12.73    0.30
  -6   6  -1   12.39    0.29
  -6   6  -1   12.28    0.33
  -6   6  -1   12.54    0.35
   8  -6   1    0.97    0.11
  -8  -6  -1    0.86    0.09
  -8  -6  -1    0.91    0.09
  -8  -6  -1    0.99    0.10
  -8   6  -1    0.95    0.06
  -8   6  -1    0.94    0.05
   8   6   1    0.95    0.05
  -8   6  -1    0.91    0.06
  -8   6  -1    0.92    0.09
   8   6   1    0.96    0.06
  -8   6  -1    0.86    0.07
   8   6   1    0.92    0.08
  10  -6   1    0.08    0.05
 -10  -6  -1    0.07    0.04
 -10  -6  -1    0.09    0.04
 -10  -6  -1    0.14    0.05
 -10   6  -1    0.07    0.03
 -10   6  -1    0.14    0.03
  10   6   1    0.12    0.04
  10   6   1    0.11    0.02
 -10   6  -1    0.12    0.05
 -10   6  -1    0.10    0.02
 -10   6  -1    0.11    0.03
  10   6   1    0.11    0.03
 -12  -6  -1    3.18    0.13
  12  -6   1    3.53    0.16
 -12  -6  -1    3.56    0.14
 -12   6  -1    3.24    0.09
  12   6   1    3.37    0.10
 -12   6  -1    3.47    0.10
 -12   6  -1    3.26    0.10
  12   6   1    3.20    0.10
 -14  -6  -1   29.09    0.62
  14  -6   1   28.04    0.62
 -14   6  -1   27.33    0.56
 -14   6  -1   27.49    0.57
  14   6   1   27.95    0.56
 -14   6  -1   28.86    0.57
  14   6   1   28.01    0.57
 -16  -6  -1    0.09    0.03
  16   6   1    0.09    0.02
 -16   6  -1    0.06    0.01
  11  -7  -1    1.75    0.09
 -11  -7   1    1.61    0.08
 -11   7   1    1.66    0.05
  11   7  -1    1.72    0.06
 -11   7   1    1.68    0.05
  -9  -7   1    0.84    0.07
   9  -7  -1    0.82    0.08
  -9  -7   1    0.81    0.07
  -9   7   1    0.85    0.04
   9   7  -1    0.89    0.04
  -9   7   1    0.93    0.04
   7  -7  -1    3.65    0.15
  -7  -7   1    3.66    0.14
  -7  -7   1    3.52    0.14
  -7   7   1    3.43    0.10
  -7   7   1    3.49    0.10
   7   7  -1    3.34    0.10
   7   7  -1    3.59    0.10
  -7   7   1    3.40    0.13
  -5  -7   1    0.10    0.04
  -5  -7   1    0.17    0.05
   5  -7  -1    0.14    0.05
  -5   7   1    0.19    0.03
  -5   7   1    0.12    0.02
  -5   7   1    0.12    0.04
   5   7  -1    0.12    0.02
  -3  -7   1   13.49    0.35
   3  -7  -1   13.07    0.34
   3  -7  -1   13.66    0.34
  -3  -7   1   13.94    0.35
   3   7  -1   12.95    0.29
   3   7  -1   13.73    0.30
  -3   7   1   13.53    0.30
  -3   7   1   13.51    0.30
  -1  -7   1    5.52    0.19
   1  -7  -1    5.69    0.19
  -1  -7   1    5.56    0.19
   1  -7  -1    5.90    0.19
   1   7  -1    5.56    0.14
   1   7  -1    5.78    0.15
  -1   7   1    5.82    0.15
  -1   7   1    5.80    0.15
   1  -7   1   25.64    0.58
  -1  -7  -1   25.90    0.60
  -1  -7  -1   27.03    0.60
   1   7   1   26.25    0.54
  -1   7  -1   25.44    0.53
  -1   7  -1   26.25    0.54
   1   7   1   25.86    0.53
  -3  -7  -1    0.18    0.05
   3  -7   1    0.12    0.04
  -3  -7  -1    0.19    0.05
   3   7   1    0.15    0.03
   3   7   1    0.14    0.02
  -3   7  -1    0.17    0.02
  -3   7  -1    0.20    0.03
   5  -7   1    0.02    0.04
  -5  -7  -1    0.00    0.04
   5   7   1    0.00    0.01
   5   7   1   -0.01    0.01
  -5   7  -1    0.11    0.02
  -5   7  -1    0.03    0.02
  -7  -7  -1    2.15    0.10
   7  -7   1    2.22    0.11
  -7  -7  -1    2.16    0.10
  -7   7  -1    2.27    0.07
   7   7   1    2.19    0.07
   7   7   1    2.15    0.07
  -9  -7  -1   12.86    0.31
   9  -7   1   13.53    0.33
   9   7   1   12.63    0.27
  -9   7  -1   13.32    0.27
   9   7   1   12.71    0.27
 -28   0   2    7.27    0.17
 -28   0   2    7.22    0.16
 -28   0   2    7.26    0.17
 -28   0   2    7.18    0.16
 -26   0   2    0.29    0.04
 -26   0   2    0.39    0.03
 -26   0   2    0.34    0.05
 -26   0   2    0.33    0.04
 -26   0   2    0.34    0.03
 -26   0   2    0.33    0.03
 -26   0   2    0.34    0.05
 -24   0   2    1.85    0.11
 -24   0   2    1.98    0.09
 -24   0   2    1.82    0.10
 -24   0   2    1.84    0.09
 -24   0   2    1.92    0.11
  24   0  -2    1.62    0.10
 -24   0   2    1.79    0.08
 -24   0   2    1.84    0.08
 -24   0   2    1.78    0.07
 -22   0   2    3.67    0.13
 -22   0   2    3.64    0.16
 -22   0   2    3.98    0.15
 -22   0   2    3.72    0.14
 -22   0   2    3.46    0.12
  22   0  -2    3.68    0.15
 -22   0   2    3.53    0.11
 -22   0   2    3.62    0.12
 -22   0   2    3.52    0.16
 -20   0   2   28.20    0.66
 -20   0   2   29.63    0.65
 -20   0   2   28.19    0.61
 -20   0   2   28.88    0.60
 -20   0   2   28.23    0.59
 -20   0   2   27.89    0.66
 -20   0   2   28.57    0.68
 -20   0   2   28.52    0.60
 -18   0   2   19.50    0.47
 -18   0   2   17.86    0.45
 -18   0   2   18.86    0.45
 -16   0   2  409.25    7.70
 -16   0   2  389.51    7.63
 -16   0   2  385.04    7.82
 -16   0   2  402.42    7.97
 -14   0   2    0.25    0.03
 -14   0   2    0.28    0.05
 -14   0   2    0.44    0.05
 -12   0   2   11.57    0.28
 -12   0   2   11.24    0.30
 -10   0   2    1.71    0.08
 -10   0   2    1.66    0.08
 -10   0   2    1.72    0.07
  -8   0   2    3.19    0.10
  -8   0   2    3.20    0.11
  -6   0   2   17.25    0.36
  -4   0   2  761.84   17.03
   2   0  -2  230.10    4.56
   0   0  -2  302.75    8.65
  -2   0  -2   42.42    0.87
  -4   0  -2  351.33    7.15
   6   0   2    5.62    0.14
  -6   0  -2    5.65    0.19
   8   0   2  101.15    1.98
  -8   0  -2  101.26    2.00
  -8   0  -2  102.77    2.06
  10   0   2   18.54    0.48
 -10   0  -2   20.11    0.52
  10   0   2   20.01    0.44
 -10   0  -2   19.47    0.43
 -10   0  -2   20.11    0.46
 -12   0  -2   13.39    0.41
 -12   0  -2   13.22    0.32
  12   0   2   13.66    0.33
  12   0   2   12.53    0.37
 -14   0  -2    0.55    0.05
  14   0   2    0.64    0.06
 -14   0  -2    0.53    0.09
 -14   0  -2    0.82    0.07
 -16   0  -2    0.15    0.04
 -16   0  -2    0.16    0.05
 -16   0  -2    0.14    0.04
 -16   0  -2    0.17    0.03
 -16   0  -2    0.11    0.03
 -16   0  -2    0.15    0.03
 -16   0  -2    0.15    0.03
 -16   0  -2    0.15    0.03
 -16   0  -2    0.21    0.03
  16   0   2    0.19    0.04
 -18   0  -2    1.28    0.06
 -18   0  -2    1.12    0.07
 -18   0  -2    1.25    0.09
  18   0   2    1.29    0.09
 -18   0  -2    1.26    0.07
 -18   0  -2    1.39    0.10
 -18   0  -2    1.37    0.10
 -18   0  -2    1.18    0.07
 -18   0  -2    1.25    0.07
 -20   0  -2    2.10    0.12
  20   0   2    2.12    0.10
 -20   0  -2    1.96    0.10
 -20   0  -2    2.01    0.08
  20   0   2    1.99    0.11
 -20   0  -2    2.06    0.08
 -20   0  -2    1.87    0.08
 -20   0  -2    2.07    0.09
 -20   0  -2    2.01    0.08
 -20   0  -2    2.02    0.12
 -20   0  -2    2.33    0.10
 -22   0  -2    3.28    0.14
 -22   0  -2    3.29    0.10
 -22   0  -2    3.33    0.14
 -22   0  -2    3.30    0.10
 -22   0  -2    3.25    0.11
 -22   0  -2    3.35    0.11
 -22   0  -2    3.29    0.10
 -24   0  -2    1.31    0.05
 -24   0  -2    1.27    0.05
 -24   0  -2    1.30    0.06
  24   0   2    1.26    0.06
 -24   0  -2    1.22    0.05
 -24   0  -2    1.35    0.07
 -24   0  -2    1.26    0.05
 -27  -1   2    2.34    0.08
 -27  -1   2    2.40    0.07
 -27  -1   2    2.28    0.07
 -27  -1   2    2.27    0.12
 -27  -1   2    2.40    0.08
 -27  -1   2    2.28    0.10
 -27   1   2    2.36    0.07
 -27   1   2    2.28    0.07
 -27   1   2    2.30    0.08
 -27   1   2    2.23    0.07
 -27   1   2    2.34    0.08
 -25  -1   2    0.86    0.07
 -25  -1   2    0.93    0.08
 -25  -1   2    0.90    0.05
 -25  -1   2    1.01    0.05
 -25  -1   2    0.95    0.06
 -25  -1   2    1.03    0.09
 -25  -1   2    0.95    0.06
 -25   1   2    1.04    0.05
 -25   1   2    1.01    0.06
 -25   1   2    1.05    0.06
  25   1  -2    0.90    0.07
 -25   1   2    1.00    0.06
 -25   1   2    0.93    0.07
 -25   1   2    0.94    0.05
 -23  -1   2    0.50    0.06
 -23  -1   2    0.50    0.07
 -23  -1   2    0.52    0.05
 -23  -1   2    0.46    0.04
 -23  -1   2    0.51    0.06
 -23  -1   2    0.48    0.07
  23  -1  -2    0.46    0.05
 -23  -1   2    0.49    0.05
 -23   1   2    0.43    0.05
  23   1  -2    0.54    0.06
 -23   1   2    0.51    0.04
 -23   1   2    0.52    0.06
 -23   1   2    0.45    0.05
 -23   1   2    0.49    0.04
 -23   1   2    0.46    0.04
 -21  -1   2   13.96    0.32
 -21  -1   2   13.93    0.36
  21  -1  -2   13.69    0.35
 -21  -1   2   13.99    0.38
 -21  -1   2   13.99    0.34
 -21  -1   2   13.56    0.31
 -21  -1   2   13.89    0.39
 -21  -1   2   13.51    0.37
 -21  -1   2   13.56    0.38
 -21  -1   2   13.76    0.34
 -21   1   2   13.66    0.32
 -21   1   2   13.81    0.32
 -21   1   2   13.97    0.36
 -21   1   2   13.27    0.33
 -21   1   2   13.63    0.33
 -21   1   2   13.54    0.31
 -19  -1   2   11.06    0.31
 -19  -1   2   11.54    0.31
 -19  -1   2   11.06    0.32
 -19  -1   2   11.33    0.32
  19  -1  -2   11.08    0.30
 -19  -1   2   11.06    0.26
 -19  -1   2   11.06    0.29
 -19  -1   2   11.55    0.33
 -19  -1   2   11.00    0.27
 -19   1   2   11.05    0.26
 -19   1   2   11.45    0.27
 -19   1   2   11.11    0.27
 -19   1   2   11.66    0.31
 -19   1   2   10.89    0.28
 -19   1   2   10.89    0.28
 -17  -1   2    0.46    0.07
  17  -1  -2    0.54    0.05
 -17  -1   2    0.69    0.07
 -17  -1   2    0.52    0.06
 -17   1   2    0.42    0.07
 -17   1   2    0.64    0.06
 -17   1   2    0.45    0.06
 -15  -1   2   11.60    0.29
 -15  -1   2   12.05    0.31
 -15   1   2   11.17    0.34
 -15   1   2   11.62    0.30
 -15   1   2   11.49    0.29
 -15   1   2   11.35    0.29
 -13  -1   2   45.06    0.95
 -13  -1   2   44.58    0.90
 -13  -1   2   44.48    0.91
 -13   1   2   44.19    0.91
 -13   1   2   43.64    0.95
 -13   1   2   42.36    0.90
 -11  -1   2  125.05    2.39
 -11  -1   2  125.68    2.44
 -11   1   2  122.70    2.39
 -11   1   2  120.82    2.60
  11   1  -2  120.02    2.41
  -9  -1   2   10.60    0.24
  -9  -1   2   10.84    0.25
  -9   1   2   10.49    0.26
   9   1  -2   10.46    0.27
  -9   1   2   10.95    0.28
  -7  -1   2   34.02    0.67
  -7   1   2   34.10    0.70
   7   1  -2   32.16    0.69
  -7   1   2   33.91    0.69
  -5   1   2    8.71    0.21
  -5   1   2    8.35    0.21
   3  -1  -2    0.02    0.02
  -3  -1   2    0.01    0.03
   3   1  -2    0.01    0.02
   1  -1  -2    0.99    0.06
   1   1  -2    0.99    0.04
  -1   1   2    0.96    0.06
  -1  -1  -2  411.40   14.00
  -1   1  -2  418.40   12.12
  -3  -1  -2  628.18   19.58
  -3   1  -2  691.03   20.15
   3   1   2  769.41   13.59
  -5  -1  -2  411.39   10.54
  -5   1  -2  412.88    8.02
   5   1   2  345.67    7.56
  -7  -1  -2    3.02    0.15
   7  -1   2    2.98    0.09
  -7  -1  -2    3.01    0.11
  -7   1  -2    2.99    0.14
  -9  -1  -2    0.14    0.05
  -9  -1  -2    0.18    0.03
   9  -1   2    0.24    0.03
   9  -1   2    0.11    0.04
  -9  -1  -2    0.18    0.04
  -9   1  -2    0.15    0.04
  -9   1  -2    0.17    0.03
 -11  -1  -2   67.33    1.39
  11  -1   2   70.83    1.40
  11  -1   2   66.18    1.46
 -11  -1  -2   71.24    1.43
 -11  -1  -2   71.31    1.51
 -11   1  -2   68.71    1.49
 -11   1  -2   69.93    1.40
  11   1   2   72.40    1.40
  13  -1   2    0.36    0.07
 -13  -1  -2    0.23    0.04
 -13  -1  -2    0.26    0.05
  13  -1   2    0.27    0.04
 -13  -1  -2    0.21    0.06
 -13   1  -2    0.25    0.05
 -13   1  -2    0.38    0.07
  13   1   2    0.27    0.04
 -15  -1  -2   11.34    0.30
  15  -1   2   11.00    0.37
 -15  -1  -2   10.95    0.31
 -15  -1  -2   10.62    0.31
 -15  -1  -2   11.30    0.31
  15  -1   2   11.07    0.30
 -15  -1  -2   11.60    0.27
 -15  -1  -2   11.31    0.27
 -15   1  -2   11.51    0.28
 -15   1  -2   11.22    0.29
 -15   1  -2   10.88    0.27
 -15   1  -2   12.00    0.33
 -15   1  -2   11.33    0.31
 -15   1  -2   11.29    0.30
 -15   1  -2   10.70    0.27
  15   1   2   11.14    0.30
 -17  -1  -2    0.56    0.07
 -17  -1  -2    0.67    0.05
 -17  -1  -2    0.57    0.07
 -17  -1  -2    0.60    0.07
  17  -1   2    0.60    0.09
  17  -1   2    0.66    0.07
 -17  -1  -2    0.56    0.06
 -17  -1  -2    0.71    0.05
 -17  -1  -2    0.66    0.05
 -17  -1  -2    0.62    0.06
 -17  -1  -2    0.64    0.08
 -17   1  -2    0.62    0.07
 -17   1  -2    0.61    0.05
 -17   1  -2    0.61    0.05
 -17   1  -2    0.73    0.07
 -17   1  -2    0.68    0.05
 -17   1  -2    0.60    0.06
  17   1   2    0.61    0.07
 -17   1  -2    0.53    0.05
 -17   1  -2    0.69    0.08
 -17   1  -2    0.60    0.05
 -19  -1  -2    5.69    0.18
 -19  -1  -2    6.09    0.18
 -19  -1  -2    6.16    0.17
  19  -1   2    5.85    0.20
 -19  -1  -2    5.81    0.20
 -19  -1  -2    5.81    0.20
 -19  -1  -2    6.06    0.17
 -19  -1  -2    5.88    0.21
 -19  -1  -2    5.86    0.16
 -19  -1  -2    6.01    0.22
 -19   1  -2    5.98    0.17
 -19   1  -2    6.02    0.17
 -19   1  -2    6.01    0.16
 -19   1  -2    5.92    0.18
 -19   1  -2    5.76    0.20
  19   1   2    5.71    0.20
 -19   1  -2    6.00    0.16
 -19   1  -2    5.84    0.17
 -19   1  -2    6.25    0.21
 -19   1  -2    6.15    0.21
 -21  -1  -2    0.44    0.04
 -21  -1  -2    0.42    0.05
 -21  -1  -2    0.35    0.06
 -21  -1  -2    0.30    0.05
 -21  -1  -2    0.34    0.04
 -21  -1  -2    0.40    0.05
 -21  -1  -2    0.31    0.04
 -21  -1  -2    0.34    0.04
 -21  -1  -2    0.34    0.06
 -21   1  -2    0.39    0.04
 -21   1  -2    0.39    0.04
 -21   1  -2    0.37    0.05
 -21   1  -2    0.31    0.05
 -21   1  -2    0.39    0.04
 -21   1  -2    0.42    0.06
  21   1   2    0.40    0.05
 -21   1  -2    0.35    0.04
 -21   1  -2    0.31    0.04
 -21   1  -2    0.30    0.04
 -23  -1  -2   63.49    1.30
 -23  -1  -2   64.81    1.25
 -23  -1  -2   63.10    1.25
 -23  -1  -2   65.31    1.30
 -23  -1  -2   61.90    1.26
 -23  -1  -2   65.75    1.26
  23  -1   2   63.17    1.27
 -23   1  -2   64.20    1.25
 -23   1  -2   62.70    1.28
  23   1   2   65.63    1.27
 -23   1  -2   65.47    1.27
 -23   1  -2   64.10    1.27
 -23   1  -2   63.48    1.25
 -23   1  -2   64.70    1.25
 -26  -2   2   15.16    0.37
 -26  -2   2   15.65    0.32
 -26  -2   2   15.47    0.34
 -26  -2   2   15.06    0.34
 -26  -2   2   15.23    0.36
 -26  -2   2   15.42    0.37
 -26  -2   2   14.82    0.32
 -26   2   2   15.69    0.34
 -26   2   2   15.21    0.32
 -26   2   2   14.87    0.32
 -26   2   2   15.54    0.32
 -24  -2   2    1.04    0.09
 -24  -2   2    1.19    0.06
 -24  -2   2    1.21    0.10
 -24  -2   2    1.19    0.07
 -24  -2   2    1.23    0.09
 -24  -2   2    1.13    0.06
 -24  -2   2    1.43    0.08
 -24   2   2    1.20    0.07
 -24   2   2    1.10    0.06
 -24   2   2    1.19    0.06
 -24   2   2    1.09    0.05
 -24   2   2    1.19    0.06
 -24   2   2    1.08    0.06
  24   2  -2    1.08    0.08
 -22  -2   2   11.13    0.27
 -22  -2   2   11.13    0.33
 -22  -2   2   11.23    0.33
 -22  -2   2   11.04    0.29
 -22  -2   2   11.35    0.26
 -22  -2   2   11.22    0.28
 -22  -2   2   10.99    0.33
 -22  -2   2   10.99    0.31
 -22  -2   2   10.96    0.32
 -22   2   2   11.05    0.26
 -22   2   2   11.17    0.26
 -22   2   2   11.08    0.28
 -22   2   2   11.14    0.27
 -22   2   2   11.22    0.26
 -22   2   2   11.29    0.31
  22   2  -2   11.03    0.31
 -22   2   2   11.21    0.27
  20  -2  -2    4.06    0.20
 -20  -2   2    3.98    0.16
 -20  -2   2    3.73    0.17
 -20  -2   2    3.89    0.17
 -20  -2   2    3.85    0.12
 -20  -2   2    3.93    0.17
 -20  -2   2    3.98    0.14
 -20  -2   2    3.91    0.18
 -20  -2   2    3.78    0.12
 -20  -2   2    3.90    0.14
  20   2  -2    3.74    0.16
 -20   2   2    3.94    0.12
 -20   2   2    3.96    0.16
 -20   2   2    3.87    0.12
 -20   2   2    3.79    0.12
 -20   2   2    3.83    0.14
 -20   2   2    3.82    0.12
 -20   2   2    3.91    0.16
 -20   2   2    3.84    0.13
 -18  -2   2    2.51    0.14
 -18  -2   2    2.59    0.14
 -18  -2   2    2.46    0.11
 -18  -2   2    2.45    0.09
 -18  -2   2    2.68    0.12
 -18  -2   2    2.76    0.14
 -18  -2   2    2.59    0.10
 -18  -2   2    2.68    0.14
 -18  -2   2    2.80    0.14
 -18  -2   2    2.63    0.11
 -18   2   2    2.56    0.09
 -18   2   2    2.67    0.13
 -18   2   2    2.54    0.11
 -18   2   2    2.66    0.12
 -18   2   2    2.46    0.09
 -18   2   2    2.62    0.10
 -18   2   2    2.67    0.10
 -16  -2   2    2.22    0.12
 -16  -2   2    2.33    0.12
 -16  -2   2    2.23    0.11
 -16   2   2    2.20    0.11
 -16   2   2    2.10    0.14
 -14  -2   2   16.12    0.39
 -14  -2   2   15.50    0.39
 -14  -2   2   16.35    0.38
 -14   2   2   15.56    0.39
 -14   2   2   15.58    0.44
 -14   2   2   16.34    0.38
 -12  -2   2    4.29    0.14
 -12  -2   2    4.32    0.14
 -12   2   2    4.31    0.15
  12   2  -2    4.13    0.16
 -12   2   2    4.19    0.14
 -12   2   2    4.32    0.18
 -10  -2   2   64.50    1.29
 -10  -2   2   65.78    1.29
 -10   2   2   64.02    1.30
 -10   2   2   65.81    1.35
  10   2  -2   66.28    1.34
 -10   2   2   62.58    1.29
  -8  -2   2    0.33    0.03
   8   2  -2    0.40    0.06
  -8   2   2    0.37    0.05
  -8   2   2    0.36    0.05
   6   2  -2    3.80    0.14
  -6   2   2    3.70    0.13
  -4  -2   2    9.93    0.22
   4  -2  -2   10.29    0.27
  -4   2   2    9.84    0.26
   4   2  -2    9.71    0.26
   2  -2  -2  127.57    2.59
  -2  -2   2  121.44    2.41
   2   2  -2  120.23    2.38
  -2   2   2  116.83    2.38
   0  -2  -2    2.33    0.11
   0   2  -2    2.23    0.10
   0   2  -2    2.31    0.08
   0   2   2    2.25    0.10
  -2  -2  -2   49.18    1.03
   2   2   2   47.16    0.99
  -2   2  -2   47.90    0.97
  -2   2  -2   47.62    0.97
  -4  -2  -2   43.66    0.93
   4  -2   2   40.79    0.83
   4   2   2   40.92    0.88
  -4   2  -2   42.26    0.88
   6  -2   2  669.55   13.33
  -6  -2  -2  688.39   13.84
  -6  -2  -2  676.72   13.36
  -6   2  -2  706.36   13.77
   6   2   2  700.44   13.60
  -6   2  -2  685.72   13.57
   8  -2   2  137.98    2.67
  -8  -2  -2  139.35    2.78
  -8  -2  -2  137.06    2.68
  -8  -2  -2  134.39    2.70
  -8   2  -2  138.99    2.81
  -8   2  -2  138.54    2.69
  -8   2  -2  135.08    2.72
 -10  -2  -2  247.51    5.05
 -10  -2  -2  248.74    4.94
  10  -2   2  254.92    5.01
  10  -2   2  253.83    4.91
 -10  -2  -2  249.99    4.84
 -10   2  -2  240.64    5.20
 -10   2  -2  248.77    4.97
 -10   2  -2  255.09    4.85
 -12  -2  -2    6.94    0.21
 -12  -2  -2    7.01    0.21
 -12  -2  -2    6.69    0.28
 -12  -2  -2    7.13    0.23
  12  -2   2    6.83    0.27
  12  -2   2    7.16    0.20
 -12   2  -2    6.45    0.26
  12   2   2    7.16    0.20
 -12   2  -2    7.07    0.21
 -14  -2  -2    4.68    0.18
 -14  -2  -2    4.40    0.14
  14  -2   2    4.74    0.23
 -14  -2  -2    4.58    0.18
 -14  -2  -2    4.69    0.17
  14  -2   2    4.78    0.17
 -14  -2  -2    4.72    0.14
 -14  -2  -2    4.59    0.17
 -14  -2  -2    4.86    0.19
 -14   2  -2    4.75    0.14
 -14   2  -2    4.82    0.14
 -14   2  -2    4.57    0.15
 -14   2  -2    4.65    0.16
  14   2   2    4.76    0.16
 -14   2  -2    4.59    0.14
 -14   2  -2    4.52    0.14
 -14   2  -2    4.61    0.14
 -16  -2  -2    9.30    0.23
 -16  -2  -2    9.48    0.29
 -16  -2  -2    9.39    0.29
 -16  -2  -2    9.11    0.24
 -16  -2  -2    9.39    0.23
  16  -2   2    9.11    0.35
 -16  -2  -2    9.65    0.28
  16  -2   2    9.70    0.27
  16   2   2    9.40    0.27
 -16   2  -2    9.39    0.27
  16   2   2    9.43    0.28
 -16   2  -2    9.39    0.23
 -16   2  -2    9.52    0.23
 -16   2  -2    9.66    0.23
 -16   2  -2    9.54    0.25
 -16   2  -2    9.62    0.24
 -18  -2  -2   72.92    1.50
 -18  -2  -2   73.55    1.50
 -18  -2  -2   72.17    1.42
 -18  -2  -2   75.39    1.43
 -18  -2  -2   72.33    1.44
 -18  -2  -2   72.40    1.43
 -18  -2  -2   73.60    1.49
 -18  -2  -2   70.97    1.45
  18  -2   2   69.29    1.47
  18  -2   2   69.69    1.57
  18   2   2   72.39    1.46
 -18   2  -2   72.42    1.42
 -18   2  -2   73.42    1.43
 -18   2  -2   72.39    1.43
 -18   2  -2   71.90    1.45
 -18   2  -2   72.27    1.43
  18   2   2   72.73    1.49
  18   2   2   68.16    1.47
 -18   2  -2   72.45    1.44
 -18   2  -2   73.04    1.48
  20  -2   2   12.19    0.39
 -20  -2  -2   11.93    0.28
 -20  -2  -2   12.10    0.29
 -20  -2  -2   12.28    0.28
 -20  -2  -2   12.36    0.33
 -20  -2  -2   12.27    0.35
 -20  -2  -2   12.18    0.34
 -20  -2  -2   12.47    0.33
  20   2   2   12.09    0.30
 -20   2  -2   12.43    0.28
 -20   2  -2   12.75    0.29
 -20   2  -2   12.13    0.30
 -20   2  -2   12.53    0.28
 -20   2  -2   12.09    0.27
  20   2   2   11.89    0.32
 -20   2  -2   12.21    0.28
 -20   2  -2   11.62    0.31
 -22  -2  -2   25.25    0.52
 -22  -2  -2   24.89    0.56
 -22  -2  -2   25.79    0.57
 -22  -2  -2   25.00    0.55
 -22  -2  -2   24.47    0.51
 -22  -2  -2   24.65    0.52
 -22   2  -2   24.90    0.51
 -22   2  -2   25.00    0.51
  22   2   2   25.44    0.53
 -22   2  -2   25.75    0.53
 -22   2  -2   24.98    0.51
 -22   2  -2   25.31    0.51
 -22   2  -2   25.17    0.52
 -24  -2  -2    0.14    0.02
 -24  -2  -2    0.17    0.03
 -24   2  -2    0.14    0.02
 -24   2  -2    0.17    0.02
 -24   2  -2    0.19    0.02
  24   2   2    0.14    0.02
 -25  -3   2    1.37    0.08
 -25  -3   2    1.30    0.06
 -25  -3   2    1.25    0.08
 -25  -3   2    1.23    0.08
 -25  -3   2    1.27    0.05
 -25  -3   2    1.33    0.06
 -25   3   2    1.30    0.05
 -25   3   2    1.32    0.06
  25   3  -2    1.34    0.05
 -25   3   2    1.37    0.05
 -25   3   2    1.28    0.05
 -25   3   2    1.22    0.05
 -23  -3   2    8.26    0.24
 -23  -3   2    8.00    0.21
 -23  -3   2    7.90    0.19
 -23  -3   2    8.25    0.20
 -23  -3   2    8.30    0.25
 -23  -3   2    8.03    0.21
 -23  -3   2    7.77    0.24
 -23  -3   2    8.23    0.25
 -23   3   2    8.14    0.20
 -23   3   2    8.07    0.20
  23   3  -2    8.01    0.24
 -23   3   2    8.11    0.21
 -23   3   2    7.81    0.23
 -23   3   2    8.08    0.19
 -23   3   2    8.09    0.19
 -21  -3   2   23.44    0.52
 -21  -3   2   23.66    0.50
 -21  -3   2   22.35    0.56
 -21  -3   2   23.69    0.56
 -21  -3   2   23.31    0.56
 -21  -3   2   23.62    0.57
 -21  -3   2   23.16    0.56
 -21  -3   2   23.44    0.52
 -21  -3   2   22.84    0.49
  21  -3  -2   22.47    0.62
 -21   3   2   23.75    0.52
 -21   3   2   23.28    0.50
  21   3  -2   23.40    0.55
 -21   3   2   23.31    0.54
 -21   3   2   23.93    0.50
 -21   3   2   23.70    0.50
 -21   3   2   23.84    0.50
 -19  -3   2   17.53    0.45
 -19  -3   2   18.37    0.46
 -19  -3   2   17.16    0.38
 -19  -3   2   17.93    0.46
 -19  -3   2   17.48    0.39
 -19  -3   2   16.96    0.45
 -19  -3   2   17.32    0.46
 -19  -3   2   17.12    0.41
 -19  -3   2   17.38    0.41
 -19   3   2   17.54    0.43
 -19   3   2   17.43    0.39
 -19   3   2   17.06    0.39
 -19   3   2   17.79    0.39
 -19   3   2   17.57    0.40
 -19   3   2   17.20    0.39
 -19   3   2   16.08    0.43
  19   3  -2   17.52    0.44
 -17  -3   2   64.90    1.39
 -17  -3   2   66.00    1.35
 -17  -3   2   64.97    1.32
 -17  -3   2   66.58    1.41
 -17  -3   2   65.83    1.34
 -17  -3   2   65.72    1.32
 -17  -3   2   66.07    1.40
 -17  -3   2   68.20    1.39
 -17  -3   2   66.52    1.40
  17   3  -2   68.27    1.39
 -17   3   2   68.04    1.33
 -17   3   2   66.00    1.32
 -17   3   2   67.82    1.37
 -17   3   2   64.80    1.34
 -17   3   2   67.23    1.33
 -17   3   2   68.01    1.40
 -17   3   2   66.21    1.32
 -15  -3   2   13.22    0.36
 -15  -3   2   13.59    0.36
 -15   3   2   13.30    0.34
  15   3  -2   13.11    0.35
 -15   3   2   13.34    0.36
 -13  -3   2    7.55    0.24
 -13  -3   2    7.91    0.23
 -13   3   2    8.08    0.23
  13   3  -2    7.80    0.28
  13   3  -2    8.01    0.23
 -13   3   2    8.15    0.25
 -13   3   2    7.15    0.27
 -11  -3   2   13.23    0.32
 -11   3   2   12.75    0.38
  11   3  -2   13.24    0.38
  11   3  -2   13.03    0.33
 -11   3   2   12.74    0.32
 -11   3   2   13.45    0.34
   9  -3  -2    6.38    0.25
  -9  -3   2    6.05    0.17
  -9   3   2    6.13    0.22
   9   3  -2    5.96    0.18
  -9   3   2    5.84    0.17
  -9   3   2    6.03    0.19
   9   3  -2    5.84    0.22
   7  -3  -2    0.26    0.06
  -7  -3   2    0.29    0.03
   7   3  -2    0.31    0.04
   7   3  -2    0.28    0.06
  -7   3   2    0.28    0.05
  -7   3   2    0.30    0.04
  -5  -3   2    0.02    0.02
   5  -3  -2    0.01    0.03
   5   3  -2    0.00    0.02
  -5   3   2    0.01    0.03
  -5   3   2    0.03    0.02
   5   3  -2   -0.01    0.03
  -5   3   2    0.04    0.03
  -3  -3   2  107.84    2.13
   3  -3  -2  110.23    2.23
  -3   3   2  109.57    2.20
   3   3  -2  112.04    2.21
   1  -3  -2    2.55    0.14
  -1  -3   2    2.40    0.08
  -1   3   2    2.51    0.13
   1   3  -2    2.67    0.13
   1  -3   2  148.72    3.08
  -1  -3  -2  156.90    3.09
   1  -3   2  150.72    2.97
  -1   3  -2  156.59    3.03
   1   3   2  159.44    3.11
  -1   3  -2  153.64    3.15
   3  -3   2   29.79    0.63
  -3  -3  -2   31.58    0.74
  -3   3  -2   30.45    0.66
  -3   3  -2   31.07    0.67
   3   3   2   30.20    0.65
  -3   3  -2   31.94    0.68
   3   3   2   31.70    0.72
  -3   3  -2   30.47    0.65
  -5  -3  -2   15.57    0.45
   5  -3   2   15.01    0.34
   5   3   2   15.24    0.36
   5   3   2   15.89    0.42
  -5   3  -2   15.79    0.37
  -5   3  -2   15.39    0.36
  -5   3  -2   15.52    0.40
  -7  -3  -2    5.16    0.23
   7  -3   2    5.29    0.15
  -7   3  -2    5.14    0.20
   7   3   2    5.22    0.21
   7   3   2    5.36    0.17
  -7   3  -2    5.24    0.16
  -7   3  -2    5.51    0.18
   9  -3   2    2.35    0.09
   9  -3   2    2.37    0.15
  -9   3  -2    2.35    0.10
   9   3   2    2.30    0.11
  -9   3  -2    2.32    0.12
  -9   3  -2    2.18    0.14
 -11  -3  -2   10.83    0.30
  11  -3   2   11.27    0.38
  11  -3   2   11.24    0.29
  11   3   2   11.06    0.30
 -11   3  -2   11.40    0.32
 -11   3  -2   11.03    0.29
 -13  -3  -2    6.17    0.21
 -13  -3  -2    6.09    0.17
 -13  -3  -2    6.01    0.21
 -13  -3  -2    6.13    0.21
 -13  -3  -2    5.86    0.22
  13  -3   2    6.44    0.28
 -13   3  -2    6.21    0.17
 -13   3  -2    5.95    0.18
  13   3   2    6.17    0.21
 -13   3  -2    6.47    0.17
 -13   3  -2    6.26    0.17
 -13   3  -2    5.97    0.17
 -13   3  -2    6.10    0.16
 -13   3  -2    6.18    0.20
  13   3   2    5.70    0.18
 -15  -3  -2   34.16    0.78
 -15  -3  -2   35.28    0.71
 -15  -3  -2   34.77    0.77
 -15  -3  -2   34.06    0.71
 -15  -3  -2   34.10    0.77
  15  -3   2   34.72    0.87
 -15  -3  -2   33.74    0.77
 -15   3  -2   34.99    0.71
  15   3   2   34.83    0.77
 -15   3  -2   34.52    0.71
 -15   3  -2   35.06    0.73
 -15   3  -2   33.78    0.71
 -15   3  -2   33.73    0.71
 -15   3  -2   33.95    0.75
  15   3   2   33.08    0.73
 -15   3  -2   33.49    0.70
 -17  -3  -2   12.45    0.35
 -17  -3  -2   12.37    0.35
  17  -3   2   12.89    0.42
 -17  -3  -2   12.42    0.34
 -17  -3  -2   12.58    0.29
 -17  -3  -2   12.55    0.34
 -17  -3  -2   12.83    0.30
 -17   3  -2   12.55    0.29
 -17   3  -2   12.95    0.29
  17   3   2   12.58    0.34
 -17   3  -2   12.45    0.31
  17   3   2   12.43    0.31
 -17   3  -2   12.97    0.30
 -17   3  -2   12.83    0.30
 -17   3  -2   12.14    0.33
 -17   3  -2   12.48    0.29
 -19  -3  -2    0.20    0.05
 -19  -3  -2    0.19    0.03
 -19  -3  -2    0.24    0.05
 -19  -3  -2    0.23    0.05
 -19  -3  -2    0.23    0.03
  19  -3   2    0.13    0.06
 -19   3  -2    0.26    0.03
 -19   3  -2    0.16    0.03
  19   3   2    0.18    0.03
 -19   3  -2    0.15    0.03
  19   3   2    0.16    0.04
 -19   3  -2    0.18    0.04
 -19   3  -2    0.18    0.03
 -19   3  -2    0.16    0.04
  19   3   2    0.19    0.03
 -19   3  -2    0.16    0.03
 -21  -3  -2    0.26    0.03
 -21  -3  -2    0.31    0.05
 -21  -3  -2    0.27    0.04
 -21  -3  -2    0.28    0.05
 -21  -3  -2    0.37    0.03
  21   3   2    0.31    0.03
 -21   3  -2    0.30    0.03
 -21   3  -2    0.30    0.04
 -21   3  -2    0.34    0.03
 -21   3  -2    0.32    0.03
  21   3   2    0.31    0.03
 -21   3  -2    0.32    0.03
 -21   3  -2    0.31    0.03
 -24  -4   2    2.53    0.07
 -24  -4   2    2.63    0.10
 -24  -4   2    2.44    0.09
 -24  -4   2    2.44    0.07
 -24  -4   2    2.42    0.10
 -24   4   2    2.58    0.07
  24   4  -2    2.58    0.07
 -24   4   2    2.58    0.07
 -24   4   2    2.63    0.07
  24   4  -2    2.50    0.08
 -24   4   2    2.57    0.07
 -22  -4   2    1.81    0.10
 -22  -4   2    1.88    0.08
 -22  -4   2    1.94    0.08
 -22  -4   2    1.97    0.10
 -22  -4   2    1.81    0.10
 -22  -4   2    1.98    0.07
 -22  -4   2    1.71    0.09
  22   4  -2    1.85    0.07
 -22   4   2    1.88    0.07
 -22   4   2    1.99    0.07
 -22   4   2    1.86    0.07
 -22   4   2    1.86    0.07
 -22   4   2    1.88    0.07
 -20  -4   2   22.10    0.53
 -20  -4   2   21.96    0.47
  20  -4  -2   21.45    0.59
 -20  -4   2   21.94    0.52
 -20  -4   2   21.06    0.52
 -20  -4   2   21.98    0.52
 -20  -4   2   21.51    0.48
 -20  -4   2   21.33    0.47
 -20   4   2   22.33    0.47
 -20   4   2   21.50    0.50
 -20   4   2   22.65    0.47
 -20   4   2   22.61    0.47
 -20   4   2   22.46    0.48
  20   4  -2   21.55    0.47
 -20   4   2   22.64    0.47
  20   4  -2   21.50    0.51
 -18  -4   2    1.41    0.10
 -18  -4   2    1.45    0.11
 -18  -4   2    1.66    0.09
 -18  -4   2    1.54    0.07
 -18  -4   2    1.55    0.12
 -18  -4   2    1.43    0.10
 -18  -4   2    1.37    0.08
 -18   4   2    1.42    0.07
 -18   4   2    1.45    0.07
 -18   4   2    1.46    0.07
  18   4  -2    1.37    0.09
 -18   4   2    1.55    0.08
 -18   4   2    1.49    0.09
  18   4  -2    1.46    0.07
 -18   4   2    1.33    0.10
 -18   4   2    1.51    0.10
 -18   4   2    1.42    0.08
 -16  -4   2    1.20    0.07
 -16  -4   2    1.24    0.11
 -16  -4   2    1.25    0.10
 -16  -4   2    1.16    0.10
 -16  -4   2    1.17    0.10
 -16  -4   2    1.23    0.08
 -16  -4   2    1.15    0.08
  16   4  -2    1.26    0.09
 -16   4   2    1.38    0.10
 -16   4   2    1.23    0.07
 -16   4   2    1.26    0.10
 -16   4   2    1.27    0.09
 -16   4   2    1.16    0.07
  16   4  -2    1.09    0.07
 -16   4   2    1.26    0.07
 -16   4   2    1.21    0.06
 -14  -4   2   47.60    1.04
 -14  -4   2   48.64    0.98
 -14  -4   2   49.01    1.05
 -14  -4   2   47.48    1.01
 -14  -4   2   47.44    1.08
 -14  -4   2   47.40    1.06
  14   4  -2   46.19    0.98
  14   4  -2   49.41    1.04
 -14   4   2   49.59    1.05
  14   4  -2   46.92    1.12
 -14   4   2   48.56    1.05
 -14   4   2   50.01    0.99
 -14   4   2   49.62    0.98
 -14   4   2   50.77    1.03
 -14   4   2   47.56    0.97
 -12  -4   2  143.84    3.14
 -12  -4   2  147.66    2.99
 -12  -4   2  152.94    2.98
 -12  -4   2  148.15    2.94
 -12  -4   2  149.97    2.91
  12   4  -2  152.20    2.97
 -12   4   2  149.51    2.90
 -12   4   2  152.76    2.98
 -12   4   2  150.16    2.91
  12   4  -2  152.58    3.06
 -12   4   2  154.41    2.96
 -12   4   2  148.33    2.91
 -12   4   2  148.90    2.98
 -12   4   2  149.60    2.91
  10  -4  -2   20.58    0.66
 -10  -4   2   20.24    0.51
 -10   4   2   20.33    0.48
  10   4  -2   21.01    0.50
  10   4  -2   20.83    0.57
 -10   4   2   21.16    0.51
   8  -4  -2    1.23    0.13
  -8  -4   2    1.30    0.10
  -8   4   2    1.41    0.12
   8   4  -2    1.36    0.12
  -8   4   2    1.33    0.09
  -8   4   2    1.29    0.08
   8   4  -2    1.27    0.08
   6  -4  -2    0.03    0.04
  -6  -4   2    0.06    0.04
  -6   4   2    0.06    0.03
   6   4  -2    0.06    0.05
  -6   4   2    0.07    0.05
  -6   4   2    0.07    0.03
   6   4  -2    0.05    0.03
  -4  -4   2   18.64    0.47
   4  -4  -2   19.25    0.55
  -4   4   2   18.98    0.45
  -4   4   2   19.34    0.45
   4   4  -2   19.17    0.45
  -4   4   2   19.62    0.52
   4   4  -2   19.26    0.52
   2  -4  -2    5.77    0.25
   2   4  -2    6.11    0.24
  -2   4   2    5.75    0.18
  -2   4   2    5.86    0.23
   2   4  -2    5.86    0.18
   0  -4  -2    6.64    0.27
   0   4   2    7.01    0.20
   0   4  -2    7.02    0.20
   0   4  -2    7.42    0.26
   0   4   2    6.85    0.26
  -2  -4  -2   23.68    0.69
  -2  -4  -2   22.04    0.53
  -2   4  -2   22.57    0.57
  -2   4  -2   23.08    0.52
   2   4   2   22.38    0.52
   2   4   2   23.08    0.60
  -4  -4  -2   54.39    1.16
  -4   4  -2   52.72    1.14
   4   4   2   56.84    1.24
  -4   4  -2   55.99    1.14
   4   4   2   56.69    1.15
  -6  -4  -2   12.34    0.33
  -6   4  -2   12.16    0.31
   6   4   2   12.11    0.32
  -6   4  -2   11.68    0.32
   6   4   2   11.68    0.38
   8  -4   2    9.97    0.35
  -8  -4  -2    9.84    0.29
  -8   4  -2    9.74    0.29
   8   4   2    9.31    0.34
   8   4   2   10.63    0.29
   8   4   2    9.83    0.28
  -8   4  -2   10.02    0.27
 -10  -4  -2    2.34    0.09
 -10  -4  -2    2.26    0.12
 -10  -4  -2    2.38    0.13
  10  -4   2    2.72    0.18
 -10   4  -2    2.40    0.09
  10   4   2    2.50    0.10
 -10   4  -2    2.30    0.13
  10   4   2    2.34    0.10
 -10   4  -2    2.44    0.10
  10   4   2    2.55    0.13
 -10   4  -2    2.39    0.09
 -10   4  -2    2.48    0.09
 -10   4  -2    2.51    0.13
 -10   4  -2    2.50    0.12
  12  -4   2    2.20    0.14
 -12  -4  -2    2.17    0.09
 -12  -4  -2    2.19    0.12
 -12  -4  -2    2.25    0.13
  12  -4   2    2.33    0.17
  12   4   2    2.14    0.10
 -12   4  -2    2.34    0.09
  12   4   2    2.38    0.12
 -12   4  -2    2.16    0.10
 -12   4  -2    2.25    0.13
 -12   4  -2    2.24    0.09
 -12   4  -2    2.18    0.11
 -12   4  -2    2.21    0.09
 -12   4  -2    2.20    0.08
  12   4   2    2.16    0.10
  14  -4   2    1.11    0.11
 -14  -4  -2    1.10    0.10
 -14  -4  -2    1.15    0.06
  14  -4   2    1.16    0.13
 -14   4  -2    1.17    0.07
 -14   4  -2    1.14    0.06
  14   4   2    1.33    0.07
 -14   4  -2    1.14    0.06
  14   4   2    1.08    0.07
 -14   4  -2    1.05    0.08
 -14   4  -2    1.12    0.06
  14   4   2    1.12    0.09
 -14   4  -2    1.13    0.06
 -16  -4  -2    1.07    0.09
 -16  -4  -2    0.98    0.05
  16  -4   2    1.07    0.12
 -16  -4  -2    1.07    0.10
  16   4   2    0.96    0.06
  16   4   2    1.06    0.08
 -16   4  -2    1.00    0.07
  16   4   2    1.03    0.06
 -16   4  -2    0.95    0.05
 -16   4  -2    1.03    0.06
 -16   4  -2    0.99    0.06
 -16   4  -2    1.01    0.07
 -16   4  -2    0.98    0.05
 -18  -4  -2    4.51    0.12
 -18  -4  -2    4.57    0.16
 -18  -4  -2    4.59    0.16
 -18   4  -2    4.47    0.12
  18   4   2    4.58    0.13
 -18   4  -2    4.41    0.12
 -18   4  -2    4.46    0.12
 -18   4  -2    4.34    0.12
 -18   4  -2    4.53    0.14
 -20  -4  -2   10.07    0.22
 -20  -4  -2   10.53    0.26
 -20  -4  -2   10.02    0.25
 -20   4  -2   10.64    0.23
  20   4   2   10.52    0.23
 -20   4  -2   10.48    0.22
 -20   4  -2   10.07    0.22
 -20   4  -2    9.91    0.22
  20   4   2    9.80    0.22
 -20   4  -2   10.33    0.22
 -21  -5   2    7.52    0.18
 -21  -5   2    8.11    0.22
 -21  -5   2    7.87    0.20
 -21   5   2    8.07    0.18
 -21   5   2    8.11    0.18
  21   5  -2    8.18    0.18
 -21   5   2    8.04    0.18
 -21   5   2    8.16    0.18
  19  -5  -2    1.19    0.09
 -19  -5   2    1.20    0.08
 -19  -5   2    1.34    0.06
 -19  -5   2    1.35    0.06
 -19  -5   2    1.28    0.09
 -19   5   2    1.31    0.08
 -19   5   2    1.26    0.06
  19   5  -2    1.36    0.06
 -19   5   2    1.34    0.06
  19   5  -2    1.30    0.06
 -19   5   2    1.42    0.06
 -19   5   2    1.33    0.06
 -17  -5   2    3.43    0.12
 -17  -5   2    3.23    0.14
 -17  -5   2    3.49    0.11
  17  -5  -2    3.46    0.19
 -17  -5   2    3.55    0.16
 -17   5   2    3.13    0.14
  17   5  -2    3.36    0.14
  17   5  -2    3.35    0.11
 -17   5   2    3.40    0.11
 -17   5   2    3.51    0.11
 -17   5   2    3.36    0.13
 -17   5   2    3.45    0.11
 -17   5   2    3.24    0.14
  17   5  -2    3.50    0.11
 -17   5   2    3.42    0.11
 -15  -5   2    0.14    0.03
 -15  -5   2    0.12    0.05
 -15  -5   2    0.09    0.05
 -15  -5   2    0.18    0.05
 -15   5   2    0.17    0.04
  15   5  -2    0.15    0.04
 -15   5   2    0.14    0.03
  15   5  -2    0.15    0.03
 -15   5   2    0.11    0.05
 -15   5   2    0.12    0.03
 -15   5   2    0.19    0.03
 -15   5   2    0.18    0.03
  15   5  -2    0.13    0.03
 -15   5   2    0.20    0.05
 -13  -5   2    4.36    0.19
 -13  -5   2    4.38    0.15
 -13  -5   2    4.38    0.19
 -13  -5   2    4.59    0.19
 -13  -5   2    4.36    0.14
  13   5  -2    4.23    0.13
 -13   5   2    4.42    0.18
 -13   5   2    4.33    0.18
 -13   5   2    4.26    0.13
  13   5  -2    4.38    0.18
 -13   5   2    4.36    0.14
 -13   5   2    4.37    0.13
  13   5  -2    4.35    0.14
 -13   5   2    4.42    0.13
 -13   5   2    4.16    0.16
 -11  -5   2    0.11    0.05
 -11  -5   2    0.19    0.04
 -11  -5   2    0.23    0.06
 -11  -5   2    0.29    0.07
 -11   5   2    0.09    0.05
 -11   5   2    0.08    0.03
 -11   5   2    0.05    0.02
 -11   5   2    0.12    0.04
  11   5  -2    0.10    0.04
 -11   5   2    0.07    0.03
  11   5  -2    0.18    0.03
  11   5  -2    0.08    0.03
 -11   5   2    0.08    0.04
  11   5  -2    0.06    0.06
 -11   5   2    0.06    0.02
  -9  -5   2   27.80    0.62
  -9  -5   2   27.27    0.67
  -9  -5   2   29.21    0.68
  -9  -5   2   28.79    0.67
   9   5  -2   27.51    0.75
  -9   5   2   29.31    0.68
   9   5  -2   29.24    0.66
  -9   5   2   28.16    0.60
  -9   5   2   28.15    0.60
  -9   5   2   28.60    0.60
  -9   5   2   28.92    0.65
  -9   5   2   27.93    0.66
  -9   5   2   28.16    0.59
   9   5  -2   28.47    0.60
   9   5  -2   27.05    0.60
  -7  -5   2   81.11    1.65
   7  -5  -2   79.79    1.64
  -7  -5   2   77.77    1.64
  -7  -5   2   75.65    1.58
  -7   5   2   79.52    1.64
   7   5  -2   81.34    1.63
  -7   5   2   78.69    1.56
  -7   5   2   79.00    1.62
  -7   5   2   79.83    1.62
  -7   5   2   78.38    1.56
  -7   5   2   77.00    1.56
   7   5  -2   80.74    1.56
   7   5  -2   79.63    1.74
  -5  -5   2   26.89    0.63
  -5  -5   2   25.17    0.57
   5  -5  -2   25.21    0.61
  -5  -5   2   25.62    0.62
   5  -5  -2   25.99    0.62
  -5   5   2   26.34    0.69
  -5   5   2   26.53    0.56
   5   5  -2   27.26    0.61
  -5   5   2   27.78    0.61
   5   5  -2   25.84    0.70
  -5   5   2   25.47    0.55
   5   5  -2   25.39    0.56
  -5   5   2   26.31    0.62
  -5   5   2   25.86    0.55
  -3  -5   2   21.38    0.53
  -3  -5   2   21.60    0.53
   3  -5  -2   20.81    0.52
   3  -5  -2   21.39    0.53
  -3   5   2   21.14    0.47
  -3   5   2   20.72    0.46
   3   5  -2   20.41    0.47
  -3   5   2   21.97    0.61
  -3   5   2   21.43    0.64
   3   5  -2   21.27    0.46
   3   5  -2   22.07    0.51
  -3   5   2   22.08    0.50
  -3   5   2   21.73    0.51
   3   5  -2   21.69    0.60
   1  -5  -2   18.39    0.46
  -1  -5   2   17.88    0.46
  -1  -5   2   16.93    0.46
   1  -5  -2   17.95    0.46
   1   5  -2   17.13    0.51
  -1   5   2   18.18    0.44
   1   5  -2   18.58    0.44
  -1   5   2   17.65    0.39
   1   5  -2   17.34    0.40
   1   5  -2   17.96    0.39
  -1   5   2   17.58    0.40
  -1   5   2   18.80    0.54
  -1  -5  -2    1.90    0.12
  -1  -5  -2    1.76    0.12
   1  -5   2    1.57    0.11
   1   5   2    1.56    0.08
   1   5   2    1.64    0.15
   1   5   2    1.62    0.10
   1   5   2    1.55    0.07
  -1   5  -2    1.42    0.10
  -1   5  -2    1.53    0.09
   1   5   2    1.44    0.08
  -1   5  -2    1.43    0.13
  -1   5  -2    1.48    0.07
  -1   5  -2    1.43    0.07
  -3  -5  -2    4.24    0.18
  -3  -5  -2    4.52    0.19
   3   5   2    3.64    0.22
  -3   5  -2    3.91    0.12
   3   5   2    3.75    0.12
  -3   5  -2    3.99    0.13
   3   5   2    3.85    0.16
  -3   5  -2    4.19    0.16
   3   5   2    3.81    0.13
  -3   5  -2    3.92    0.17
  -5  -5  -2   11.33    0.33
  -5  -5  -2   10.91    0.32
  -5  -5  -2   11.24    0.33
   5   5   2   11.37    0.32
  -5   5  -2   11.37    0.27
  -5   5  -2   11.33    0.27
  -5   5  -2   10.90    0.33
   5   5   2   11.08    0.40
  -5   5  -2   10.86    0.28
  -5   5  -2   11.42    0.31
   5   5   2   11.16    0.27
   5   5   2   11.26    0.28
  -7  -5  -2   41.67    0.92
   7  -5   2   40.92    0.98
  -7  -5  -2   41.14    0.92
  -7  -5  -2   41.97    0.93
   7   5   2   41.51    0.91
   7   5   2   40.47    1.02
   7   5   2   41.03    0.85
  -7   5  -2   42.13    0.85
   7   5   2   42.12    0.87
  -7   5  -2   41.34    0.86
  -7   5  -2   43.28    0.94
  -7   5  -2   43.28    0.90
  -7   5  -2   41.87    0.85
  -9  -5  -2   17.14    0.44
   9  -5   2   17.27    0.51
  -9  -5  -2   16.75    0.44
  -9  -5  -2   17.53    0.45
   9   5   2   16.85    0.38
  -9   5  -2   17.83    0.38
   9   5   2   17.03    0.44
  -9   5  -2   17.07    0.40
  -9   5  -2   17.47    0.43
   9   5   2   17.22    0.40
  -9   5  -2   16.95    0.38
  -9   5  -2   17.94    0.46
  11  -5   2    0.05    0.05
  11  -5   2    0.09    0.06
 -11  -5  -2    0.13    0.05
  11   5   2    0.07    0.02
 -11   5  -2    0.11    0.02
 -11   5  -2    0.06    0.02
 -11   5  -2    0.13    0.03
 -11   5  -2    0.06    0.03
 -11   5  -2    0.12    0.05
  11   5   2    0.07    0.03
 -11   5  -2    0.10    0.02
  13  -5   2    3.80    0.17
 -13  -5  -2    3.72    0.16
 -13  -5  -2    3.50    0.14
  13  -5   2    3.69    0.20
  13   5   2    3.51    0.11
  13   5   2    3.88    0.12
 -13   5  -2    3.40    0.13
 -13   5  -2    3.45    0.10
 -13   5  -2    3.55    0.11
 -13   5  -2    3.86    0.13
  13   5   2    3.64    0.15
 -13   5  -2    3.52    0.11
 -15  -5  -2    1.68    0.10
  15  -5   2    1.56    0.10
 -15  -5  -2    1.51    0.09
 -15   5  -2    1.58    0.06
  15   5   2    1.56    0.06
 -15   5  -2    1.67    0.07
 -15   5  -2    1.62    0.06
 -15   5  -2    1.51    0.06
  15   5   2    1.78    0.07
 -17  -5  -2    1.10    0.07
 -17  -5  -2    0.96    0.06
 -17   5  -2    0.99    0.05
  17   5   2    0.96    0.04
 -17   5  -2    0.99    0.04
  17   5   2    1.00    0.05
 -17   5  -2    0.93    0.04
  18  -6  -2    0.05    0.03
 -18  -6   2    0.05    0.03
  18   6  -2    0.07    0.01
 -18   6   2    0.05    0.01
 -18   6   2    0.07    0.01
 -18   6   2    0.11    0.02
 -18   6   2    0.07    0.01
 -16  -6   2    0.42    0.06
  16  -6  -2    0.41    0.06
 -16   6   2    0.47    0.06
 -16   6   2    0.45    0.03
 -16   6   2    0.43    0.03
  16   6  -2    0.50    0.03
 -16   6   2    0.43    0.03
 -16   6   2    0.48    0.03
 -14  -6   2    4.02    0.15
 -14  -6   2    3.39    0.14
 -14  -6   2    3.36    0.14
 -14   6   2    3.52    0.14
 -14   6   2    3.44    0.10
 -14   6   2    3.31    0.10
  14   6  -2    3.50    0.11
 -14   6   2    3.34    0.10
  14   6  -2    3.85    0.14
 -14   6   2    3.23    0.10
 -12  -6   2    9.39    0.28
 -12  -6   2    9.38    0.28
 -12  -6   2    9.22    0.27
 -12   6   2    9.09    0.26
  12   6  -2    8.97    0.27
 -12   6   2    9.28    0.22
 -12   6   2   10.05    0.27
 -12   6   2    9.73    0.28
 -12   6   2    9.45    0.22
 -12   6   2    9.55    0.23
  12   6  -2    8.75    0.26
  12   6  -2    9.04    0.22
 -12   6   2    9.64    0.22
  12   6  -2    9.57    0.23
 -10  -6   2    0.94    0.09
 -10   6   2    0.96    0.06
  10   6  -2    0.88    0.06
  10   6  -2    0.97    0.08
 -10   6   2    0.97    0.06
  10   6  -2    1.02    0.06
 -10   6   2    1.02    0.10
  10   6  -2    0.97    0.07
 -10   6   2    0.95    0.05
 -10   6   2    1.16    0.08
  -8  -6   2    2.74    0.15
  -8  -6   2    2.88    0.15
   8   6  -2    2.65    0.10
  -8   6   2    2.71    0.10
  -8   6   2    2.75    0.10
  -8   6   2    2.76    0.13
  -8   6   2    2.60    0.14
   8   6  -2    2.74    0.13
   8   6  -2    2.89    0.10
  -8   6   2    2.80    0.10
   6  -6  -2    0.19    0.05
  -6  -6   2    0.03    0.05
   6  -6  -2    0.15    0.06
  -6  -6   2    0.02    0.05
   6   6  -2    0.12    0.03
  -6   6   2   -0.02    0.04
  -6   6   2    0.09    0.03
  -6   6   2    0.04    0.02
  -6   6   2    0.02    0.02
  -6   6   2    0.03    0.02
   6   6  -2    0.02    0.03
   6   6  -2    0.08    0.03
   4  -6  -2    1.73    0.12
   4  -6  -2    1.61    0.12
  -4  -6   2    1.66    0.12
  -4  -6   2    1.64    0.12
   4   6  -2    1.73    0.10
   4   6  -2    1.74    0.08
  -4   6   2    1.73    0.07
  -4   6   2    1.68    0.08
  -4   6   2    1.70    0.08
   4   6  -2    1.68    0.08
  -4   6   2    2.00    0.11
  -4   6   2    1.68    0.10
  -2  -6   2    2.83    0.15
   2  -6  -2    2.86    0.15
  -2  -6   2    2.73    0.15
   2  -6  -2    2.90    0.15
   2   6  -2    2.92    0.13
   2   6  -2    2.64    0.10
  -2   6   2    2.92    0.11
  -2   6   2    2.83    0.10
   2   6  -2    2.85    0.10
  -2   6   2    2.80    0.13
   0  -6  -2    6.93    0.25
   0  -6  -2    7.04    0.24
   0  -6   2    6.59    0.24
   0  -6   2    6.42    0.23
   0  -6   2    7.01    0.24
   0   6   2    7.04    0.23
   0   6   2    6.75    0.18
   0   6  -2    7.01    0.18
   0   6  -2    6.81    0.22
   0   6  -2    6.91    0.19
   0   6   2    6.79    0.19
   2  -6   2   20.11    0.53
  -2  -6  -2   21.44    0.53
  -2  -6  -2   21.40    0.52
  -2   6  -2   20.78    0.45
   2   6   2   21.20    0.46
  -2   6  -2   20.26    0.46
   2   6   2   20.58    0.45
   2   6   2   20.52    0.50
  -2   6  -2   20.45    0.51
  -2   6  -2   20.43    0.50
  -4  -6  -2    0.21    0.06
  -4  -6  -2    0.22    0.06
   4  -6   2    0.24    0.07
  -4   6  -2    0.30    0.04
  -4   6  -2    0.26    0.05
   4   6   2    0.20    0.05
   4   6   2    0.33    0.04
  -4   6  -2    0.23    0.06
   4   6   2    0.23    0.03
  -4   6  -2    0.24    0.03
   6  -6   2    9.94    0.32
  -6  -6  -2    9.81    0.29
  -6  -6  -2    9.45    0.29
  -6  -6  -2    9.59    0.28
   6   6   2    9.53    0.23
  -6   6  -2    9.79    0.29
  -6   6  -2    9.25    0.27
   6   6   2    9.21    0.28
   6   6   2    9.86    0.24
  -6   6  -2    9.44    0.24
  -6   6  -2    9.62    0.23
   8  -6   2    0.77    0.09
  -8  -6  -2    0.69    0.08
  -8  -6  -2    0.75    0.08
  -8  -6  -2    0.91    0.08
   8   6   2    0.71    0.05
  -8   6  -2    0.70    0.06
   8   6   2    0.70    0.07
  -8   6  -2    0.74    0.05
   8   6   2    0.69    0.05
  -8   6  -2    0.68    0.05
 -10  -6  -2    0.50    0.06
  10  -6   2    0.43    0.07
 -10  -6  -2    0.44    0.06
 -10  -6  -2    0.38    0.06
 -10   6  -2    0.51    0.04
  10   6   2    0.44    0.04
 -10   6  -2    0.48    0.04
  10   6   2    0.49    0.04
  10   6   2    0.47    0.08
  12  -6   2   12.84    0.34
 -12  -6  -2   12.91    0.33
  12   6   2   12.67    0.27
 -12   6  -2   12.75    0.28
 -12   6  -2   12.92    0.29
  12   6   2   12.77    0.28
  14  -6   2    0.17    0.04
 -14  -6  -2    0.25    0.04
  14   6   2    0.16    0.02
 -14   6  -2    0.17    0.02
  13  -7  -2   11.04    0.26
 -13  -7   2   10.57    0.30
 -13   7   2   10.30    0.22
  13   7  -2   10.51    0.22
 -11  -7   2    2.32    0.10
  11  -7  -2    2.36    0.11
  11   7  -2    2.41    0.07
 -11   7   2    2.34    0.07
 -11   7   2    2.36    0.07
 -11   7   2    2.39    0.10
   9  -7  -2    1.42    0.09
  -9  -7   2    1.37    0.09
  -9  -7   2    1.42    0.09
  -9   7   2    1.45    0.06
   9   7  -2    1.46    0.06
  -9   7   2    1.42    0.08
  -9   7   2    1.43    0.05
  -7  -7   2   11.33    0.30
   7  -7  -2   11.67    0.31
  -7  -7   2   11.41    0.31
  -7   7   2   11.54    0.25
  -7   7   2   11.65    0.26
   7   7  -2   11.78    0.26
  -7   7   2   11.31    0.29
  -5  -7   2    3.01    0.13
  -5  -7   2    2.88    0.13
   5  -7  -2    3.07    0.12
  -5   7   2    3.02    0.09
  -5   7   2    2.98    0.09
   5   7  -2    3.06    0.09
  -3  -7   2   11.99    0.32
   3  -7  -2   12.03    0.31
   3  -7  -2   11.56    0.31
  -3  -7   2   11.66    0.32
  -3   7   2   12.07    0.27
   3   7  -2   12.24    0.27
  -3   7   2   11.70    0.26
  -1  -7   2    0.48    0.06
   1  -7  -2    0.41    0.06
  -1  -7   2    0.41    0.06
   1  -7  -2    0.39    0.06
  -1   7   2    0.40    0.03
   1   7  -2    0.55    0.04
  -1   7   2    0.43    0.04
  -1  -7  -2    7.10    0.22
  -1  -7  -2    6.82    0.22
  -1   7  -2    6.79    0.17
   1   7   2    6.52    0.16
   1   7   2    6.80    0.17
   3  -7   2    0.96    0.08
  -3  -7  -2    1.11    0.08
  -3  -7  -2    0.90    0.08
  -3   7  -2    1.01    0.06
   3   7   2    1.01    0.05
   3   7   2    0.95    0.04
  -3   7  -2    1.04    0.05
  -5  -7  -2    1.09    0.08
  -5  -7  -2    1.05    0.08
   5  -7   2    1.15    0.09
   5   7   2    1.01    0.05
  -5   7  -2    1.14    0.06
  -5   7  -2    1.10    0.05
   5   7   2    1.05    0.04
   7  -7   2    0.41    0.06
  -7  -7  -2    0.39    0.05
   7   7   2    0.36    0.03
  -7   7  -2    0.39    0.03
   7   7   2    0.34    0.03
   9  -7   2    0.11    0.03
  -9  -7  -2    0.10    0.04
  -9   7  -2    0.12    0.02
   9   7   2    0.14    0.02
 -28   0   3    0.00    0.02
 -28   0   3    0.01    0.02
 -28   0   3    0.02    0.01
 -28   0   3    0.02    0.01
 -26   0   3    0.00    0.02
 -26   0   3    0.03    0.02
 -26   0   3    0.00    0.02
 -26   0   3    0.03    0.02
 -26   0   3    0.02    0.02
 -26   0   3    0.01    0.03
 -26   0   3    0.04    0.04
 -24   0   3    0.02    0.02
 -24   0   3    0.00    0.02
 -24   0   3    0.02    0.03
 -24   0   3    0.02    0.04
 -24   0   3   -0.01    0.02
 -24   0   3   -0.01    0.02
  24   0  -3    0.02    0.02
 -24   0   3    0.02    0.02
 -24   0   3    0.00    0.04
  22   0  -3    0.02    0.03
 -22   0   3    0.02    0.04
 -22   0   3    0.12    0.03
 -22   0   3    0.01    0.02
 -22   0   3    0.03    0.02
 -22   0   3    0.01    0.03
 -22   0   3    0.03    0.04
 -22   0   3    0.02    0.03
 -22   0   3    0.01    0.04
 -22   0   3    0.00    0.02
 -20   0   3    0.08    0.02
 -20   0   3    0.10    0.03
 -20   0   3    0.04    0.03
 -20   0   3   -0.03    0.03
 -20   0   3    0.00    0.03
 -20   0   3    0.00    0.02
 -20   0   3    0.01    0.02
 -20   0   3    0.00    0.02
 -18   0   3    0.24    0.05
 -18   0   3    0.02    0.03
 -16   0   3    0.01    0.02
 -16   0   3    0.01    0.02
 -16   0   3    0.02    0.03
 -14   0   3    0.05    0.02
 -14   0   3    0.01    0.02
 -14   0   3    0.03    0.02
 -12   0   3    0.02    0.02
 -12   0   3    0.06    0.02
 -12   0   3    0.00    0.03
 -10   0   3    0.00    0.01
 -10   0   3    0.00    0.02
 -10   0   3    0.00    0.02
  -8   0   3    0.02    0.02
  -8   0   3    0.03    0.03
  -6   0   3    0.01    0.01
   6   0  -3    0.03    0.02
  -4   0   3   -0.02    0.03
   4   0  -3    0.04    0.02
   0   0  -3    0.02    0.03
  -2   0  -3    0.04    0.03
  -4   0  -3    0.04    0.03
   6   0   3    0.02    0.02
  -6   0  -3    0.02    0.03
  -8   0  -3    0.02    0.03
   8   0   3    0.02    0.03
 -10   0  -3    0.00    0.03
  10   0   3    0.05    0.04
  10   0   3    0.09    0.03
  12   0   3    0.02    0.04
 -12   0  -3    0.03    0.04
 -12   0  -3    0.00    0.03
  12   0   3    0.02    0.02
 -12   0  -3    0.00    0.02
 -14   0  -3    0.00    0.02
 -14   0  -3    0.07    0.02
 -14   0  -3    0.00    0.03
 -14   0  -3    0.05    0.03
  14   0   3    0.07    0.03
 -14   0  -3    0.01    0.03
 -18   0  -3    0.02    0.02
  18   0   3    0.01    0.03
 -18   0  -3    0.01    0.02
 -18   0  -3    0.03    0.03
 -18   0  -3    0.02    0.03
 -18   0  -3    0.09    0.03
 -18   0  -3    0.06    0.03
 -18   0  -3    0.05    0.02
 -18   0  -3    0.01    0.03
  18   0   3    0.00    0.03
 -18   0  -3   -0.02    0.03
 -20   0  -3    0.02    0.02
 -20   0  -3    0.04    0.02
 -20   0  -3    0.00    0.02
 -20   0  -3    0.01    0.02
 -20   0  -3    0.02    0.03
  20   0   3    0.03    0.03
 -20   0  -3   -0.02    0.02
 -20   0  -3    0.01    0.02
 -20   0  -3    0.02    0.03
 -22   0  -3    0.02    0.03
 -22   0  -3    0.07    0.02
 -22   0  -3    0.00    0.02
 -22   0  -3    0.01    0.02
 -22   0  -3    0.00    0.01
 -22   0  -3    0.02    0.03
 -22   0  -3    0.05    0.02
 -27  -1   3    0.09    0.03
 -27  -1   3    0.07    0.03
 -27  -1   3    0.07    0.02
 -27  -1   3    0.06    0.04
 -27  -1   3    0.15    0.03
 -27  -1   3    0.08    0.02
 -27   1   3    0.09    0.02
 -27   1   3    0.11    0.02
 -27   1   3    0.11    0.03
 -27   1   3    0.06    0.02
 -27   1   3    0.07    0.02
 -25  -1   3    0.65    0.06
 -25  -1   3    0.60    0.06
 -25  -1   3    0.61    0.06
 -25  -1   3    0.64    0.05
 -25  -1   3    0.62    0.08
 -25  -1   3    0.60    0.07
 -25  -1   3    0.56    0.08
 -25  -1   3    0.62    0.04
 -25   1   3    0.62    0.04
 -25   1   3    0.58    0.05
 -25   1   3    0.64    0.05
 -25   1   3    0.72    0.05
 -25   1   3    0.56    0.06
 -25   1   3    0.64    0.05
  23  -1  -3    4.09    0.21
 -23  -1   3    4.04    0.16
 -23  -1   3    3.83    0.18
 -23  -1   3    3.98    0.14
 -23  -1   3    3.95    0.18
 -23  -1   3    3.98    0.13
 -23  -1   3    4.03    0.14
 -23  -1   3    4.15    0.17
 -23  -1   3    4.15    0.12
 -23  -1   3    4.04    0.17
 -23   1   3    4.24    0.16
 -23   1   3    3.94    0.14
 -23   1   3    3.99    0.14
 -23   1   3    3.93    0.12
 -23   1   3    4.11    0.13
 -23   1   3    4.10    0.12
 -21  -1   3    3.96    0.12
 -21  -1   3    3.86    0.17
 -21  -1   3    3.97    0.17
  21  -1  -3    3.89    0.15
 -21  -1   3    3.88    0.14
 -21  -1   3    3.90    0.12
 -21  -1   3    3.76    0.17
 -21  -1   3    3.94    0.14
 -21  -1   3    4.07    0.16
 -21  -1   3    3.92    0.17
 -21   1   3    3.94    0.14
 -21   1   3    3.79    0.12
 -21   1   3    3.78    0.12
 -21   1   3    3.97    0.16
 -21   1   3    3.82    0.13
 -21   1   3    3.87    0.12
 -19  -1   3    6.20    0.19
 -19  -1   3    6.30    0.22
 -19  -1   3    6.09    0.17
 -19  -1   3    5.96    0.22
  19  -1  -3    6.21    0.19
 -19  -1   3    6.33    0.20
 -19  -1   3    6.66    0.22
 -19  -1   3    6.41    0.19
 -19   1   3    6.46    0.20
 -19   1   3    6.21    0.17
 -19   1   3    6.13    0.17
 -19   1   3    6.44    0.22
 -19   1   3    6.36    0.22
 -17  -1   3    6.90    0.22
 -17  -1   3    6.99    0.22
 -17  -1   3    6.69    0.20
 -17   1   3    6.46    0.25
 -17   1   3    6.72    0.21
 -17   1   3    6.71    0.20
 -15  -1   3   87.53    1.74
 -15  -1   3   85.63    1.72
 -15   1   3   88.90    1.73
 -15   1   3   86.75    1.73
 -15   1   3   86.27    1.72
 -15   1   3   86.20    1.79
 -13  -1   3    2.55    0.10
 -13  -1   3    2.69    0.10
 -13   1   3    2.55    0.12
 -13   1   3    2.61    0.10
 -13   1   3    2.71    0.13
 -13   1   3    2.49    0.09
  13   1  -3    2.54    0.12
 -11  -1   3  213.17    4.09
  11   1  -3  206.61    4.00
 -11   1   3  207.38    3.99
 -11   1   3  187.56    3.97
 -11   1   3  216.15    4.37
  -9  -1   3   14.13    0.31
  -9  -1   3   14.12    0.30
  -9   1   3   14.56    0.34
   9   1  -3   13.95    0.34
  -9   1   3   13.36    0.33
  -7  -1   3    3.16    0.13
   7   1  -3    3.08    0.12
  -7   1   3    3.09    0.12
  -7   1   3    3.11    0.11
  -5  -1   3   61.40    1.23
   5  -1  -3   62.28    1.24
  -5   1   3   59.74    1.22
   3  -1  -3   40.30    0.81
  -3  -1   3   39.11    0.80
  -3   1   3   36.66    0.79
   3   1  -3   37.93    0.75
  -1  -1   3   26.31    0.56
   1  -1  -3   26.92    0.58
  -1   1   3   25.29    0.56
   1   1  -3   26.65    0.54
   1  -1   3  296.83    6.16
  -1  -1  -3  326.41    6.46
  -1   1  -3  313.61    6.29
   1   1   3  313.41    6.13
  -3  -1  -3   18.29    0.45
   3  -1   3   17.60    0.38
   3   1   3   16.87    0.40
  -3   1  -3   18.30    0.42
   5  -1   3   17.66    0.39
  -5  -1  -3   18.85    0.47
   5   1   3   17.26    0.40
  -5   1  -3   18.62    0.45
   5   1   3   17.77    0.38
  -7  -1  -3    7.21    0.26
   7  -1   3    7.57    0.19
   7  -1   3    6.85    0.23
  -7  -1  -3    6.96    0.20
   7   1   3    7.27    0.18
  -7   1  -3    7.35    0.25
   9  -1   3  102.28    2.18
  -9  -1  -3  104.37    2.10
   9  -1   3  109.90    2.11
  -9  -1  -3  109.68    2.23
  -9   1  -3  105.79    2.10
   9   1   3  109.96    2.11
  -9   1  -3  109.27    2.21
 -11  -1  -3   91.81    1.85
  11  -1   3   91.66    1.94
  11  -1   3   96.53    1.86
 -11  -1  -3   92.54    1.98
 -11  -1  -3   93.77    1.86
 -11   1  -3   91.13    1.85
 -11   1  -3   91.81    1.96
 -11   1  -3   92.71    1.85
  11   1   3   97.11    1.86
  13  -1   3    3.61    0.19
 -13  -1  -3    3.69    0.14
 -13  -1  -3    3.79    0.15
  13  -1   3    3.81    0.14
 -13   1  -3    3.60    0.14
 -13   1  -3    3.66    0.14
  13   1   3    3.84    0.14
 -15  -1  -3    2.54    0.10
 -15  -1  -3    2.34    0.09
 -15  -1  -3    2.53    0.10
 -15  -1  -3    2.34    0.12
 -15  -1  -3    2.37    0.13
 -15  -1  -3    2.20    0.12
  15  -1   3    2.24    0.16
 -15  -1  -3    2.35    0.11
  15  -1   3    2.57    0.12
 -15  -1  -3    2.50    0.09
 -15   1  -3    2.37    0.10
  15   1   3    2.24    0.11
 -15   1  -3    2.41    0.11
 -15   1  -3    2.58    0.12
 -15   1  -3    2.28    0.10
 -15   1  -3    2.54    0.09
  15   1   3    2.57    0.12
 -15   1  -3    2.38    0.09
 -15   1  -3    2.46    0.12
 -15   1  -3    2.33    0.10
 -15   1  -3    2.41    0.09
 -17  -1  -3    0.09    0.03
 -17  -1  -3    0.03    0.02
 -17  -1  -3    0.02    0.03
 -17  -1  -3    0.02    0.02
 -17  -1  -3   -0.01    0.04
 -17  -1  -3    0.05    0.04
 -17  -1  -3    0.04    0.02
 -17  -1  -3    0.03    0.04
  17  -1   3    0.16    0.04
 -17  -1  -3    0.07    0.03
  17  -1   3    0.08    0.05
 -17   1  -3    0.04    0.03
 -17   1  -3    0.01    0.02
 -17   1  -3    0.02    0.03
 -17   1  -3    0.10    0.04
 -17   1  -3    0.01    0.02
 -17   1  -3    0.02    0.02
 -17   1  -3    0.03    0.03
 -17   1  -3    0.05    0.02
  17   1   3    0.02    0.03
  19  -1   3    5.51    0.19
 -19  -1  -3    6.19    0.16
 -19  -1  -3    6.17    0.21
 -19  -1  -3    5.92    0.16
 -19  -1  -3    6.18    0.17
 -19  -1  -3    6.15    0.21
 -19  -1  -3    5.92    0.17
 -19  -1  -3    6.00    0.19
 -19  -1  -3    6.02    0.16
 -19  -1  -3    5.67    0.19
  19   1   3    5.61    0.19
 -19   1  -3    5.93    0.16
  19   1   3    5.85    0.19
 -19   1  -3    5.70    0.18
 -19   1  -3    5.99    0.20
 -19   1  -3    6.17    0.16
 -19   1  -3    5.79    0.17
 -19   1  -3    6.09    0.16
 -19   1  -3    6.04    0.20
 -19   1  -3    5.95    0.16
 -19   1  -3    6.37    0.17
 -21  -1  -3   20.98    0.43
 -21  -1  -3   19.73    0.46
  21  -1   3   20.67    0.46
 -21  -1  -3   19.66    0.42
 -21  -1  -3   20.87    0.43
 -21  -1  -3   20.40    0.48
 -21  -1  -3   20.63    0.44
 -21  -1  -3   21.04    0.48
 -21   1  -3   20.50    0.44
 -21   1  -3   20.30    0.42
 -21   1  -3   20.10    0.42
 -21   1  -3   20.69    0.43
 -21   1  -3   20.13    0.44
  21   1   3   21.11    0.45
 -21   1  -3   20.00    0.46
 -21   1  -3   20.21    0.47
 -23  -1  -3   30.29    0.61
  23  -1   3   29.64    0.61
 -23  -1  -3   31.04    0.64
 -23  -1  -3   30.37    0.60
 -23   1  -3   29.61    0.61
 -23   1  -3   31.15    0.61
  23   1   3   31.21    0.62
 -23   1  -3   29.55    0.60
 -23   1  -3   30.22    0.60
 -28  -2   3    0.33    0.03
 -28  -2   3    0.40    0.04
 -28  -2   3    0.30    0.03
 -28  -2   3    0.41    0.03
 -28   2   3    0.34    0.02
 -28   2   3    0.32    0.02
 -28   2   3    0.47    0.04
 -26  -2   3    1.43    0.06
 -26  -2   3    1.42    0.09
 -26  -2   3    1.46    0.09
 -26  -2   3    1.53    0.10
 -26  -2   3    1.40    0.07
 -26  -2   3    1.50    0.06
 -26  -2   3    1.45    0.07
 -26   2   3    1.52    0.06
 -26   2   3    1.42    0.06
 -26   2   3    1.48    0.07
 -26   2   3    1.52    0.06
 -24  -2   3    0.37    0.05
 -24  -2   3    0.16    0.05
 -24  -2   3    0.17    0.05
 -24  -2   3    0.19    0.05
 -24  -2   3    0.14    0.03
 -24  -2   3    0.18    0.03
 -24  -2   3    0.16    0.04
 -24   2   3    0.19    0.04
 -24   2   3    0.14    0.03
  24   2  -3    0.12    0.04
 -24   2   3    0.20    0.03
 -24   2   3    0.28    0.05
 -24   2   3    0.19    0.03
 -24   2   3    0.17    0.03
 -22  -2   3    0.88    0.06
 -22  -2   3    0.80    0.09
 -22  -2   3    0.72    0.08
 -22  -2   3    0.78    0.05
 -22  -2   3    0.79    0.07
 -22  -2   3    0.73    0.09
 -22  -2   3    0.87    0.07
 -22  -2   3    0.81    0.07
 -22  -2   3    0.83    0.09
 -22   2   3    0.70    0.07
 -22   2   3    0.76    0.05
 -22   2   3    0.74    0.05
 -22   2   3    0.72    0.05
  22   2  -3    0.82    0.08
 -22   2   3    0.96    0.07
 -22   2   3    0.78    0.05
 -20  -2   3    5.20    0.17
 -20  -2   3    5.14    0.18
 -20  -2   3    5.29    0.20
 -20  -2   3    5.29    0.20
 -20  -2   3    5.07    0.17
 -20  -2   3    5.17    0.20
 -20  -2   3    4.78    0.20
 -20  -2   3    5.04    0.15
 -20  -2   3    4.99    0.21
 -20  -2   3    5.03    0.14
 -20   2   3    4.81    0.18
 -20   2   3    5.05    0.16
 -20   2   3    5.05    0.15
 -20   2   3    5.07    0.15
 -20   2   3    5.18    0.15
 -20   2   3    4.99    0.18
  20   2  -3    5.31    0.19
 -20   2   3    5.10    0.15
 -18  -2   3   43.08    0.92
 -18  -2   3   41.22    0.87
 -18  -2   3   40.86    0.84
 -18  -2   3   41.84    0.87
 -18  -2   3   41.22    0.91
 -18  -2   3   39.66    0.92
 -18  -2   3   42.92    0.89
 -18  -2   3   40.61    0.90
 -18  -2   3   41.82    1.08
 -18   2   3   42.99    0.89
 -18   2   3   42.46    0.90
 -18   2   3   41.72    0.91
 -18   2   3   41.01    0.84
 -18   2   3   40.53    0.84
 -18   2   3   41.37    0.85
 -18   2   3   40.53    0.84
 -16  -2   3    6.45    0.20
 -16  -2   3    6.40    0.21
 -16  -2   3    6.19    0.21
 -16   2   3    6.11    0.25
 -16   2   3    6.31    0.19
 -16   2   3    6.25    0.20
 -14  -2   3   58.12    1.21
 -14  -2   3   61.51    1.22
 -14   2   3   58.71    1.28
 -14   2   3   58.20    1.22
 -14   2   3   59.55    1.20
  14   2  -3   59.79    1.26
 -12  -2   3    0.11    0.03
 -12  -2   3    0.06    0.02
  12   2  -3    0.16    0.05
 -12   2   3    0.10    0.03
 -12   2   3    0.07    0.02
 -10  -2   3   53.72    1.08
 -10   2   3   53.44    1.10
 -10   2   3   54.34    1.14
 -10   2   3   53.07    1.12
  10   2  -3   55.35    1.14
   8  -2  -3   36.91    0.81
  -8  -2   3   34.92    0.73
   8   2  -3   36.64    0.79
  -8   2   3   35.32    0.78
  -8   2   3   37.04    0.78
   6  -2  -3  167.57    3.53
  -6  -2   3  161.62    3.23
   6   2  -3  166.64    3.21
  -6   2   3  160.76    3.21
  -4  -2   3  161.02    3.21
   4  -2  -3  159.96    3.42
   4   2  -3  153.12    3.06
  -4   2   3  151.89    3.06
   2  -2  -3   51.45    1.08
   2   2  -3   50.04    1.03
   2   2  -3   49.89    0.98
  -2   2   3   49.95    1.05
   0  -2  -3    6.11    0.22
   0  -2   3    5.80    0.15
   0   2   3    5.85    0.19
   0   2  -3    5.90    0.18
   0   2  -3    6.37    0.16
  -2  -2  -3   63.57    1.30
   2  -2   3   59.04    1.19
  -2   2  -3   59.86    1.22
   2   2   3   60.79    1.25
  -2   2  -3   60.66    1.23
   4  -2   3    7.15    0.18
  -4  -2  -3    7.58    0.27
   4   2   3    7.20    0.23
  -4   2  -3    7.80    0.23
   6  -2   3   10.82    0.33
  -6  -2  -3   10.99    0.28
   6  -2   3   11.37    0.27
  -6  -2  -3   11.38    0.36
  -6   2  -3   12.04    0.33
  -6   2  -3   11.45    0.29
  -6   2  -3   11.24    0.27
   6   2   3   10.91    0.31
   6   2   3   11.28    0.27
  -8  -2  -3  228.88    4.36
   8  -2   3  228.73    4.43
  -8  -2  -3  218.15    4.52
  -8  -2  -3  225.08    4.47
   8  -2   3  226.21    4.35
  -8   2  -3  223.02    4.42
  -8   2  -3  226.99    4.41
   8   2   3  218.86    4.46
   8   2   3  226.40    4.43
 -10  -2  -3  128.94    2.59
 -10  -2  -3  130.82    2.73
  10  -2   3  134.45    2.70
 -10  -2  -3  131.08    2.60
  10  -2   3  135.46    2.60
  10   2   3  136.01    2.59
 -10   2  -3  128.65    2.69
  10   2   3  131.62    2.60
 -10   2  -3  134.10    2.59
  12  -2   3    9.27    0.26
 -12  -2  -3    9.20    0.26
  12  -2   3    9.37    0.34
 -12  -2  -3    9.09    0.26
  12   2   3    9.27    0.26
 -12   2  -3    9.15    0.25
 -12   2  -3    9.39    0.27
  12   2   3    9.21    0.25
 -14  -2  -3    0.78    0.08
 -14  -2  -3    0.66    0.05
 -14  -2  -3    0.70    0.05
  14  -2   3    0.76    0.07
 -14  -2  -3    0.67    0.08
 -14  -2  -3    0.78    0.08
 -14  -2  -3    0.68    0.07
  14  -2   3    0.70    0.11
 -14  -2  -3    0.73    0.05
 -14   2  -3    0.70    0.05
 -14   2  -3    0.80    0.11
 -14   2  -3    0.67    0.05
 -14   2  -3    0.77    0.05
  14   2   3    0.76    0.07
  14   2   3    0.71    0.07
 -14   2  -3    0.63    0.05
 -14   2  -3    0.68    0.05
 -14   2  -3    0.85    0.07
 -14   2  -3    0.68    0.06
  16  -2   3    1.65    0.10
 -16  -2  -3    1.57    0.11
 -16  -2  -3    1.60    0.11
 -16  -2  -3    1.60    0.08
  16  -2   3    1.70    0.15
 -16  -2  -3    1.46    0.07
 -16  -2  -3    1.46    0.10
 -16  -2  -3    1.57    0.09
 -16  -2  -3    1.66    0.08
  16   2   3    1.60    0.09
 -16   2  -3    1.61    0.09
 -16   2  -3    1.57    0.07
  16   2   3    1.66    0.09
  16   2   3    1.51    0.10
 -16   2  -3    1.63    0.08
 -16   2  -3    1.57    0.07
 -16   2  -3    1.64    0.08
 -16   2  -3    1.67    0.08
 -16   2  -3    1.66    0.09
 -18  -2  -3   10.22    0.30
 -18  -2  -3   10.07    0.29
 -18  -2  -3   10.48    0.24
  18  -2   3   10.22    0.35
 -18  -2  -3   10.19    0.29
 -18  -2  -3   10.05    0.25
 -18  -2  -3   10.06    0.24
  18  -2   3    9.66    0.27
 -18   2  -3   10.14    0.26
  18   2   3    9.64    0.28
 -18   2  -3   10.11    0.25
 -18   2  -3   10.23    0.24
  18   2   3    9.09    0.27
 -18   2  -3    9.71    0.27
 -18   2  -3   10.43    0.24
 -18   2  -3   10.20    0.25
  18   2   3   10.30    0.27
 -18   2  -3   10.00    0.24
 -20  -2  -3    3.30    0.14
 -20  -2  -3    3.15    0.13
 -20  -2  -3    3.13    0.10
 -20  -2  -3    3.13    0.10
 -20  -2  -3    3.20    0.13
 -20  -2  -3    3.26    0.10
  20   2   3    3.33    0.12
 -20   2  -3    3.17    0.09
 -20   2  -3    3.21    0.09
 -20   2  -3    3.18    0.10
 -20   2  -3    3.42    0.11
 -20   2  -3    3.32    0.10
 -20   2  -3    3.30    0.11
 -22  -2  -3   10.58    0.23
 -22  -2  -3   10.64    0.25
 -22  -2  -3   10.84    0.27
  22  -2   3   11.04    0.25
 -22   2  -3   10.91    0.24
  22   2   3   10.94    0.24
 -22   2  -3   10.26    0.22
 -22   2  -3   10.32    0.22
 -22   2  -3   10.80    0.24
  22   2   3   10.84    0.24
 -22   2  -3   10.65    0.23
 -27  -3   3    4.62    0.11
 -27  -3   3    4.80    0.14
 -27  -3   3    4.62    0.12
 -27  -3   3    4.73    0.14
 -27   3   3    4.76    0.11
 -27   3   3    4.76    0.11
 -27   3   3    4.63    0.11
 -25  -3   3    0.34    0.05
 -25  -3   3    0.46    0.04
 -25  -3   3    0.42    0.04
 -25  -3   3    0.40    0.04
 -25  -3   3    0.42    0.06
 -25  -3   3    0.35    0.05
 -25   3   3    0.36    0.04
 -25   3   3    0.43    0.04
 -25   3   3    0.40    0.03
 -25   3   3    0.43    0.03
 -25   3   3    0.40    0.03
  25   3  -3    0.38    0.03
 -23  -3   3    0.80    0.09
 -23  -3   3    0.79    0.08
 -23  -3   3    0.87    0.06
 -23  -3   3    0.94    0.05
 -23  -3   3    0.85    0.06
 -23  -3   3    0.87    0.08
 -23  -3   3    0.85    0.05
 -23  -3   3    0.88    0.09
  23  -3  -3    0.89    0.10
  23   3  -3    0.78    0.07
 -23   3   3    0.82    0.05
 -23   3   3    0.87    0.05
 -23   3   3    0.85    0.05
 -23   3   3    0.93    0.05
 -23   3   3    1.01    0.06
 -23   3   3    0.86    0.07
 -21  -3   3    6.03    0.22
 -21  -3   3    6.17    0.16
 -21  -3   3    6.03    0.22
 -21  -3   3    6.02    0.22
 -21  -3   3    6.09    0.22
  21  -3  -3    6.13    0.26
 -21  -3   3    6.14    0.17
 -21  -3   3    6.20    0.19
 -21  -3   3    6.10    0.18
 -21  -3   3    5.61    0.21
 -21   3   3    6.02    0.18
  21   3  -3    6.16    0.21
 -21   3   3    6.03    0.17
 -21   3   3    6.02    0.17
 -21   3   3    6.09    0.16
 -21   3   3    6.07    0.20
 -21   3   3    6.02    0.21
 -21   3   3    5.97    0.16
 -19  -3   3   23.67    0.57
 -19  -3   3   23.49    0.51
 -19  -3   3   23.89    0.57
 -19  -3   3   23.38    0.53
 -19  -3   3   23.57    0.58
 -19  -3   3   23.05    0.50
 -19  -3   3   23.35    0.58
 -19  -3   3   23.44    0.58
 -19  -3   3   23.74    0.53
 -19   3   3   23.74    0.55
 -19   3   3   23.01    0.52
 -19   3   3   23.18    0.56
 -19   3   3   23.40    0.50
 -19   3   3   23.50    0.51
  19   3  -3   23.49    0.56
 -19   3   3   23.25    0.50
 -17  -3   3   27.37    0.64
 -17  -3   3   26.86    0.57
 -17  -3   3   26.70    0.63
 -17  -3   3   26.77    0.59
 -17  -3   3   27.85    0.63
 -17  -3   3   26.69    0.57
 -17  -3   3   26.65    0.65
 -17  -3   3   26.59    0.65
 -17  -3   3   26.77    0.60
 -17   3   3   26.85    0.57
 -17   3   3   27.79    0.62
  17   3  -3   27.11    0.62
 -17   3   3   26.52    0.56
 -17   3   3   26.93    0.57
 -17   3   3   27.04    0.63
 -15  -3   3   69.66    1.44
 -15  -3   3   70.31    1.46
  15   3  -3   69.37    1.44
  15   3  -3   69.23    1.51
 -15   3   3   72.28    1.46
 -15   3   3   70.66    1.43
 -13  -3   3   14.92    0.38
 -13  -3   3   14.82    0.37
 -13  -3   3   14.67    0.38
  13  -3  -3   14.16    0.46
 -13   3   3   15.05    0.36
 -13   3   3   13.92    0.42
  13   3  -3   15.01    0.43
  13   3  -3   14.91    0.37
 -13   3   3   15.73    0.39
 -11  -3   3   10.03    0.27
  11  -3  -3   11.03    0.36
 -11   3   3   10.83    0.33
 -11   3   3   10.16    0.28
 -11   3   3   10.12    0.27
  11   3  -3   10.57    0.28
  11   3  -3   10.20    0.33
   9  -3  -3   66.35    1.44
  -9  -3   3   66.36    1.32
  -9   3   3   65.19    1.34
  -9   3   3   65.90    1.38
   9   3  -3   64.77    1.32
   9   3  -3   67.36    1.40
  -9   3   3   64.33    1.32
   7  -3  -3    8.76    0.30
  -7  -3   3    8.45    0.21
   7   3  -3    8.51    0.22
  -7   3   3    8.32    0.22
  -7   3   3    8.60    0.27
   7   3  -3    8.54    0.28
  -7   3   3    8.30    0.23
  -5  -3   3    0.11    0.02
   5  -3  -3    0.14    0.05
  -5   3   3    0.09    0.02
  -5   3   3    0.05    0.04
   5   3  -3    0.07    0.04
  -5   3   3    0.05    0.03
   5   3  -3    0.05    0.02
   3  -3  -3   11.27    0.35
  -3  -3   3   10.80    0.26
   3   3  -3   11.24    0.32
  -3   3   3   11.56    0.33
  -1  -3   3    0.91    0.05
   1  -3  -3    0.86    0.09
  -1   3   3    0.98    0.09
   1   3  -3    0.79    0.08
  -1   3   3    0.92    0.08
   1  -3   3   40.00    0.81
  -1  -3  -3   40.75    0.93
  -1   3  -3   40.02    0.86
   1   3   3   38.97    0.82
  -1   3  -3   39.54    0.82
   1   3   3   41.15    0.90
   3  -3   3   10.68    0.31
   3  -3   3   10.70    0.25
  -3  -3  -3   11.00    0.36
  -3   3  -3   10.67    0.29
   3   3   3   10.98    0.33
  -3   3  -3   10.71    0.26
   3   3   3   10.70    0.27
  -3   3  -3   10.51    0.27
   5  -3   3    0.40    0.04
  -5  -3  -3    0.41    0.08
   5   3   3    0.43    0.07
   5   3   3    0.46    0.05
  -5   3  -3    0.43    0.06
  -5   3  -3    0.52    0.06
  -5   3  -3    0.41    0.04
   7  -3   3   27.10    0.67
   7  -3   3   26.58    0.57
  -7  -3  -3   25.40    0.69
  -7   3  -3   26.27    0.58
   7   3   3   26.92    0.59
  -7   3  -3   25.63    0.64
   7   3   3   25.79    0.65
  -7   3  -3   27.82    0.61
  -9  -3  -3    2.45    0.17
   9  -3   3    2.66    0.17
   9  -3   3    2.70    0.11
  -9   3  -3    2.42    0.15
  -9   3  -3    2.64    0.11
   9   3   3    2.73    0.12
 -11  -3  -3   17.11    0.38
 -11  -3  -3   17.26    0.43
  11  -3   3   17.56    0.52
 -11  -3  -3   16.65    0.42
 -11  -3  -3   16.97    0.44
  11  -3   3   17.17    0.40
  11  -3   3   16.11    0.45
 -11   3  -3   16.80    0.39
 -11   3  -3   16.72    0.37
  11   3   3   17.39    0.42
 -11   3  -3   17.38    0.41
 -11   3  -3   16.96    0.38
 -11   3  -3   16.75    0.37
  11   3   3   16.48    0.40
 -11   3  -3   17.05    0.46
 -11   3  -3   16.99    0.38
 -13  -3  -3  106.81    2.16
  13  -3   3  105.21    2.14
  13  -3   3  111.38    2.29
 -13  -3  -3  109.89    2.16
 -13  -3  -3  105.60    2.10
 -13  -3  -3  106.15    2.16
 -13  -3  -3  110.15    2.11
 -13  -3  -3  106.80    2.18
 -13   3  -3  107.14    2.10
 -13   3  -3  107.38    2.10
 -13   3  -3  108.72    2.10
 -13   3  -3  109.70    2.11
  13   3   3  107.97    2.16
  13   3   3  106.47    2.13
 -13   3  -3  108.30    2.13
 -13   3  -3  108.42    2.11
 -13   3  -3  105.59    2.14
  15  -3   3   57.21    1.30
 -15  -3  -3   57.78    1.13
 -15  -3  -3   53.66    1.11
 -15  -3  -3   55.59    1.18
 -15  -3  -3   56.53    1.18
 -15  -3  -3   56.13    1.18
 -15  -3  -3   56.02    1.19
 -15   3  -3   55.01    1.11
 -15   3  -3   56.48    1.13
  15   3   3   55.38    1.15
 -15   3  -3   56.74    1.13
 -15   3  -3   55.21    1.12
 -15   3  -3   56.11    1.14
 -15   3  -3   56.25    1.12
  15   3   3   56.96    1.18
 -15   3  -3   54.78    1.16
 -17  -3  -3    6.97    0.22
 -17  -3  -3    7.10    0.18
 -17  -3  -3    7.20    0.22
 -17  -3  -3    6.68    0.22
 -17  -3  -3    6.61    0.22
 -17  -3  -3    6.69    0.17
  17  -3   3    6.92    0.28
 -17   3  -3    6.95    0.17
 -17   3  -3    7.05    0.18
 -17   3  -3    6.80    0.17
 -17   3  -3    6.74    0.17
  17   3   3    6.98    0.19
 -17   3  -3    6.46    0.20
  17   3   3    6.85    0.22
 -17   3  -3    6.90    0.18
  17   3   3    6.74    0.19
 -17   3  -3    6.92    0.19
 -19  -3  -3    0.25    0.05
 -19  -3  -3    0.20    0.03
 -19  -3  -3    0.30    0.05
 -19  -3  -3    0.26    0.05
 -19   3  -3    0.25    0.03
 -19   3  -3    0.24    0.03
 -19   3  -3    0.24    0.03
 -19   3  -3    0.22    0.03
 -19   3  -3    0.29    0.03
  19   3   3    0.20    0.03
  19   3   3    0.22    0.03
  21  -3   3    1.79    0.07
 -21  -3  -3    1.73    0.08
 -21  -3  -3    1.66    0.08
 -21   3  -3    1.68    0.06
 -21   3  -3    1.67    0.05
  21   3   3    1.66    0.06
 -21   3  -3    1.78    0.06
 -21   3  -3    1.72    0.06
  21   3   3    1.72    0.06
 -21   3  -3    1.68    0.05
 -24  -4   3    1.54    0.08
 -24  -4   3    1.45    0.05
 -24  -4   3    1.38    0.06
 -24  -4   3    1.38    0.06
 -24  -4   3    1.45    0.08
 -24  -4   3    1.40    0.08
 -24   4   3    1.37    0.05
 -24   4   3    1.43    0.05
 -24   4   3    1.40    0.05
 -24   4   3    1.48    0.05
 -22  -4   3    0.54    0.05
 -22  -4   3    0.48    0.06
 -22  -4   3    0.45    0.06
 -22  -4   3    0.51    0.05
 -22  -4   3    0.47    0.06
 -22  -4   3    0.43    0.06
 -22  -4   3    0.56    0.04
 -22   4   3    0.54    0.04
 -22   4   3    0.53    0.04
 -22   4   3    0.52    0.04
  22   4  -3    0.47    0.04
 -22   4   3    0.45    0.04
 -20  -4   3   39.18    0.78
 -20  -4   3   38.43    0.79
  20  -4  -3   37.85    0.91
 -20  -4   3   39.07    0.84
 -20  -4   3   37.35    0.84
 -20  -4   3   37.72    0.84
 -20  -4   3   38.41    0.85
 -20  -4   3   37.90    0.80
  20   4  -3   37.29    0.83
 -20   4   3   38.90    0.77
 -20   4   3   36.28    0.83
 -20   4   3   38.51    0.78
 -20   4   3   38.67    0.77
 -20   4   3   37.56    0.82
 -20   4   3   39.44    0.78
  20   4  -3   36.97    0.77
 -18  -4   3    5.83    0.18
 -18  -4   3    5.74    0.21
 -18  -4   3    5.66    0.20
 -18  -4   3    5.84    0.18
 -18  -4   3    5.75    0.21
 -18  -4   3    6.17    0.23
 -18  -4   3    6.04    0.17
 -18  -4   3    5.80    0.21
 -18   4   3    5.92    0.16
  18   4  -3    5.54    0.16
 -18   4   3    5.98    0.17
 -18   4   3    5.86    0.21
 -18   4   3    6.13    0.20
  18   4  -3    5.62    0.20
 -18   4   3    5.62    0.20
 -18   4   3    5.73    0.16
 -18   4   3    5.83    0.16
 -16  -4   3   55.66    1.19
 -16  -4   3   56.10    1.20
 -16  -4   3   55.28    1.22
 -16  -4   3   56.78    1.20
 -16  -4   3   57.05    1.13
 -16  -4   3   54.46    1.20
 -16  -4   3   55.06    1.15
 -16  -4   3   57.06    1.16
 -16  -4   3   55.99    1.20
 -16   4   3   57.42    1.13
 -16   4   3   56.50    1.20
 -16   4   3   57.68    1.18
  16   4  -3   56.11    1.19
 -16   4   3   56.98    1.13
 -16   4   3   56.54    1.13
 -16   4   3   55.92    1.13
 -16   4   3   56.25    1.20
 -14  -4   3  107.18    2.15
 -14  -4   3  102.74    2.16
 -14  -4   3  104.40    2.14
 -14  -4   3  107.08    2.12
 -14  -4   3  106.61    2.14
 -14  -4   3  107.58    2.10
 -14  -4   3  103.68    2.13
 -14  -4   3  103.29    2.09
 -14  -4   3  105.07    2.07
 -14   4   3  105.60    2.14
 -14   4   3  102.22    2.06
 -14   4   3  107.89    2.08
 -14   4   3  104.11    2.07
  14   4  -3  109.25    2.14
  14   4  -3  103.98    2.23
 -14   4   3  110.36    2.15
 -14   4   3  110.24    2.13
 -12  -4   3   36.30    0.79
 -12  -4   3   36.44    0.79
 -12  -4   3   36.80    0.82
 -12  -4   3   35.88    0.75
 -12  -4   3   38.36    0.99
 -12  -4   3   35.11    0.85
 -12   4   3   37.40    0.82
 -12   4   3   35.15    0.75
 -12   4   3   36.73    0.79
 -12   4   3   36.02    0.76
  12   4  -3   36.10    0.89
 -12   4   3   36.19    0.75
  12   4  -3   37.10    0.80
 -10  -4   3    3.28    0.16
 -10  -4   3    3.50    0.13
 -10   4   3    3.43    0.15
  10   4  -3    3.37    0.14
 -10   4   3    3.36    0.13
  10   4  -3    3.45    0.19
  -8  -4   3    8.99    0.27
   8  -4  -3    8.72    0.35
  -8  -4   3    8.68    0.28
   8  -4  -3    8.66    0.26
  -8   4   3    8.91    0.25
   8   4  -3    9.39    0.33
  -8   4   3    8.75    0.26
  -8   4   3    9.15    0.31
  -8   4   3    8.93    0.26
   8   4  -3    9.07    0.25
  -6  -4   3    0.82    0.09
   6  -4  -3    0.76    0.10
   6  -4  -3    0.80    0.08
   6   4  -3    0.79    0.10
  -6   4   3    0.81    0.07
  -6   4   3    1.00    0.11
  -6   4   3    0.92    0.09
   6   4  -3    0.80    0.06
  -6   4   3    0.82    0.06
   4  -4  -3    3.05    0.14
   4  -4  -3    2.94    0.19
  -4  -4   3    3.04    0.14
  -4   4   3    3.23    0.18
  -4   4   3    3.04    0.14
  -4   4   3    3.17    0.13
   4   4  -3    3.18    0.12
   4   4  -3    3.19    0.17
  -4   4   3    3.06    0.12
  -2  -4   3    0.53    0.08
   2  -4  -3    0.39    0.06
   2  -4  -3    0.37    0.08
  -2   4   3    0.40    0.08
   2   4  -3    0.34    0.04
   2   4  -3    0.34    0.07
  -2   4   3    0.39    0.05
   0  -4  -3    1.13    0.09
   0  -4  -3    1.16    0.12
   0   4   3    1.16    0.07
   0   4  -3    1.26    0.11
   0   4  -3    1.13    0.07
   0   4   3    1.32    0.12
  -2  -4  -3   21.40    0.62
  -2  -4  -3   22.18    0.52
  -2   4  -3   21.77    0.50
   2   4   3   21.32    0.50
   2   4   3   22.84    0.60
   4  -4   3   55.05    1.22
  -4  -4  -3   54.94    1.17
   4   4   3   55.62    1.15
  -4   4  -3   56.53    1.15
   4   4   3   55.51    1.26
   6  -4   3    0.12    0.06
  -6  -4  -3    0.17    0.05
  -6   4  -3    0.11    0.03
   6   4   3    0.08    0.05
   6   4   3    0.12    0.03
   8  -4   3    0.39    0.08
   8  -4   3    0.35    0.08
  -8  -4  -3    0.36    0.07
  -8  -4  -3    0.40    0.06
  -8  -4  -3    0.40    0.07
   8   4   3    0.46    0.05
  -8   4  -3    0.38    0.07
   8   4   3    0.34    0.09
  -8   4  -3    0.38    0.04
   8   4   3    0.40    0.06
  -8   4  -3    0.41    0.05
  -8   4  -3    0.45    0.05
   8   4   3    0.40    0.05
  -8   4  -3    0.43    0.06
 -10  -4  -3    0.19    0.03
  10  -4   3    0.19    0.07
  10  -4   3    0.22    0.07
 -10  -4  -3    0.30    0.05
 -10  -4  -3    0.24    0.06
 -10   4  -3    0.20    0.04
  10   4   3    0.23    0.04
 -10   4  -3    0.18    0.03
  10   4   3    0.22    0.04
  10   4   3    0.18    0.04
 -10   4  -3    0.19    0.05
 -10   4  -3    0.35    0.04
 -10   4  -3    0.16    0.04
 -10   4  -3    0.40    0.04
 -12  -4  -3   22.79    0.50
  12  -4   3   24.07    0.66
 -12  -4  -3   23.48    0.55
  12  -4   3   23.10    0.59
 -12  -4  -3   24.22    0.58
  12   4   3   22.94    0.55
 -12   4  -3   24.13    0.52
 -12   4  -3   23.62    0.50
  12   4   3   23.99    0.52
  12   4   3   23.12    0.52
 -12   4  -3   23.08    0.50
 -12   4  -3   23.53    0.50
 -12   4  -3   23.33    0.54
 -14  -4  -3    1.36    0.11
  14  -4   3    1.26    0.10
 -14  -4  -3    1.31    0.06
  14  -4   3    1.32    0.14
 -14  -4  -3    1.39    0.09
 -14   4  -3    1.21    0.06
  14   4   3    1.32    0.07
 -14   4  -3    1.26    0.07
 -14   4  -3    1.34    0.07
 -14   4  -3    1.23    0.08
  14   4   3    1.28    0.09
 -14   4  -3    1.28    0.06
 -14   4  -3    1.34    0.08
 -14   4  -3    1.33    0.07
  14   4   3    1.48    0.08
 -16  -4  -3    0.03    0.04
 -16  -4  -3    0.03    0.03
  16  -4   3    0.00    0.05
 -16   4  -3    0.01    0.02
 -16   4  -3    0.01    0.02
 -16   4  -3    0.01    0.02
 -16   4  -3    0.04    0.02
  16   4   3    0.08    0.03
  16   4   3    0.01    0.02
 -16   4  -3    0.02    0.03
  16   4   3    0.03    0.02
 -16   4  -3    0.00    0.02
 -18  -4  -3   31.05    0.63
 -18  -4  -3   29.03    0.63
 -18   4  -3   30.14    0.60
 -18   4  -3   28.66    0.59
 -18   4  -3   28.90    0.58
  18   4   3   29.57    0.60
 -18   4  -3   29.51    0.59
  18   4   3   28.00    0.59
 -18   4  -3   28.34    0.58
 -21  -5   3    5.35    0.17
 -21  -5   3    5.08    0.16
 -21  -5   3    5.12    0.14
 -21   5   3    5.42    0.13
  21   5  -3    5.50    0.13
 -21   5   3    5.37    0.13
 -21   5   3    5.26    0.13
 -21   5   3    5.34    0.13
 -19  -5   3    5.68    0.20
 -19  -5   3    5.82    0.16
 -19  -5   3    5.82    0.18
 -19  -5   3    5.94    0.15
 -19   5   3    5.69    0.18
  19   5  -3    5.83    0.15
 -19   5   3    5.85    0.15
 -19   5   3    5.93    0.15
 -19   5   3    6.00    0.15
 -19   5   3    6.07    0.15
 -17  -5   3    8.14    0.29
 -17  -5   3    8.40    0.21
 -17  -5   3    8.26    0.22
 -17  -5   3    8.21    0.26
 -17  -5   3    8.16    0.25
  17   5  -3    7.90    0.24
  17   5  -3    8.50    0.21
 -17   5   3    8.34    0.25
 -17   5   3    8.51    0.21
 -17   5   3    8.28    0.24
 -17   5   3    8.40    0.20
 -17   5   3    8.54    0.21
 -17   5   3    8.22    0.26
 -17   5   3    8.45    0.21
 -15  -5   3    0.26    0.04
 -15  -5   3    0.27    0.06
 -15  -5   3    0.27    0.06
 -15  -5   3    0.33    0.05
 -15  -5   3    0.23    0.06
 -15   5   3    0.27    0.03
 -15   5   3    0.24    0.05
  15   5  -3    0.26    0.04
 -15   5   3    0.25    0.03
 -15   5   3    0.37    0.04
  15   5  -3    0.23    0.05
 -15   5   3    0.27    0.04
 -15   5   3    0.27    0.06
 -15   5   3    0.37    0.06
 -13  -5   3    6.58    0.23
 -13  -5   3    6.61    0.24
 -13  -5   3    6.26    0.23
 -13  -5   3    6.21    0.19
 -13   5   3    6.49    0.21
 -13   5   3    6.72    0.24
 -13   5   3    6.33    0.18
  13   5  -3    6.14    0.21
  13   5  -3    6.32    0.18
 -13   5   3    6.27    0.18
 -13   5   3    6.10    0.22
 -13   5   3    6.56    0.18
 -13   5   3    6.40    0.17
 -11  -5   3   15.46    0.43
 -11  -5   3   15.97    0.44
 -11  -5   3   15.91    0.39
 -11   5   3   15.92    0.36
 -11   5   3   16.07    0.36
 -11   5   3   16.11    0.41
 -11   5   3   16.02    0.36
 -11   5   3   15.93    0.36
  11   5  -3   16.32    0.36
 -11   5   3   15.80    0.42
 -11   5   3   16.29    0.43
  11   5  -3   16.08    0.41
  11   5  -3   15.95    0.51
  -9  -5   3  112.73    2.32
  -9  -5   3  112.04    2.26
  -9  -5   3  109.92    2.31
  -9   5   3  116.54    2.32
  -9   5   3  114.33    2.24
  -9   5   3  118.20    2.31
   9   5  -3  116.49    2.43
  -9   5   3  115.46    2.23
  -9   5   3  114.25    2.29
  -9   5   3  113.77    2.24
  -9   5   3  113.84    2.24
   9   5  -3  115.30    2.24
   9   5  -3  116.40    2.30
   7  -5  -3   59.87    1.30
  -7  -5   3   62.32    1.32
  -7  -5   3   63.43    1.33
  -7  -5   3   60.61    1.26
   7  -5  -3   61.75    1.31
  -7   5   3   62.13    1.31
  -7   5   3   61.29    1.31
   7   5  -3   64.15    1.42
   7   5  -3   61.55    1.25
  -7   5   3   60.97    1.24
  -7   5   3   61.56    1.30
  -7   5   3   62.08    1.40
  -7   5   3   62.07    1.23
   7   5  -3   62.65    1.29
  -7   5   3   61.19    1.24
  -7   5   3   63.13    1.29
   7   5  -3   63.19    1.24
  -7   5   3   63.53    1.24
   5  -5  -3    3.57    0.16
   5  -5  -3    3.33    0.16
  -5  -5   3    3.05    0.16
  -5  -5   3    3.18    0.16
  -5   5   3    3.15    0.11
   5   5  -3    3.13    0.20
  -5   5   3    3.30    0.17
  -5   5   3    3.92    0.16
  -5   5   3    3.55    0.14
   5   5  -3    3.20    0.11
   5   5  -3    3.35    0.14
  -5   5   3    3.58    0.21
   5   5  -3    3.24    0.12
  -5   5   3    3.18    0.11
  -5   5   3    3.12    0.11
  -3  -5   3    0.05    0.05
   3  -5  -3    0.05    0.05
  -3  -5   3    0.08    0.05
   3  -5  -3    0.07    0.05
   3   5  -3    0.05    0.03
   3   5  -3    0.02    0.05
   3   5  -3    0.03    0.02
  -3   5   3    0.09    0.03
  -3   5   3    0.04    0.05
  -3   5   3    0.03    0.02
  -3   5   3    0.06    0.03
  -3   5   3    0.02    0.05
  -3   5   3    0.08    0.02
   1  -5  -3    0.75    0.09
  -1  -5   3    0.58    0.08
   1  -5  -3    0.74    0.09
  -1  -5   3    0.66    0.09
  -1  -5   3    0.60    0.08
  -1   5   3    0.90    0.06
  -1   5   3    0.60    0.06
  -1   5   3    0.68    0.05
   1   5  -3    0.61    0.05
   1   5  -3    0.64    0.06
   1   5  -3    0.71    0.07
  -1   5   3    0.78    0.10
  -1   5   3    0.65    0.11
   1   5  -3    0.60    0.10
  -1   5   3    0.63    0.05
   1   5  -3    0.74    0.09
   1  -5   3    1.35    0.12
  -1  -5  -3    1.34    0.11
  -1  -5  -3    1.44    0.11
   1   5   3    1.51    0.08
  -1   5  -3    1.37    0.07
  -1   5  -3    1.67    0.09
  -1   5  -3    1.52    0.11
  -1   5  -3    1.57    0.08
   1   5   3    1.46    0.14
   1   5   3    1.40    0.07
   1   5   3    1.37    0.08
   1   5   3    1.69    0.10
   3  -5   3   16.89    0.47
  -3  -5  -3   16.49    0.43
  -3  -5  -3   16.36    0.44
  -3  -5  -3   16.68    0.45
   3   5   3   17.44    0.43
  -3   5  -3   16.91    0.44
  -3   5  -3   17.26    0.42
   3   5   3   16.72    0.39
   3   5   3   16.76    0.39
  -3   5  -3   17.20    0.38
   3   5   3   16.62    0.52
  -3   5  -3   17.14    0.39
   3   5   3   16.21    0.37
   5  -5   3   12.07    0.38
  -5  -5  -3   11.73    0.34
  -5  -5  -3   12.10    0.34
  -5  -5  -3   12.29    0.35
  -5   5  -3   12.36    0.35
   5   5   3   11.81    0.28
   5   5   3   11.62    0.29
  -5   5  -3   12.41    0.32
   5   5   3   12.36    0.30
   5   5   3   12.10    0.33
  -5   5  -3   12.26    0.28
   5   5   3   11.90    0.42
  -5   5  -3   11.95    0.30
  -7  -5  -3    9.53    0.29
  -7  -5  -3    9.02    0.28
  -7  -5  -3    9.37    0.29
   7  -5   3    9.31    0.32
   7  -5   3    9.19    0.33
   7   5   3    9.11    0.24
  -7   5  -3    9.29    0.23
   7   5   3    9.53    0.24
  -7   5  -3    9.00    0.26
  -7   5  -3    9.60    0.30
  -7   5  -3    9.32    0.24
   7   5   3    9.24    0.28
   7   5   3    9.12    0.23
  -9  -5  -3    1.42    0.10
  -9  -5  -3    1.34    0.10
  -9  -5  -3    1.44    0.11
   9  -5   3    1.32    0.13
   9  -5   3    1.25    0.12
   9   5   3    1.35    0.08
  -9   5  -3    1.29    0.08
   9   5   3    1.27    0.07
  -9   5  -3    1.41    0.08
  -9   5  -3    1.38    0.07
   9   5   3    1.31    0.06
   9   5   3    1.36    0.09
 -11  -5  -3    8.84    0.28
  11  -5   3    8.46    0.32
  11  -5   3    8.62    0.29
  11   5   3    8.70    0.22
  11   5   3    8.93    0.22
 -11   5  -3    8.64    0.21
 -11   5  -3    8.33    0.24
  11   5   3    8.97    0.23
 -11   5  -3    9.00    0.23
  11   5   3    8.69    0.25
 -13  -5  -3    0.05    0.03
  13  -5   3    0.08    0.05
 -13  -5  -3    0.04    0.04
  13  -5   3    0.06    0.04
  13   5   3    0.04    0.02
  13   5   3    0.03    0.03
 -13   5  -3    0.02    0.02
 -13   5  -3    0.01    0.02
 -15  -5  -3    6.85    0.20
 -15  -5  -3    6.47    0.18
  15  -5   3    6.45    0.20
  15   5   3    6.59    0.17
 -15   5  -3    6.79    0.17
 -15   5  -3    6.20    0.15
 -15   5  -3    6.49    0.15
 -17  -5  -3    1.87    0.08
 -17   5  -3    1.97    0.07
  17   5   3    2.00    0.06
 -17   5  -3    1.82    0.06
 -18  -6   3    2.06    0.09
  18  -6  -3    2.14    0.10
 -18   6   3    2.02    0.06
 -18   6   3    2.11    0.06
  18   6  -3    2.15    0.06
 -18   6   3    2.01    0.08
 -18   6   3    2.03    0.06
 -18   6   3    2.10    0.06
  18   6  -3    1.91    0.07
 -16  -6   3    2.53    0.11
 -16  -6   3    2.37    0.11
 -16  -6   3    2.43    0.11
  16   6  -3    2.38    0.08
 -16   6   3    2.45    0.08
  16   6  -3    2.47    0.08
 -16   6   3    2.63    0.11
 -16   6   3    2.36    0.08
 -16   6   3    2.49    0.08
 -16   6   3    2.38    0.07
 -14  -6   3   18.10    0.44
 -14  -6   3   17.99    0.44
 -14  -6   3   17.81    0.44
 -14   6   3   17.99    0.38
  14   6  -3   17.74    0.39
  14   6  -3   18.44    0.39
 -14   6   3   18.23    0.39
 -14   6   3   17.73    0.38
 -14   6   3   18.11    0.44
 -14   6   3   17.78    0.38
 -12  -6   3    0.80    0.08
 -12  -6   3    0.30    0.06
 -12  -6   3    0.39    0.07
  12   6  -3    0.40    0.06
 -12   6   3    0.49    0.04
  12   6  -3    0.34    0.04
 -12   6   3    0.41    0.04
  12   6  -3    0.37    0.04
 -12   6   3    0.40    0.04
 -12   6   3    0.38    0.04
 -12   6   3    0.43    0.05
 -12   6   3    0.34    0.05
 -12   6   3    0.37    0.06
 -10  -6   3   23.94    0.58
 -10  -6   3   24.44    0.58
 -10   6   3   23.66    0.50
  10   6  -3   23.19    0.55
 -10   6   3   23.44    0.50
  10   6  -3   24.14    0.51
 -10   6   3   24.10    0.51
 -10   6   3   23.32    0.55
 -10   6   3   23.99    0.57
 -10   6   3   23.64    0.50
  10   6  -3   24.14    0.51
  -8  -6   3    1.18    0.11
  -8  -6   3    0.91    0.10
  -8   6   3    0.88    0.07
   8   6  -3    0.92    0.08
  -8   6   3    1.11    0.06
  -8   6   3    0.93    0.06
   8   6  -3    0.96    0.06
   8   6  -3    0.96    0.06
  -8   6   3    1.00    0.09
  -8   6   3    0.98    0.05
  -6  -6   3    3.28    0.16
   6  -6  -3    3.32    0.15
  -6  -6   3    3.38    0.17
   6  -6  -3    3.60    0.16
   6   6  -3    3.36    0.11
   6   6  -3    3.27    0.12
  -6   6   3    3.28    0.11
  -6   6   3    3.24    0.15
   6   6  -3    3.29    0.14
  -6   6   3    3.37    0.14
  -6   6   3    3.40    0.11
  -6   6   3    3.54    0.12
   4  -6  -3   56.87    1.21
  -4  -6   3   57.37    1.23
  -4  -6   3   57.48    1.22
   4  -6  -3   56.95    1.22
  -4   6   3   55.82    1.14
  -4   6   3   58.72    1.15
  -4   6   3   55.65    1.14
   4   6  -3   58.25    1.15
  -4   6   3   58.44    1.23
   4   6  -3   56.96    1.20
   4   6  -3   57.60    1.15
  -4   6   3   55.84    1.19
   2  -6  -3    9.69    0.30
   2  -6  -3    9.76    0.30
  -2  -6   3    9.65    0.30
  -2  -6   3    9.83    0.30
  -2   6   3    9.29    0.28
  -2   6   3    9.80    0.24
   2   6  -3    9.36    0.24
   2   6  -3    9.58    0.24
  -2   6   3    9.39    0.24
  -2   6   3    9.63    0.23
   2   6  -3    9.32    0.27
   0  -6  -3    9.35    0.29
   0  -6   3    8.73    0.29
   0  -6  -3    9.10    0.29
   0   6  -3    9.09    0.23
   0   6   3    8.78    0.26
   0   6   3    8.79    0.22
   0   6  -3    9.44    0.27
   0   6   3    9.16    0.23
   0   6   3    8.66    0.22
   0   6  -3    8.88    0.22
  -2  -6  -3   23.52    0.57
   2  -6   3   22.49    0.57
  -2  -6  -3   23.28    0.56
   2   6   3   23.66    0.50
   2   6   3   22.54    0.48
   2   6   3   22.31    0.54
   2   6   3   22.83    0.49
  -2   6  -3   23.04    0.50
  -2   6  -3   23.36    0.49
  -2   6  -3   22.24    0.53
  -4  -6  -3    1.02    0.10
   4  -6   3    1.09    0.11
  -4  -6  -3    1.02    0.10
  -4   6  -3    0.99    0.06
   4   6   3    0.97    0.05
   4   6   3    1.02    0.08
  -4   6  -3    1.03    0.08
  -4   6  -3    1.22    0.06
   4   6   3    0.97    0.06
  -6  -6  -3    1.49    0.11
  -6  -6  -3    1.43    0.10
  -6  -6  -3    1.71    0.11
   6  -6   3    1.72    0.13
  -6   6  -3    1.51    0.07
   6   6   3    1.50    0.06
  -6   6  -3    1.54    0.07
   6   6   3    1.63    0.08
   6   6   3    1.38    0.09
  -6   6  -3    1.46    0.09
  -8  -6  -3    7.65    0.23
   8  -6   3    7.91    0.26
  -8  -6  -3    7.57    0.23
  -8  -6  -3    7.59    0.23
   8   6   3    7.23    0.22
  -8   6  -3    7.46    0.20
  -8   6  -3    7.56    0.19
   8   6   3    7.85    0.20
  -8   6  -3    8.25    0.29
  10  -6   3    1.99    0.12
 -10  -6  -3    2.18    0.11
 -10   6  -3    2.13    0.08
 -10   6  -3    2.13    0.07
  10   6   3    2.08    0.08
 -12  -6  -3    5.80    0.18
  12  -6   3    5.81    0.19
 -12   6  -3    5.82    0.15
  12   6   3    5.80    0.14
 -12   6  -3    5.77    0.14
 -13  -7   3    1.67    0.08
  13  -7  -3    1.76    0.09
 -13   7   3    1.69    0.05
  13   7  -3    1.75    0.05
 -13   7   3    1.65    0.07
  11  -7  -3    6.15    0.19
 -11  -7   3    6.15    0.18
 -11   7   3    5.98    0.17
 -11   7   3    6.11    0.14
 -11   7   3    5.80    0.14
  11   7  -3    6.10    0.14
  -9  -7   3    2.26    0.11
  -9  -7   3    2.43    0.11
  -9   7   3    2.27    0.07
   9   7  -3    2.34    0.07
  -9   7   3    2.30    0.10
  -7  -7   3    0.36    0.06
  -7  -7   3    0.40    0.06
  -7   7   3    0.28    0.04
   7   7  -3    0.28    0.03
   7   7  -3    0.30    0.03
  -7   7   3    0.31    0.03
  -7   7   3    0.30    0.03
  -5  -7   3    1.05    0.08
   5  -7  -3    1.09    0.08
  -5  -7   3    1.04    0.08
   5  -7  -3    1.12    0.08
   5   7  -3    1.02    0.05
  -5   7   3    1.04    0.05
   5   7  -3    1.06    0.05
  -5   7   3    0.99    0.05
  -3  -7   3   28.11    0.63
   3  -7  -3   29.12    0.63
  -3  -7   3   28.03    0.63
   3  -7  -3   28.24    0.63
  -3   7   3   27.86    0.57
   3   7  -3   28.54    0.59
   3   7  -3   29.30    0.58
  -3   7   3   29.39    0.59
   1  -7  -3    0.56    0.07
   1  -7  -3    0.52    0.06
  -1   7   3    0.50    0.03
  -1   7   3    0.52    0.04
   1   7  -3    0.50    0.04
   1   7  -3    0.53    0.04
  -1  -7  -3    8.57    0.24
  -1  -7  -3    8.56    0.25
  -1   7  -3    8.43    0.20
   1   7   3    8.17    0.19
  -1   7  -3    8.52    0.20
   1   7   3    8.60    0.20
  -3  -7  -3    0.35    0.05
   3  -7   3    0.36    0.05
  -3  -7  -3    0.30    0.05
  -3   7  -3    0.37    0.03
   3   7   3    0.35    0.03
  -3   7  -3    0.33    0.03
  -5  -7  -3   10.40    0.26
   5  -7   3   10.12    0.27
  -5   7  -3    9.76    0.22
  -5   7  -3    9.69    0.22
   5   7   3    9.86    0.22
   7  -7   3    0.24    0.04
  -7  -7  -3    0.22    0.04
  -7   7  -3    0.27    0.02
   7   7   3    0.25    0.02
  -7   7  -3    0.26    0.03
 -28   0   4   13.46    0.29
 -28   0   4   13.96    0.30
 -28   0   4   13.89    0.31
 -28   0   4   14.06    0.31
 -26   0   4   13.59    0.30
 -26   0   4   13.87    0.32
 -26   0   4   13.59    0.30
 -26   0   4   13.99    0.33
 -26   0   4   13.87    0.35
 -26   0   4   13.58    0.35
 -26   0   4   13.35    0.34
 -24   0   4    0.16    0.03
 -24   0   4    0.14    0.04
 -24   0   4    0.18    0.05
 -24   0   4    0.22    0.06
 -24   0   4    0.16    0.04
 -24   0   4    0.13    0.04
  24   0  -4    0.20    0.04
 -24   0   4    0.14    0.05
 -24   0   4    0.19    0.03
 -22   0   4    2.04    0.12
 -22   0   4    1.83    0.08
 -22   0   4    2.09    0.10
 -22   0   4    1.99    0.11
 -22   0   4    1.95    0.09
 -22   0   4    2.05    0.12
 -22   0   4    1.98    0.12
 -22   0   4    2.09    0.08
 -20   0   4   18.33    0.42
 -20   0   4   18.27    0.40
 -20   0   4   18.99    0.47
 -20   0   4   19.17    0.45
 -20   0   4   18.21    0.47
 -20   0   4   18.38    0.43
 -20   0   4   18.08    0.40
 -20   0   4   18.70    0.47
 -18   0   4   29.92    0.66
 -18   0   4   31.20    0.68
 -18   0   4   30.46    0.68
 -16   0   4   29.11    0.63
 -16   0   4   29.90    0.65
 -14   0   4    3.04    0.11
 -14   0   4    3.00    0.10
 -14   0   4    3.19    0.13
 -12   0   4   45.22    0.91
 -12   0   4   45.24    0.93
 -12   0   4   44.97    0.95
 -10   0   4  338.75    6.67
 -10   0   4  331.11    6.53
 -10   0   4  337.56    6.53
  -8   0   4  548.89   10.79
   8   0  -4  545.20   10.78
  -6   0   4    7.50    0.21
   6   0  -4    7.49    0.20
   4   0  -4   52.64    1.07
  -4   0   4   53.17    1.08
  -2   0   4   93.95    1.84
   2   0  -4   92.73    1.92
   0   0   4  318.23    6.30
   0   0  -4  320.33    6.58
  -2   0  -4    8.17    0.25
   2   0   4    7.61    0.20
   2   0   4    8.16    0.19
   4   0   4   88.33    1.74
  -4   0  -4   90.02    1.83
  -6   0  -4   33.17    0.77
   6   0   4   31.48    0.73
   6   0   4   33.10    0.67
   8   0   4    9.48    0.30
   8   0   4    9.88    0.25
  -8   0  -4    9.90    0.33
 -10   0  -4   15.91    0.49
  10   0   4   17.33    0.39
  10   0   4   16.06    0.45
 -10   0  -4   16.52    0.39
 -10   0  -4   16.20    0.38
 -12   0  -4   46.11    0.97
  12   0   4   47.64    0.99
  12   0   4   46.20    1.06
 -12   0  -4   47.16    0.99
 -14   0  -4  134.65    2.66
 -14   0  -4  134.41    2.69
 -14   0  -4  138.63    2.71
 -14   0  -4  136.11    2.70
 -14   0  -4  135.97    2.65
 -14   0  -4  136.26    2.71
 -14   0  -4  140.71    2.66
 -14   0  -4  138.44    2.66
  14   0   4  141.53    2.71
  14   0   4  129.29    2.77
 -16   0  -4   59.65    1.27
 -16   0  -4   62.93    1.27
 -16   0  -4   65.55    1.32
 -16   0  -4   63.09    1.32
  16   0   4   62.17    1.30
 -16   0  -4   61.67    1.25
 -16   0  -4   64.72    1.26
 -16   0  -4   65.14    1.26
  16   0   4   62.82    1.31
 -18   0  -4    0.04    0.04
 -18   0  -4    0.05    0.03
 -18   0  -4    0.03    0.04
  18   0   4    0.19    0.04
 -18   0  -4    0.09    0.03
 -18   0  -4    0.03    0.02
  18   0   4    0.03    0.03
 -18   0  -4    0.09    0.02
 -20   0  -4    1.09    0.06
 -20   0  -4    1.11    0.06
 -20   0  -4    1.03    0.05
 -20   0  -4    1.18    0.08
 -20   0  -4    1.07    0.08
  20   0   4    1.14    0.07
 -22   0  -4    1.15    0.04
 -22   0  -4    1.24    0.05
 -22   0  -4    1.30    0.07
  22   0   4    1.37    0.06
 -29  -1   4    0.18    0.02
 -29  -1   4    0.16    0.02
 -29  -1   4    0.17    0.03
 -29  -1   4    0.16    0.02
 -29   1   4    0.18    0.02
 -29   1   4    0.18    0.02
 -29   1   4    0.23    0.02
 -27  -1   4   10.24    0.25
 -27  -1   4   10.31    0.23
 -27  -1   4    9.82    0.27
 -27  -1   4    9.62    0.22
 -27  -1   4   10.03    0.28
 -27  -1   4    9.88    0.24
 -27   1   4   10.00    0.23
 -27   1   4    9.90    0.24
 -27   1   4   10.18    0.23
 -27   1   4    9.97    0.22
 -25  -1   4    3.25    0.15
 -25  -1   4    3.07    0.14
 -25  -1   4    3.25    0.12
 -25  -1   4    3.24    0.10
 -25  -1   4    2.97    0.10
 -25  -1   4    3.05    0.13
 -25  -1   4    3.17    0.15
 -25  -1   4    3.18    0.12
 -25   1   4    3.07    0.10
 -25   1   4    3.25    0.10
 -25   1   4    3.15    0.13
 -25   1   4    3.09    0.11
 -25   1   4    3.20    0.10
 -25   1   4    3.23    0.12
 -23  -1   4    0.17    0.04
 -23  -1   4    0.06    0.04
 -23  -1   4    0.15    0.05
 -23  -1   4    0.08    0.04
 -23  -1   4    0.08    0.03
 -23  -1   4    0.10    0.03
 -23  -1   4    0.08    0.04
 -23  -1   4    0.10    0.03
 -23   1   4    0.12    0.03
 -23   1   4    0.08    0.02
 -23   1   4    0.06    0.02
 -23   1   4    0.06    0.02
 -23   1   4    0.14    0.04
 -23   1   4    0.07    0.03
 -21  -1   4   13.07    0.34
 -21  -1   4   12.70    0.30
  21  -1  -4   13.10    0.35
 -21  -1   4   13.12    0.36
 -21  -1   4   12.50    0.29
 -21  -1   4   12.93    0.36
 -21  -1   4   12.95    0.32
 -21  -1   4   12.80    0.32
 -21  -1   4   12.31    0.35
 -21  -1   4   12.84    0.37
 -21   1   4   12.60    0.29
 -21   1   4   12.74    0.29
 -21   1   4   12.84    0.32
 -21   1   4   12.91    0.29
 -21   1   4   12.59    0.31
 -21   1   4   13.04    0.34
 -19  -1   4    0.06    0.03
 -19  -1   4    0.05    0.04
 -19  -1   4    0.04    0.03
 -19   1   4    0.07    0.03
 -17  -1   4    0.64    0.07
 -17  -1   4    0.61    0.05
 -17  -1   4    0.54    0.06
 -17   1   4    0.57    0.06
 -17   1   4    0.53    0.05
 -17   1   4    0.54    0.07
 -15  -1   4    2.31    0.09
 -15  -1   4    1.88    0.09
  15   1  -4    1.96    0.15
 -15   1   4    1.85    0.08
 -15   1   4    2.32    0.10
 -15   1   4    1.89    0.11
 -15   1   4    1.89    0.09
 -13  -1   4  201.75    3.92
 -13  -1   4  189.59    3.88
 -13   1   4  188.79    3.90
 -13   1   4  204.76    3.82
 -13   1   4  198.73    4.14
  13   1  -4  196.33    3.84
 -11  -1   4  120.45    2.36
 -11  -1   4  124.87    2.43
 -11   1   4  122.26    2.41
  11   1  -4  121.50    2.41
 -11   1   4  119.06    2.40
  -9  -1   4   37.09    0.76
  -9  -1   4   37.72    0.82
   9  -1  -4   38.12    0.82
  -9   1   4   38.04    0.81
  -9   1   4   37.94    0.79
  -7  -1   4   67.32    1.39
  -7  -1   4   70.43    1.43
   7  -1  -4   71.93    1.44
  -7   1   4   72.82    1.43
  -5  -1   4  208.75    4.04
   5  -1  -4  210.20    4.42
  -5   1   4  205.47    4.03
   3  -1  -4   12.08    0.32
  -3  -1   4   12.14    0.30
   3   1  -4   11.78    0.27
  -3   1   4   12.19    0.30
  -1  -1   4   63.05    1.25
  -1   1   4   61.71    1.26
   1   1  -4   61.91    1.24
   1  -1   4   90.77    1.78
   1  -1   4   89.88    1.76
   1   1   4   90.62    1.80
  -1   1  -4   91.26    1.85
  -3  -1  -4   14.52    0.40
  -3   1  -4   14.70    0.37
   3   1   4   14.03    0.34
   3   1   4   14.05    0.31
   5  -1   4    0.02    0.04
  -5  -1  -4    0.01    0.03
   5  -1   4    0.08    0.02
  -5   1  -4    0.01    0.03
   5   1   4    0.04    0.02
   7  -1   4   91.13    1.93
  -7  -1  -4   94.09    1.98
   7  -1   4   94.26    1.85
   7   1   4   91.43    1.90
   7   1   4   95.47    1.85
  -7   1  -4   98.04    1.96
  -9  -1  -4   36.40    0.79
   9  -1   4   38.21    0.88
  -9  -1  -4   37.48    0.91
  -9  -1  -4   35.88    0.78
   9  -1   4   38.98    0.79
  -9   1  -4   37.44    0.79
   9   1   4   36.99    0.84
  -9   1  -4   37.01    0.78
  -9   1  -4   37.74    0.89
   9   1   4   37.96    0.78
  11  -1   4    3.10    0.18
 -11  -1  -4    3.05    0.12
 -11  -1  -4    2.92    0.19
 -11  -1  -4    3.25    0.13
 -11   1  -4    3.34    0.13
  11   1   4    3.29    0.13
 -11   1  -4    2.90    0.18
 -11   1  -4    3.27    0.12
 -13  -1  -4    0.11    0.03
 -13  -1  -4    0.08    0.03
  13  -1   4    0.06    0.03
 -13  -1  -4    0.07    0.04
 -13  -1  -4    0.11    0.04
 -13  -1  -4    0.36    0.06
 -13  -1  -4    0.07    0.03
  13  -1   4    0.07    0.05
 -13  -1  -4    0.07    0.02
 -13   1  -4    0.14    0.03
 -13   1  -4    0.05    0.02
  13   1   4    0.08    0.03
 -13   1  -4    0.07    0.04
 -13   1  -4    0.07    0.02
 -13   1  -4    0.09    0.04
  13   1   4    0.14    0.04
 -13   1  -4    0.19    0.04
 -13   1  -4    0.11    0.02
 -13   1  -4    0.06    0.03
  15  -1   4    8.31    0.25
 -15  -1  -4    8.21    0.22
 -15  -1  -4    8.21    0.25
 -15  -1  -4    8.43    0.22
 -15  -1  -4    8.71    0.26
 -15  -1  -4    8.35    0.26
 -15  -1  -4    8.07    0.24
  15  -1   4    8.24    0.32
 -15  -1  -4    9.49    0.22
 -15   1  -4    8.36    0.25
 -15   1  -4    8.48    0.22
 -15   1  -4    8.02    0.22
 -15   1  -4    8.16    0.25
  15   1   4    8.16    0.24
 -15   1  -4    8.22    0.26
 -15   1  -4    8.21    0.21
 -15   1  -4    8.16    0.22
  15   1   4    8.44    0.25
 -17  -1  -4    0.20    0.03
 -17  -1  -4    0.19    0.04
 -17  -1  -4    0.09    0.04
 -17  -1  -4    0.18    0.03
 -17  -1  -4    0.11    0.04
 -17  -1  -4    0.10    0.04
  17  -1   4    0.27    0.07
  17   1   4    0.21    0.04
 -17   1  -4    0.17    0.05
 -17   1  -4    0.17    0.04
  17   1   4    0.15    0.04
 -17   1  -4    0.14    0.03
 -17   1  -4    0.16    0.03
 -17   1  -4    0.16    0.05
 -17   1  -4    0.18    0.03
 -17   1  -4    0.16    0.03
 -19  -1  -4    2.58    0.10
 -19  -1  -4    2.80    0.13
 -19  -1  -4    2.57    0.11
 -19  -1  -4    2.82    0.13
 -19  -1  -4    2.67    0.09
  19  -1   4    2.80    0.12
 -19  -1  -4    2.67    0.09
 -19   1  -4    2.55    0.10
 -19   1  -4    2.56    0.08
 -19   1  -4    2.71    0.09
  19   1   4    2.85    0.11
 -19   1  -4    2.78    0.12
 -19   1  -4    2.76    0.10
 -19   1  -4    2.74    0.12
 -21  -1  -4   19.75    0.42
 -21  -1  -4   19.91    0.41
  21  -1   4   19.87    0.43
 -21  -1  -4   19.43    0.45
 -21  -1  -4   20.80    0.46
 -21   1  -4   19.79    0.44
 -21   1  -4   19.71    0.42
 -21   1  -4   20.39    0.41
  21   1   4   20.91    0.43
 -21   1  -4   19.27    0.40
 -21   1  -4   20.36    0.42
 -28  -2   4    0.66    0.03
 -28  -2   4    0.60    0.04
 -28  -2   4    0.63    0.05
 -28  -2   4    0.68    0.04
 -28  -2   4    0.66    0.06
 -28   2   4    0.64    0.03
 -28   2   4    0.65    0.03
 -28   2   4    0.61    0.04
 -28   2   4    0.65    0.03
 -26  -2   4    0.36    0.04
 -26  -2   4    0.35    0.06
 -26  -2   4    0.36    0.03
 -26  -2   4    0.34    0.04
 -26  -2   4    0.36    0.04
 -26  -2   4    0.49    0.06
 -26  -2   4    0.40    0.06
 -26   2   4    0.38    0.03
 -26   2   4    0.40    0.04
 -26   2   4    0.37    0.04
 -26   2   4    0.55    0.04
 -24  -2   4    1.12    0.10
 -24  -2   4    1.14    0.09
 -24  -2   4    1.19    0.06
 -24  -2   4    1.20    0.06
 -24  -2   4    1.13    0.07
 -24  -2   4    1.12    0.10
 -24  -2   4    1.30    0.08
 -24  -2   4    1.02    0.10
 -24   2   4    1.17    0.07
 -24   2   4    1.21    0.06
 -24   2   4    1.17    0.08
 -24   2   4    1.26    0.06
 -24   2   4    1.19    0.06
 -24   2   4    1.09    0.06
  24   2  -4    1.18    0.08
 -22  -2   4   14.55    0.40
 -22  -2   4   15.18    0.36
 -22  -2   4   14.94    0.34
 -22  -2   4   15.04    0.41
 -22  -2   4   14.60    0.40
 -22  -2   4   14.90    0.34
 -22  -2   4   14.59    0.41
 -22  -2   4   15.23    0.37
 -22  -2   4   14.41    0.37
 -22  -2   4   14.80    0.40
 -22   2   4   14.52    0.33
 -22   2   4   14.83    0.33
 -22   2   4   14.81    0.35
  22   2  -4   14.98    0.39
 -22   2   4   14.78    0.33
 -22   2   4   14.73    0.33
 -22   2   4   15.12    0.38
 -20  -2   4    0.13    0.05
 -20  -2   4    0.13    0.04
 -20  -2   4    0.17    0.04
 -20  -2   4    0.11    0.03
 -20  -2   4    0.12    0.05
 -20  -2   4    0.13    0.05
 -20  -2   4    0.24    0.04
 -20  -2   4    0.17    0.05
 -20  -2   4    0.11    0.05
  20   2  -4    0.12    0.04
 -20   2   4    0.22    0.04
 -20   2   4    0.13    0.04
 -20   2   4    0.18    0.04
 -20   2   4    0.16    0.03
 -20   2   4    0.14    0.03
 -20   2   4    0.13    0.03
 -18  -2   4    1.23    0.10
 -18  -2   4    1.09    0.07
 -18  -2   4    1.08    0.11
 -18  -2   4    1.15    0.08
 -18  -2   4    1.15    0.09
 -18  -2   4    1.04    0.08
 -18  -2   4    1.11    0.11
 -18   2   4    1.08    0.08
 -18   2   4    1.01    0.08
 -16  -2   4    6.02    0.21
 -16  -2   4    5.89    0.18
 -16   2   4    5.70    0.19
 -16   2   4    5.86    0.18
 -16   2   4    5.46    0.23
 -14  -2   4    1.53    0.15
 -14  -2   4    1.49    0.08
 -14  -2   4    1.43    0.08
 -14   2   4    1.41    0.08
  14   2  -4    1.65    0.11
 -14   2   4    1.42    0.10
 -14   2   4    1.38    0.07
  12  -2  -4    9.05    0.30
 -12  -2   4    9.01    0.23
 -12  -2   4    8.70    0.22
 -12   2   4    9.07    0.28
  12   2  -4    8.93    0.28
  12   2  -4    8.53    0.23
 -12   2   4    9.03    0.24
 -12   2   4    8.44    0.22
 -10  -2   4   19.53    0.43
  10  -2  -4   20.16    0.51
 -10   2   4   19.90    0.48
 -10   2   4   19.32    0.45
  10   2  -4   19.87    0.49
 -10   2   4   19.67    0.48
   8  -2  -4   52.30    1.11
  -8  -2   4   50.41    1.01
   8   2  -4   49.21    1.07
  -8   2   4   51.04    1.07
  -6  -2   4   69.75    1.41
   6  -2  -4   73.05    1.50
   6   2  -4   72.09    1.47
  -6   2   4   71.97    1.47
  -4  -2   4    4.93    0.14
   4  -2  -4    5.52    0.20
  -4   2   4    4.97    0.18
   4   2  -4    5.27    0.18
   2  -2  -4    1.86    0.12
  -2  -2   4    1.72    0.07
   2   2  -4    2.01    0.10
  -2   2   4    1.98    0.11
   0  -2   4    0.04    0.02
   0  -2  -4    0.01    0.03
   0   2  -4    0.00    0.02
   0   2  -4    0.01    0.02
  -2  -2  -4  105.70    2.15
   2  -2   4  102.40    2.02
  -2   2  -4  104.06    2.07
   2   2   4  103.70    2.09
  -4  -2  -4  170.29    3.43
   4  -2   4  170.48    3.37
   4  -2   4  168.65    3.38
  -4   2  -4  173.59    3.40
   4   2   4  167.75    3.35
   6  -2   4  112.67    2.31
  -6  -2  -4  114.72    2.37
   6  -2   4  115.85    2.22
  -6   2  -4  113.91    2.24
  -6   2  -4  114.00    2.30
   6   2   4  108.50    2.22
   8  -2   4   12.17    0.30
  -8  -2  -4   11.36    0.40
   8  -2   4   11.87    0.37
  -8  -2  -4   11.34    0.30
   8   2   4   11.47    0.29
   8   2   4   11.71    0.28
  -8   2  -4   11.84    0.29
  -8   2  -4   11.74    0.37
  -8   2  -4   12.02    0.30
  10  -2   4    0.14    0.06
 -10  -2  -4    0.13    0.07
 -10  -2  -4    0.29    0.05
  10   2   4    0.17    0.04
 -10   2  -4    0.11    0.03
  10   2   4    0.24    0.04
  12  -2   4    0.04    0.05
 -12  -2  -4    0.01    0.02
 -12  -2  -4    0.06    0.04
 -12  -2  -4    0.03    0.04
 -12  -2  -4    0.02    0.03
  12  -2   4    0.08    0.03
 -12  -2  -4    0.00    0.02
 -12   2  -4    0.11    0.03
  12   2   4    0.02    0.02
 -12   2  -4    0.00    0.02
 -12   2  -4    0.02    0.02
 -12   2  -4    0.01    0.02
  12   2   4    0.00    0.02
 -12   2  -4    0.06    0.03
 -12   2  -4    0.06    0.03
 -12   2  -4    0.06    0.04
  12   2   4   -0.01    0.02
 -14  -2  -4    2.25    0.09
 -14  -2  -4    2.12    0.12
 -14  -2  -4    2.29    0.12
  14  -2   4    2.51    0.12
 -14  -2  -4    2.27    0.09
  14  -2   4    2.59    0.18
 -14  -2  -4    2.21    0.12
 -14   2  -4    2.22    0.11
 -14   2  -4    2.50    0.09
 -14   2  -4    2.26    0.09
 -14   2  -4    2.42    0.10
  14   2   4    2.28    0.12
 -14   2  -4    2.17    0.11
 -14   2  -4    2.27    0.10
  14   2   4    2.19    0.11
  14   2   4    2.22    0.11
 -14   2  -4    2.28    0.12
 -14   2  -4    2.29    0.09
 -16  -2  -4    0.36    0.06
  16  -2   4    0.32    0.08
 -16  -2  -4    0.44    0.07
  16  -2   4    0.41    0.06
 -16  -2  -4    0.31    0.04
 -16  -2  -4    0.41    0.06
 -16   2  -4    0.42    0.06
 -16   2  -4    0.30    0.04
  16   2   4    0.33    0.05
 -16   2  -4    0.37    0.04
 -16   2  -4    0.31    0.03
 -16   2  -4    0.32    0.05
 -16   2  -4    0.34    0.06
 -16   2  -4    0.34    0.04
  16   2   4    0.34    0.05
 -18  -2  -4    0.08    0.04
 -18  -2  -4    0.34    0.06
  18  -2   4    0.11    0.05
  18   2   4    0.15    0.04
 -18   2  -4    0.10    0.02
 -18   2  -4    0.11    0.03
 -18   2  -4    0.15    0.03
 -18   2  -4    0.09    0.02
 -18   2  -4    0.10    0.03
  20  -2   4    5.51    0.16
 -20  -2  -4    5.54    0.17
 -20  -2  -4    5.58    0.16
 -20  -2  -4    5.63    0.14
 -20  -2  -4    5.80    0.18
  20   2   4    5.74    0.15
 -20   2  -4    5.78    0.15
 -20   2  -4    5.51    0.14
  20   2   4    5.64    0.14
 -20   2  -4    5.53    0.15
 -27  -3   4   32.99    0.65
 -27  -3   4   32.81    0.66
 -27  -3   4   32.27    0.66
 -27  -3   4   32.69    0.68
 -27  -3   4   33.17    0.68
 -27   3   4   32.15    0.64
 -27   3   4   32.48    0.64
 -27   3   4   33.48    0.64
 -25  -3   4    0.04    0.03
 -25  -3   4    0.00    0.03
 -25  -3   4    0.02    0.02
 -25  -3   4    0.02    0.02
 -25  -3   4    0.02    0.04
 -25  -3   4    0.02    0.02
 -25  -3   4    0.01    0.03
 -25   3   4    0.00    0.01
 -25   3   4    0.01    0.02
 -25   3   4    0.00    0.01
 -25   3   4    0.05    0.02
 -23  -3   4    1.65    0.11
 -23  -3   4    1.59    0.08
 -23  -3   4    1.53    0.10
 -23  -3   4    1.62    0.08
 -23  -3   4    1.54    0.11
 -23  -3   4    1.63    0.11
  23  -3  -4    1.39    0.12
 -23  -3   4    1.68    0.07
 -23   3   4    1.58    0.07
 -23   3   4    1.60    0.07
 -23   3   4    1.54    0.07
 -23   3   4    1.53    0.09
  23   3  -4    1.52    0.09
 -23   3   4    1.32    0.10
 -23   3   4    1.60    0.07
 -21  -3   4    2.22    0.14
 -21  -3   4    2.24    0.14
 -21  -3   4    2.34    0.11
 -21  -3   4    2.33    0.09
 -21  -3   4    2.47    0.11
 -21  -3   4    2.24    0.13
 -21  -3   4    2.48    0.14
 -21   3   4    2.27    0.09
 -21   3   4    2.30    0.09
 -21   3   4    2.23    0.09
 -21   3   4    2.23    0.09
 -21   3   4    2.37    0.12
 -21   3   4    2.27    0.11
  21   3  -4    2.21    0.12
 -19  -3   4    3.79    0.12
 -19  -3   4    4.02    0.17
 -19  -3   4    3.94    0.18
 -19  -3   4    3.77    0.14
 -19  -3   4    4.26    0.18
 -19  -3   4    3.73    0.14
 -19  -3   4    3.75    0.17
 -19  -3   4    3.80    0.18
 -19   3   4    3.85    0.15
 -19   3   4    3.80    0.12
 -19   3   4    4.12    0.12
  19   3  -4    3.70    0.16
 -19   3   4    3.83    0.13
 -19   3   4    3.78    0.12
 -19   3   4    3.61    0.16
 -17  -3   4   15.19    0.43
 -17  -3   4   16.38    0.41
 -17  -3   4   15.84    0.42
 -17  -3   4   16.33    0.43
 -17  -3   4   15.62    0.43
 -17  -3   4   15.58    0.38
 -17  -3   4   15.96    0.36
 -17   3   4   14.80    0.40
 -17   3   4   15.70    0.36
 -17   3   4   15.76    0.36
 -17   3   4   16.33    0.42
 -17   3   4   15.56    0.35
 -17   3   4   16.04    0.40
  17   3  -4   15.75    0.40
 -17   3   4   15.57    0.35
 -15  -3   4   57.75    1.23
 -15  -3   4   56.73    1.22
 -15  -3   4   59.09    1.21
 -15   3   4   59.05    1.22
 -15   3   4   58.00    1.20
  15   3  -4   57.99    1.21
  15   3  -4   57.54    1.29
 -13  -3   4   22.43    0.54
  13  -3  -4   21.97    0.63
 -13  -3   4   22.23    0.53
 -13  -3   4   22.21    0.51
  13   3  -4   22.21    0.59
 -13   3   4   23.16    0.53
  13   3  -4   22.20    0.51
 -13   3   4   22.27    0.50
 -11  -3   4   13.36    0.37
  11  -3  -4   13.20    0.43
 -11  -3   4   13.59    0.33
  11   3  -4   13.55    0.40
 -11   3   4   13.30    0.38
 -11   3   4   12.88    0.32
  11   3  -4   13.19    0.33
 -11   3   4   13.52    0.35
   9  -3  -4   30.19    0.77
  -9  -3   4   29.88    0.64
  -9   3   4   30.69    0.72
   9   3  -4   29.06    0.64
  -9   3   4   29.30    0.64
  -9   3   4   30.52    0.67
   9   3  -4   32.05    0.73
   7  -3  -4    0.02    0.04
  -7   3   4    0.03    0.03
   7   3  -4    0.05    0.04
  -7   3   4    0.01    0.02
   7   3  -4    0.02    0.02
  -7   3   4    0.01    0.04
  -5  -3   4    1.57    0.07
   5  -3  -4    1.57    0.13
   5   3  -4    1.48    0.07
  -5   3   4    1.55    0.07
  -5   3   4    1.55    0.11
  -5   3   4    1.83    0.09
   5   3  -4    1.48    0.11
   3  -3  -4   11.18    0.37
  -3  -3   4   10.74    0.26
  -3   3   4   10.90    0.28
   3   3  -4   10.83    0.32
  -3   3   4   11.13    0.33
  -3   3   4   10.38    0.26
   1  -3  -4   23.02    0.61
  -1  -3   4   22.60    0.48
  -1   3   4   21.66    0.49
   1   3  -4   22.48    0.54
   1   3  -4   21.57    0.48
  -1   3   4   22.31    0.50
  -1   3   4   23.72    0.57
   1  -3   4   25.02    0.53
  -1  -3  -4   25.02    0.66
   1  -3   4   23.28    0.58
  -1   3  -4   24.10    0.53
   1   3   4   24.47    0.53
  -1   3  -4   25.30    0.60
   1   3   4   25.77    0.62
   1   3   4   24.79    0.56
   3  -3   4   11.20    0.33
  -3  -3  -4   10.75    0.38
   3  -3   4   10.81    0.26
   3   3   4   10.57    0.27
  -3   3  -4   10.66    0.26
   3   3   4   10.87    0.34
   5  -3   4    0.25    0.04
  -5  -3  -4    0.23    0.07
   5  -3   4    0.28    0.07
   5   3   4    0.24    0.06
   5   3   4    0.25    0.04
  -5   3  -4    0.27    0.04
   7  -3   4    2.14    0.10
   7  -3   4    2.67    0.17
  -7  -3  -4    2.07    0.16
  -7   3  -4    2.25    0.10
   7   3   4    2.25    0.10
  -9  -3  -4  153.01    3.10
   9  -3   4  163.50    3.09
  -9  -3  -4  155.52    3.12
   9  -3   4  162.02    3.23
  -9  -3  -4  156.21    3.05
  -9   3  -4  160.61    3.09
  -9   3  -4  157.46    3.07
  -9   3  -4  158.08    3.05
   9   3   4  153.87    3.08
   9   3   4  161.96    3.10
  -9   3  -4  152.97    3.06
 -11  -3  -4   38.56    0.87
 -11  -3  -4   39.66    0.81
  11  -3   4   39.32    0.84
 -11  -3  -4   39.71    0.86
  11  -3   4   40.96    0.98
 -11   3  -4   40.16    0.82
 -11   3  -4   38.96    0.80
  11   3   4   39.11    0.84
 -11   3  -4   39.58    0.81
 -11   3  -4   40.13    0.81
 -11   3  -4   37.00    0.83
  11   3   4   39.48    0.85
  13  -3   4   71.79    1.49
 -13  -3  -4   71.48    1.52
 -13  -3  -4   73.01    1.51
 -13  -3  -4   73.53    1.51
  13  -3   4   75.48    1.64
 -13  -3  -4   72.34    1.51
 -13  -3  -4   74.84    1.46
 -13   3  -4   73.44    1.45
  13   3   4   72.43    1.50
 -13   3  -4   74.08    1.48
 -13   3  -4   73.05    1.46
  13   3   4   73.60    1.48
 -13   3  -4   75.26    1.56
 -13   3  -4   73.18    1.45
 -13   3  -4   75.31    1.46
 -15  -3  -4    5.67    0.20
 -15  -3  -4    5.57    0.20
 -15  -3  -4    5.74    0.16
  15  -3   4    4.99    0.23
 -15  -3  -4    5.52    0.20
  15  -3   4    5.74    0.26
 -15  -3  -4    5.45    0.19
  15   3   4    5.64    0.16
 -15   3  -4    5.63    0.17
 -15   3  -4    5.59    0.16
 -15   3  -4    5.47    0.15
 -15   3  -4    5.40    0.15
  15   3   4    5.52    0.17
 -15   3  -4    5.59    0.16
 -17  -3  -4    2.48    0.12
 -17  -3  -4    2.29    0.08
 -17  -3  -4    2.36    0.11
 -17  -3  -4    2.44    0.11
  17  -3   4    2.28    0.15
 -17   3  -4    2.36    0.08
 -17   3  -4    2.45    0.09
 -17   3  -4    2.27    0.08
  17   3   4    2.37    0.10
  17   3   4    2.34    0.09
 -17   3  -4    2.34    0.09
 -17   3  -4    2.35    0.09
 -19  -3  -4    0.05    0.03
  19  -3   4    0.04    0.03
 -19  -3  -4    0.04    0.03
 -19   3  -4    0.02    0.02
 -19   3  -4    0.03    0.02
  19   3   4    0.10    0.02
 -19   3  -4    0.02    0.02
  19   3   4    0.02    0.02
 -19   3  -4    0.02    0.01
 -24  -4   4    4.61    0.15
 -24  -4   4    4.83    0.16
 -24  -4   4    4.65    0.13
 -24  -4   4    4.72    0.12
 -24  -4   4    4.50    0.13
 -24  -4   4    4.74    0.15
 -24   4   4    4.75    0.12
 -24   4   4    4.63    0.12
 -24   4   4    4.67    0.12
 -24   4   4    4.74    0.12
 -22  -4   4    0.86    0.09
 -22  -4   4    0.84    0.08
 -22  -4   4    0.90    0.06
 -22  -4   4    0.81    0.08
 -22  -4   4    0.93    0.05
 -22  -4   4    0.88    0.06
 -22  -4   4    0.84    0.08
  22  -4  -4    0.66    0.10
 -22   4   4    0.91    0.05
 -22   4   4    0.77    0.05
 -22   4   4    0.65    0.08
 -22   4   4    0.83    0.05
 -22   4   4    0.82    0.05
 -22   4   4    0.77    0.10
 -20  -4   4    8.09    0.27
 -20  -4   4    7.89    0.26
 -20  -4   4    7.94    0.22
 -20  -4   4    7.95    0.26
 -20  -4   4    8.11    0.23
 -20  -4   4    8.67    0.26
 -20  -4   4    8.36    0.21
 -20   4   4    8.11    0.20
 -20   4   4    8.31    0.21
 -20   4   4    8.31    0.21
 -20   4   4    8.43    0.20
  20   4  -4    7.81    0.24
 -20   4   4    7.96    0.24
 -20   4   4    8.14    0.25
 -20   4   4    8.04    0.25
 -18  -4   4    3.32    0.16
 -18  -4   4    3.43    0.15
 -18  -4   4    3.35    0.11
 -18  -4   4    3.57    0.13
 -18  -4   4    3.43    0.16
 -18  -4   4    3.72    0.17
 -18  -4   4    3.38    0.13
 -18  -4   4    3.46    0.16
 -18   4   4    3.22    0.15
 -18   4   4    3.24    0.11
 -18   4   4    3.37    0.11
 -18   4   4    3.39    0.16
  18   4  -4    3.30    0.15
 -18   4   4    3.36    0.14
 -18   4   4    3.27    0.11
 -18   4   4    3.47    0.12
 -16  -4   4   23.82    0.58
 -16  -4   4   23.17    0.57
 -16  -4   4   24.08    0.51
 -16  -4   4   23.28    0.57
 -16  -4   4   23.99    0.54
 -16  -4   4   23.75    0.59
 -16  -4   4   23.37    0.58
 -16  -4   4   24.26    0.58
 -16  -4   4   23.29    0.56
 -16  -4   4   23.34    0.53
 -16   4   4   23.83    0.55
 -16   4   4   25.74    0.59
  16   4  -4   22.52    0.64
  16   4  -4   23.74    0.56
 -16   4   4   23.69    0.51
 -16   4   4   23.60    0.51
 -16   4   4   22.52    0.57
 -16   4   4   24.23    0.50
 -16   4   4   23.72    0.51
 -14  -4   4   31.92    0.76
 -14  -4   4   33.33    0.77
 -14  -4   4   33.97    0.74
 -14  -4   4   34.17    0.77
 -14  -4   4   33.58    0.70
 -14  -4   4   32.74    0.78
 -14  -4   4   33.55    0.77
 -14  -4   4   33.18    0.72
 -14  -4   4   34.36    0.73
 -14  -4   4   33.90    0.76
 -14   4   4   33.75    0.70
  14   4  -4   32.91    0.84
 -14   4   4   33.35    0.76
 -14   4   4   33.79    0.74
 -14   4   4   33.34    0.70
  14   4  -4   33.84    0.75
 -14   4   4   32.77    0.69
 -14   4   4   34.98    0.77
 -14   4   4   33.82    0.70
 -12  -4   4   22.89    0.53
 -12  -4   4   23.50    0.57
 -12  -4   4   21.75    0.57
 -12  -4   4   21.95    0.56
 -12  -4   4   22.70    0.52
 -12  -4   4   22.21    0.56
 -12  -4   4   23.02    0.49
  12   4  -4   23.30    0.63
 -12   4   4   22.80    0.56
 -12   4   4   22.76    0.49
 -12   4   4   23.54    0.53
 -12   4   4   24.27    0.56
 -12   4   4   22.79    0.49
  12   4  -4   23.06    0.54
 -12   4   4   22.30    0.49
 -10  -4   4    7.20    0.25
  10  -4  -4    7.27    0.24
 -10  -4   4    7.51    0.22
  10   4  -4    7.42    0.23
 -10   4   4    7.54    0.22
 -10   4   4    7.54    0.29
  10   4  -4    7.35    0.29
 -10   4   4    8.66    0.25
   8  -4  -4   38.07    1.00
  -8  -4   4   39.07    0.87
  -8  -4   4   39.91    0.83
  -8   4   4   40.24    0.86
   8   4  -4   38.45    0.84
  -8   4   4   39.29    0.84
  -8   4   4   39.76    0.87
   8   4  -4   39.33    0.94
  -8   4   4   40.82    0.94
  -6  -4   4    1.65    0.08
  -6  -4   4    1.72    0.11
   6  -4  -4    1.76    0.15
  -6   4   4    1.73    0.09
  -6   4   4    1.75    0.10
  -6   4   4    1.62    0.13
  -6   4   4    1.53    0.11
   6   4  -4    1.64    0.09
   6   4  -4    1.72    0.13
  -4  -4   4   24.22    0.53
   4  -4  -4   24.17    0.69
   4  -4  -4   24.85    0.57
  -4  -4   4   23.24    0.57
  -4   4   4   24.57    0.55
   4   4  -4   25.15    0.63
  -4   4   4   24.65    0.65
  -4   4   4   25.09    0.56
  -4   4   4   24.32    0.58
   4   4  -4   24.65    0.55
   2  -4  -4    0.91    0.08
  -2  -4   4    0.78    0.06
  -2  -4   4    1.19    0.09
   2  -4  -4    0.75    0.11
   2   4  -4    0.83    0.10
  -2   4   4    0.75    0.07
  -2   4   4    1.03    0.07
  -2   4   4    0.81    0.11
   0  -4  -4    0.12    0.05
   0  -4  -4    0.14    0.06
   0   4   4    0.16    0.03
   0   4  -4    0.22    0.06
   0   4  -4    0.30    0.04
   0   4   4    0.19    0.07
  -2  -4  -4    0.08    0.05
  -2  -4  -4    0.08    0.04
  -2   4  -4    0.15    0.04
   2   4   4    0.18    0.04
   2   4   4    0.10    0.06
   4  -4   4    1.56    0.13
  -4  -4  -4    1.58    0.11
   4   4   4    1.42    0.13
  -4   4  -4    1.55    0.08
   4   4   4    1.55    0.09
   6  -4   4   -0.02    0.04
  -6  -4  -4    0.02    0.04
  -6  -4  -4    0.26    0.06
   6  -4   4    0.08    0.05
  -6   4  -4    0.01    0.02
   6   4   4    0.07    0.03
  -6   4  -4    0.08    0.05
  -6   4  -4    0.03    0.02
  -6   4  -4    0.02    0.02
   6   4   4    0.19    0.03
   6   4   4    0.12    0.06
   6   4   4    0.02    0.03
  -6   4  -4    0.06    0.02
  -8  -4  -4    0.20    0.06
   8  -4   4    0.18    0.06
   8  -4   4    0.24    0.08
  -8  -4  -4    0.25    0.05
  -8   4  -4    0.30    0.04
   8   4   4    0.25    0.05
  -8   4  -4    0.19    0.04
   8   4   4    0.32    0.05
   8   4   4    0.22    0.04
  -8   4  -4    0.23    0.03
  -8   4  -4    0.24    0.04
 -10  -4  -4    3.62    0.15
  10  -4   4    3.72    0.22
 -10  -4  -4    3.84    0.17
  10  -4   4    3.76    0.18
  10   4   4    3.53    0.13
 -10   4  -4    3.68    0.12
  10   4   4    3.75    0.13
 -10   4  -4    3.62    0.14
 -10   4  -4    3.79    0.13
  10   4   4    3.68    0.15
 -10   4  -4    3.69    0.11
 -10   4  -4    3.72    0.12
  12  -4   4    4.00    0.18
 -12  -4  -4    3.80    0.16
 -12  -4  -4    3.89    0.17
  12  -4   4    4.13    0.22
 -12   4  -4    4.01    0.13
  12   4   4    4.06    0.13
 -12   4  -4    4.04    0.12
  12   4   4    3.99    0.15
 -12   4  -4    3.93    0.14
  12   4   4    4.19    0.14
 -12   4  -4    3.97    0.12
 -14  -4  -4    3.24    0.13
  14  -4   4    3.04    0.18
 -14  -4  -4    3.13    0.14
 -14   4  -4    3.06    0.10
 -14   4  -4    3.08    0.10
  14   4   4    3.24    0.11
 -14   4  -4    3.09    0.11
  14   4   4    3.06    0.11
 -14   4  -4    3.12    0.10
 -16  -4  -4    4.17    0.14
 -16  -4  -4    4.02    0.15
 -16   4  -4    3.89    0.11
  16   4   4    4.13    0.12
 -16   4  -4    4.11    0.11
 -16   4  -4    4.20    0.12
 -16   4  -4    3.99    0.11
  16   4   4    3.96    0.12
  18  -4   4   31.72    0.65
 -18  -4  -4   32.67    0.66
 -18   4  -4   33.10    0.64
  18   4   4   31.81    0.63
 -18   4  -4   31.79    0.63
  18   4   4   30.56    0.63
 -18   4  -4   30.76    0.63
 -23  -5   4    2.67    0.10
 -23  -5   4    2.57    0.10
  23   5  -4    2.64    0.07
 -23   5   4    2.57    0.07
 -23   5   4    2.53    0.07
 -23   5   4    2.50    0.07
 -21  -5   4    7.00    0.18
 -21  -5   4    7.02    0.21
 -21  -5   4    7.16    0.20
 -21   5   4    7.02    0.17
 -21   5   4    6.83    0.19
 -21   5   4    7.01    0.17
 -21   5   4    6.94    0.16
 -21   5   4    6.99    0.16
  21   5  -4    7.10    0.17
 -19  -5   4    2.41    0.09
 -19  -5   4    2.34    0.11
 -19  -5   4    2.58    0.13
  19   5  -4    2.47    0.08
 -19   5   4    2.39    0.08
 -19   5   4    2.24    0.08
 -19   5   4    2.35    0.11
 -19   5   4    2.57    0.09
 -19   5   4    2.46    0.08
 -19   5   4    2.26    0.11
 -17  -5   4    0.34    0.06
 -17  -5   4    0.34    0.06
 -17  -5   4    0.34    0.05
 -17  -5   4    0.39    0.06
 -17  -5   4    0.31    0.04
 -17  -5   4    0.37    0.07
 -17   5   4    0.31    0.04
 -17   5   4    0.24    0.05
 -17   5   4    0.46    0.04
 -17   5   4    0.29    0.03
  17   5  -4    0.31    0.05
 -17   5   4    0.29    0.05
 -17   5   4    0.31    0.04
  17   5  -4    0.34    0.04
 -17   5   4    0.31    0.05
 -15  -5   4    1.66    0.12
 -15  -5   4    1.74    0.12
 -15  -5   4    1.50    0.11
 -15  -5   4    1.55    0.09
  15   5  -4    1.50    0.07
 -15   5   4    1.65    0.12
 -15   5   4    1.49    0.07
 -15   5   4    1.44    0.07
 -15   5   4    1.45    0.09
 -15   5   4    1.54    0.11
 -15   5   4    1.50    0.07
 -15   5   4    1.53    0.07
  15   5  -4    1.35    0.09
 -13  -5   4    3.66    0.17
 -13  -5   4    2.84    0.12
 -13  -5   4    3.51    0.17
 -13  -5   4    2.93    0.15
 -13   5   4    2.80    0.11
 -13   5   4    2.84    0.10
 -13   5   4    3.06    0.15
 -13   5   4    2.99    0.11
  13   5  -4    2.90    0.11
  13   5  -4    2.88    0.13
 -13   5   4    2.87    0.13
 -13   5   4    2.98    0.10
 -13   5   4    2.86    0.15
 -11  -5   4    5.20    0.21
 -11  -5   4    5.13    0.21
 -11  -5   4    5.04    0.21
 -11  -5   4    5.14    0.17
 -11   5   4    5.34    0.19
 -11   5   4    5.40    0.16
  11   5  -4    5.03    0.19
 -11   5   4    5.27    0.15
 -11   5   4    5.99    0.21
  11   5  -4    4.90    0.25
 -11   5   4    5.20    0.20
 -11   5   4    5.09    0.15
 -11   5   4    5.40    0.16
  -9  -5   4  272.86    5.28
   9  -5  -4  267.22    5.25
  -9  -5   4  258.30    5.21
  -9  -5   4  266.59    5.27
   9   5  -4  278.81    5.26
  -9   5   4  272.69    5.45
  -9   5   4  274.80    5.18
  -9   5   4  272.22    5.18
   9   5  -4  268.54    5.37
   9   5  -4  274.07    5.37
  -9   5   4  270.67    5.25
  -9   5   4  274.89    5.25
  -9   5   4  264.97    5.26
  -9   5   4  269.34    5.18
  -9   5   4  264.55    5.18
  -9   5   4  264.75    5.56
  -7  -5   4   21.16    0.53
  -7  -5   4   20.67    0.48
   7  -5  -4   20.98    0.52
  -7   5   4   20.76    0.52
  -7   5   4   20.22    0.45
   7   5  -4   20.37    0.49
   7   5  -4   20.50    0.45
  -7   5   4   20.09    0.59
   7   5  -4   20.19    0.59
  -7   5   4   20.80    0.51
  -7   5   4   20.64    0.45
  -7   5   4   21.56    0.52
  -7   5   4   20.20    0.46
   7   5  -4   20.55    0.46
  -7   5   4   20.53    0.49
  -5  -5   4    4.56    0.20
   5  -5  -4    4.81    0.20
  -5  -5   4    4.92    0.20
  -5   5   4    4.99    0.15
   5   5  -4    4.94    0.15
   5   5  -4    4.74    0.24
   5   5  -4    4.99    0.18
  -5   5   4    5.33    0.18
  -5   5   4    4.72    0.15
  -5   5   4    4.93    0.15
  -5   5   4    5.45    0.24
  -5   5   4    4.97    0.20
  -5   5   4    4.63    0.19
  -5   5   4    4.82    0.25
   5   5  -4    5.01    0.15
   3  -5  -4   16.83    0.44
  -3  -5   4   16.34    0.43
  -3  -5   4   15.68    0.43
  -3   5   4   16.33    0.37
  -3   5   4   16.09    0.37
  -3   5   4   16.37    0.41
   3   5  -4   16.45    0.40
   3   5  -4   15.91    0.49
  -3   5   4   16.30    0.44
  -3   5   4   15.74    0.51
   3   5  -4   15.96    0.36
   3   5  -4   15.90    0.37
   1  -5  -4    0.25    0.06
  -1  -5   4    0.03    0.05
  -1  -5   4    0.06    0.05
   1  -5  -4    0.33    0.07
  -1   5   4    0.22    0.07
  -1   5   4    0.02    0.02
  -1   5   4    0.03    0.02
   1   5  -4    0.02    0.02
  -1   5   4    0.04    0.03
   1   5  -4    0.01    0.02
   1   5  -4    0.03    0.02
  -1   5   4    0.32    0.09
  -1  -5  -4    0.53    0.08
   1  -5   4    0.45    0.08
  -1  -5  -4    0.49    0.08
  -1  -5  -4    0.53    0.08
  -1   5  -4    0.49    0.05
   1   5   4    0.54    0.08
  -1   5  -4    0.49    0.06
   1   5   4    0.50    0.05
   1   5   4    0.63    0.12
   1   5   4    0.45    0.05
  -1   5  -4    0.49    0.04
   1   5   4    0.54    0.06
  -3  -5  -4   10.83    0.32
   3  -5   4   10.50    0.35
  -3  -5  -4   10.72    0.32
  -3  -5  -4   11.19    0.33
  -3   5  -4   11.01    0.30
   3   5   4   10.95    0.28
   3   5   4   11.15    0.31
  -3   5  -4   11.20    0.26
   3   5   4   11.31    0.28
   3   5   4   11.02    0.40
  -5  -5  -4    0.11    0.05
   5  -5   4    0.06    0.06
  -5  -5  -4    0.08    0.05
  -5  -5  -4    0.06    0.04
  -5   5  -4    0.06    0.02
   5   5   4    0.06    0.03
  -5   5  -4    0.08    0.03
   5   5   4    0.05    0.03
   5   5   4    0.06    0.03
  -7  -5  -4   13.03    0.36
  -7  -5  -4   13.79    0.37
  -7  -5  -4   12.61    0.36
   7  -5   4   12.83    0.41
   7  -5   4   13.25    0.40
  -7   5  -4   13.59    0.32
   7   5   4   13.25    0.32
   7   5   4   13.74    0.32
  -7   5  -4   12.76    0.33
   7   5   4   13.00    0.35
  -7   5  -4   13.27    0.30
  -9  -5  -4   14.10    0.38
   9  -5   4   14.24    0.40
   9  -5   4   13.63    0.43
   9   5   4   14.59    0.33
   9   5   4   13.57    0.33
   9   5   4   13.05    0.35
  -9   5  -4   13.99    0.33
  -9   5  -4   13.46    0.31
  11  -5   4    0.73    0.09
  11  -5   4    0.72    0.10
 -11  -5  -4    0.81    0.09
  11   5   4    0.79    0.05
  11   5   4    0.88    0.06
 -11   5  -4    0.82    0.05
 -11   5  -4    0.88    0.06
 -13  -5  -4    0.03    0.04
  13  -5   4    0.03    0.04
 -13  -5  -4    0.01    0.03
 -13   5  -4    0.03    0.02
 -13   5  -4    0.02    0.02
  13   5   4    0.02    0.02
  13   5   4    0.01    0.02
 -15  -5  -4    0.05    0.03
 -15  -5  -4   -0.01    0.02
 -15   5  -4    0.02    0.01
  15   5   4    0.00    0.01
 -15   5  -4   -0.01    0.02
 -15   5  -4    0.01    0.02
 -18  -6   4    0.12    0.05
 -18  -6   4    0.06    0.03
 -18   6   4    0.09    0.02
 -18   6   4    0.07    0.03
  18   6  -4    0.05    0.02
 -18   6   4    0.04    0.02
 -18   6   4    0.05    0.01
  18   6  -4    0.04    0.02
 -18   6   4    0.05    0.02
 -16  -6   4   19.47    0.45
 -16  -6   4   19.64    0.45
 -16  -6   4   19.21    0.45
 -16   6   4   19.42    0.40
 -16   6   4   19.63    0.45
  16   6  -4   19.68    0.41
 -16   6   4   19.67    0.41
  16   6  -4   19.29    0.41
 -16   6   4   19.67    0.41
 -16   6   4   19.32    0.41
 -14  -6   4   88.52    1.81
 -14  -6   4   90.85    1.81
 -14  -6   4   89.83    1.82
 -14   6   4   92.13    1.81
  14   6  -4   91.33    1.75
 -14   6   4   89.04    1.75
  14   6  -4   88.48    1.76
 -14   6   4   89.81    1.75
 -14   6   4   88.94    1.74
 -14   6   4   90.69    1.75
 -12  -6   4    0.93    0.09
 -12  -6   4    0.91    0.10
  12   6  -4    0.80    0.07
 -12   6   4    0.89    0.05
 -12   6   4    0.94    0.05
 -12   6   4    0.84    0.07
  12   6  -4    0.79    0.05
 -12   6   4    0.79    0.07
 -12   6   4    0.83    0.05
 -12   6   4    0.79    0.05
 -12   6   4    0.81    0.08
  12   6  -4    0.90    0.06
 -10  -6   4   11.69    0.33
 -10  -6   4   11.27    0.33
 -10   6   4   11.72    0.32
 -10   6   4   11.08    0.30
 -10   6   4   11.35    0.26
 -10   6   4   11.63    0.27
  10   6  -4   11.66    0.28
 -10   6   4   11.11    0.26
 -10   6   4   11.38    0.27
  10   6  -4   11.90    0.27
  10   6  -4   10.75    0.30
   8  -6  -4    0.05    0.05
  -8  -6   4    0.10    0.05
  -8  -6   4    0.07    0.05
   8  -6  -4    0.06    0.04
   8   6  -4    0.15    0.03
  -8   6   4    0.24    0.05
   8   6  -4    0.10    0.04
  -8   6   4    0.05    0.02
  -8   6   4    0.06    0.02
  -8   6   4    0.06    0.04
  -8   6   4    0.10    0.03
  -8   6   4    0.08    0.03
   8   6  -4    0.04    0.02
   6  -6  -4    1.72    0.12
   6  -6  -4    1.63    0.11
  -6  -6   4    1.42    0.11
  -6  -6   4    1.27    0.11
  -6   6   4    1.29    0.07
   6   6  -4    1.09    0.08
   6   6  -4    1.18    0.07
  -6   6   4    1.16    0.09
  -6   6   4    1.20    0.07
  -6   6   4    1.19    0.08
   6   6  -4    1.21    0.07
   4  -6  -4  148.72    2.95
  -4  -6   4  149.70    2.95
   4  -6  -4  148.60    2.94
  -4  -6   4  148.50    2.96
   4   6  -4  149.26    2.88
  -4   6   4  147.57    2.88
  -4   6   4  151.47    2.88
  -4   6   4  144.86    2.92
   4   6  -4  143.64    2.92
   4   6  -4  150.02    2.87
   2  -6  -4   67.60    1.39
   2  -6  -4   68.17    1.39
  -2  -6   4   64.07    1.37
  -2  -6   4   64.62    1.37
   2   6  -4   66.90    1.31
   2   6  -4   64.30    1.35
  -2   6   4   62.60    1.35
   2   6  -4   67.61    1.32
  -2   6   4   66.24    1.31
  -2   6   4   67.10    1.32
   0  -6  -4    7.44    0.25
   0  -6  -4    7.17    0.25
   0  -6   4    6.90    0.25
   0   6   4    7.16    0.19
   0   6   4    6.94    0.22
   0   6  -4    7.19    0.20
   0   6  -4    7.29    0.18
   0   6   4    7.02    0.19
   0   6  -4    6.84    0.21
  -2  -6  -4   11.32    0.32
   2  -6   4   10.90    0.34
  -2  -6  -4   11.58    0.33
  -2   6  -4   11.35    0.28
   2   6   4   11.25    0.27
  -2   6  -4   10.45    0.29
  -2   6  -4   11.27    0.26
   2   6   4   10.87    0.30
   2   6   4   11.45    0.27
  -4  -6  -4    1.49    0.10
  -4  -6  -4    1.57    0.11
  -4  -6  -4    1.61    0.11
   4  -6   4    1.68    0.12
   4   6   4    1.46    0.09
  -4   6  -4    1.39    0.07
   4   6   4    1.57    0.07
   4   6   4    1.49    0.07
  -4   6  -4    1.49    0.07
   6  -6   4    0.20    0.06
  -6  -6  -4    0.26    0.05
  -6  -6  -4    0.16    0.05
  -6  -6  -4    0.15    0.05
  -6   6  -4    0.16    0.03
  -6   6  -4    0.14    0.02
   6   6   4    0.14    0.03
   6   6   4    0.18    0.03
  -8  -6  -4   24.41    0.55
  -8  -6  -4   23.82    0.53
   8  -6   4   25.22    0.58
  -8   6  -4   23.88    0.50
  -8   6  -4   24.55    0.51
   8   6   4   24.02    0.51
   8   6   4   24.31    0.51
  10  -6   4   11.92    0.31
 -10  -6  -4   11.81    0.29
 -10   6  -4   11.56    0.26
 -10   6  -4   11.25    0.25
  10   6   4   11.78    0.26
  12  -6   4    0.37    0.05
 -12  -6  -4    0.46    0.05
 -12   6  -4    0.43    0.03
  12   6   4    0.43    0.03
 -13  -7   4    5.70    0.16
  13  -7  -4    5.58    0.16
 -13   7   4    5.38    0.15
  13   7  -4    5.50    0.13
 -13   7   4    5.58    0.13
 -11  -7   4    0.72    0.06
  11   7  -4    0.72    0.04
 -11   7   4    0.61    0.05
 -11   7   4    0.67    0.04
 -11   7   4    0.67    0.03
  11   7  -4    0.66    0.03
  -9  -7   4    0.85    0.07
  -9  -7   4    0.70    0.07
  -9   7   4    0.77    0.04
  -9   7   4    0.75    0.06
   9   7  -4    0.77    0.04
  -9   7   4    0.77    0.04
   9   7  -4    0.83    0.04
   7  -7  -4    4.86    0.15
  -7  -7   4    4.75    0.16
  -7  -7   4    4.61    0.16
  -7   7   4    4.82    0.12
   7   7  -4    4.77    0.13
   7   7  -4    4.90    0.12
  -7   7   4    4.79    0.13
  -5  -7   4    2.57    0.12
  -5  -7   4    2.59    0.11
   5  -7  -4    2.62    0.11
   5  -7  -4    2.49    0.11
   5   7  -4    2.61    0.08
  -5   7   4    2.52    0.08
  -5   7   4    2.52    0.08
   5   7  -4    2.54    0.08
   3  -7  -4    0.01    0.03
  -3  -7   4    0.11    0.04
   3  -7  -4    0.00    0.03
   3   7  -4    0.03    0.02
   3   7  -4    0.07    0.02
  -3   7   4    0.02    0.02
  -3   7   4    0.04    0.02
   1  -7  -4    0.91    0.08
   1  -7  -4    0.89    0.08
   1   7  -4    0.96    0.05
   1   7  -4    0.97    0.05
  -1   7   4    1.27    0.05
  -1  -7  -4   24.13    0.53
  -1  -7  -4   23.12    0.53
   1  -7   4   23.02    0.52
  -1   7  -4   23.86    0.48
   1   7   4   23.99    0.49
  -1   7  -4   23.55    0.49
   3  -7   4   10.86    0.28
  -3  -7  -4   10.93    0.27
  -3   7  -4   10.61    0.23
  -3   7  -4   10.80    0.24
   3   7   4   10.69    0.24
  -5  -7  -4    0.54    0.05
   5  -7   4    0.64    0.06
  -5   7  -4    0.51    0.03
  -5   7  -4    0.48    0.03
   5   7   4    0.46    0.03
 -28   0   5    0.02    0.02
 -28   0   5    0.01    0.02
 -28   0   5    0.02    0.01
 -28   0   5    0.01    0.02
 -26   0   5    0.03    0.03
 -26   0   5    0.04    0.04
 -26   0   5    0.00    0.02
 -26   0   5    0.06    0.03
 -26   0   5    0.01    0.02
 -26   0   5    0.03    0.02
 -26   0   5   -0.01    0.04
 -24   0   5    0.03    0.04
 -24   0   5    0.01    0.02
 -24   0   5    0.03    0.03
 -24   0   5    0.03    0.02
 -24   0   5    0.03    0.03
 -24   0   5    0.00    0.04
 -24   0   5    0.02    0.02
 -24   0   5   -0.01    0.02
 -22   0   5    0.02    0.03
 -22   0   5    0.05    0.03
 -22   0   5   -0.02    0.02
 -22   0   5    0.03    0.02
 -22   0   5    0.07    0.03
 -22   0   5    0.02    0.04
 -22   0   5    0.04    0.04
 -20   0   5    0.02    0.02
 -20   0   5    0.05    0.04
 -20   0   5    0.03    0.05
 -20   0   5    0.16    0.04
 -20   0   5   -0.01    0.02
 -20   0   5    0.00    0.03
 -18   0   5    0.01    0.03
 -18   0   5    0.00    0.02
 -18   0   5    0.03    0.03
 -16   0   5   -0.01    0.02
 -16   0   5    0.01    0.02
 -14   0   5    0.26    0.06
  12   0  -5    0.00    0.02
 -12   0   5    0.01    0.02
 -12   0   5    0.00    0.04
  10   0  -5    0.02    0.02
 -10   0   5    0.10    0.04
 -10   0   5    0.02    0.02
   8   0  -5    0.06    0.02
  -8   0   5    0.06    0.04
  -6   0   5    0.09    0.04
   4   0  -5    0.02    0.03
  -4   0   5    0.05    0.04
  -2   0   5    0.13    0.04
   2   0  -5    0.01    0.03
   0   0   5    0.02    0.03
   0   0  -5    0.00    0.03
  -2   0  -5    0.02    0.03
   2   0   5    0.03    0.02
  -4   0  -5    0.09    0.04
   4   0   5    0.01    0.03
   4   0   5    0.00    0.02
  -6   0  -5    0.01    0.03
   6   0   5    0.02    0.02
   6   0   5    0.00    0.03
   8   0   5    0.07    0.03
   8   0   5    0.01    0.03
  -8   0  -5    0.00    0.02
  -8   0  -5    0.02    0.04
 -10   0  -5    0.01    0.03
  10   0   5    0.10    0.03
  10   0   5    0.04    0.04
  12   0   5    0.04    0.04
 -12   0  -5    0.08    0.04
 -12   0  -5    0.06    0.02
  12   0   5    0.02    0.03
 -12   0  -5    0.01    0.02
 -12   0  -5    0.02    0.02
 -12   0  -5    0.10    0.04
  12   0   5    0.03    0.04
 -14   0  -5    0.11    0.04
  14   0   5    0.11    0.04
 -14   0  -5    0.12    0.04
  14   0   5    0.08    0.05
  14   0   5    0.01    0.03
 -14   0  -5    0.02    0.02
 -14   0  -5    0.02    0.02
 -16   0  -5    0.03    0.02
  16   0   5   -0.01    0.02
 -16   0  -5    0.02    0.02
 -16   0  -5   -0.02    0.03
  16   0   5    0.07    0.04
 -16   0  -5    0.04    0.04
 -16   0  -5    0.02    0.02
 -18   0  -5    0.00    0.03
  18   0   5    0.00    0.03
 -18   0  -5    0.07    0.02
 -18   0  -5    0.01    0.03
 -18   0  -5    0.02    0.02
 -18   0  -5    0.13    0.03
 -20   0  -5    0.02    0.02
 -20   0  -5    0.00    0.03
  20   0   5    0.04    0.02
 -20   0  -5   -0.01    0.02
  20   0   5    0.01    0.02
 -29  -1   5   15.73    0.33
 -29  -1   5   15.41    0.35
 -29  -1   5   15.28    0.32
 -29  -1   5   15.77    0.33
 -29   1   5   15.49    0.33
 -29   1   5   15.09    0.31
 -29   1   5   16.01    0.32
 -27  -1   5   11.11    0.25
 -27  -1   5   11.65    0.27
 -27  -1   5   10.77    0.30
 -27  -1   5   11.10    0.30
 -27  -1   5   11.02    0.27
 -27   1   5   11.38    0.27
 -27   1   5   11.27    0.25
 -27   1   5   11.12    0.25
 -25  -1   5    0.20    0.06
 -25  -1   5    0.32    0.06
 -25  -1   5    0.27    0.06
 -25  -1   5    0.25    0.05
 -25  -1   5    0.26    0.04
 -25  -1   5    0.25    0.04
 -25  -1   5    0.24    0.04
 -25  -1   5    0.28    0.03
 -25   1   5    0.26    0.03
 -25   1   5    0.30    0.04
 -25   1   5    0.29    0.03
 -25   1   5    0.34    0.05
 -23  -1   5    0.89    0.07
 -23  -1   5    0.84    0.09
 -23  -1   5    0.84    0.09
 -23  -1   5    0.86    0.05
 -23  -1   5    0.94    0.07
 -23  -1   5    0.92    0.07
 -23  -1   5    0.76    0.09
 -23  -1   5    0.95    0.10
 -23   1   5    0.89    0.05
 -23   1   5    0.88    0.05
 -23   1   5    0.88    0.07
 -23   1   5    0.89    0.07
 -21  -1   5    6.74    0.18
 -21  -1   5    6.92    0.20
 -21  -1   5    6.91    0.21
 -21  -1   5    7.11    0.24
 -21  -1   5    6.91    0.25
 -21  -1   5    6.92    0.24
 -21  -1   5    6.94    0.20
 -21  -1   5    6.88    0.24
 -21   1   5    6.84    0.21
 -21   1   5    6.70    0.18
 -21   1   5    6.82    0.18
 -21   1   5    6.69    0.19
 -19  -1   5    0.05    0.03
 -19  -1   5    0.02    0.04
 -19  -1   5    0.06    0.03
 -19   1   5    0.04    0.02
 -17  -1   5    1.05    0.09
 -17  -1   5    0.99    0.06
 -17  -1   5    1.22    0.08
 -17   1   5    1.06    0.07
 -17   1   5    1.01    0.10
 -15  -1   5   18.47    0.42
  15  -1  -5   19.03    0.50
 -15  -1   5   19.36    0.43
  15   1  -5   18.84    0.48
 -15   1   5   17.85    0.41
 -15   1   5   18.97    0.47
 -15   1   5   18.34    0.43
 -13  -1   5   12.53    0.30
 -13  -1   5   12.72    0.36
  13  -1  -5   12.54    0.36
 -13   1   5   12.62    0.33
  13   1  -5   12.36    0.35
 -13   1   5   12.80    0.35
 -13   1   5   11.84    0.30
 -11  -1   5    1.66    0.07
 -11  -1   5    1.74    0.12
  11  -1  -5    1.69    0.11
 -11   1   5    1.73    0.11
   9  -1  -5    7.92    0.25
  -9  -1   5    8.10    0.25
  -9   1   5    7.88    0.25
  -7  -1   5   11.56    0.27
   7  -1  -5   12.15    0.33
  -7  -1   5   12.17    0.32
  -5  -1   5    0.15    0.02
  -5  -1   5    0.17    0.05
   5  -1  -5    0.14    0.04
  -3  -1   5  222.85    4.53
  -3  -1   5  230.83    4.41
   3  -1  -5  232.27    4.87
  -3   1   5  233.62    4.47
   3   1  -5  217.38    4.56
  -1  -1   5    0.42    0.03
   1  -1  -5    0.26    0.06
  -1  -1   5    0.29    0.05
   1   1  -5    0.30    0.04
  -1   1   5    0.37    0.06
  -1  -1  -5    1.73    0.12
  -1   1  -5    1.73    0.10
   1   1   5    1.70    0.10
   3  -1   5    3.78    0.16
   3  -1   5    3.74    0.12
  -3  -1  -5    3.94    0.19
   3   1   5    3.68    0.15
  -3   1  -5    3.71    0.16
   3   1   5    3.56    0.11
   5  -1   5   68.99    1.35
  -5  -1  -5   67.61    1.48
   5  -1   5   66.55    1.42
  -5   1  -5   67.61    1.44
   5   1   5   67.00    1.40
   5   1   5   66.34    1.34
   7  -1   5   33.90    0.71
  -7  -1  -5   33.05    0.84
  -7  -1  -5   32.02    0.72
   7  -1   5   33.05    0.79
   7   1   5   33.95    0.70
  -7   1  -5   32.69    0.70
   7   1   5   33.19    0.76
  -7   1  -5   33.29    0.81
  -9  -1  -5    0.08    0.03
  -9  -1  -5    0.11    0.05
   9  -1   5    0.05    0.03
   9  -1   5    0.01    0.04
  -9   1  -5    0.00    0.03
   9   1   5    0.13    0.05
  -9   1  -5    0.03    0.03
   9   1   5    0.03    0.02
 -11  -1  -5   16.12    0.40
 -11  -1  -5   16.17    0.41
  11  -1   5   16.69    0.49
 -11  -1  -5   16.19    0.36
 -11  -1  -5   15.15    0.36
  11  -1   5   16.58    0.40
 -11  -1  -5   15.53    0.40
  11   1   5   17.25    0.40
 -11   1  -5   15.92    0.38
 -11   1  -5   15.76    0.36
  11   1   5   15.45    0.39
 -11   1  -5   15.84    0.40
 -11   1  -5   15.59    0.36
 -11   1  -5   16.13    0.36
 -11   1  -5   16.12    0.40
  13  -1   5    1.31    0.09
 -13  -1  -5    1.30    0.07
  13  -1   5    1.32    0.13
 -13  -1  -5    1.32    0.09
 -13  -1  -5    1.29    0.10
 -13  -1  -5    1.43    0.07
 -13  -1  -5    1.40    0.10
  13   1   5    1.30    0.09
 -13   1  -5    1.41    0.07
 -13   1  -5    1.31    0.09
 -13   1  -5    1.31    0.09
 -13   1  -5    1.29    0.07
 -13   1  -5    1.32    0.07
 -13   1  -5    1.28    0.07
  13   1   5    1.36    0.09
 -15  -1  -5    6.63    0.18
  15  -1   5    6.80    0.22
 -15  -1  -5    7.00    0.23
 -15  -1  -5    6.68    0.22
 -15  -1  -5    6.68    0.18
 -15  -1  -5    6.73    0.23
  15  -1   5    6.60    0.22
 -15  -1  -5    7.00    0.18
  15  -1   5    7.44    0.28
 -15   1  -5    6.53    0.22
  15   1   5    6.34    0.20
 -15   1  -5    6.87    0.18
 -15   1  -5    6.32    0.19
 -15   1  -5    6.66    0.22
  15   1   5    6.46    0.21
 -15   1  -5    6.81    0.18
 -15   1  -5    6.72    0.19
 -17  -1  -5    6.89    0.21
 -17  -1  -5    7.01    0.18
 -17  -1  -5    7.04    0.22
  17  -1   5    7.17    0.21
 -17  -1  -5    7.29    0.18
 -17  -1  -5    6.83    0.17
 -17  -1  -5    6.99    0.22
 -17   1  -5    7.13    0.22
 -17   1  -5    7.06    0.22
  17   1   5    7.01    0.20
 -17   1  -5    6.75    0.18
 -17   1  -5    7.19    0.19
 -17   1  -5    7.13    0.18
  17   1   5    7.15    0.20
  19  -1   5   11.08    0.27
 -19  -1  -5   10.87    0.25
 -19  -1  -5   11.07    0.28
 -19  -1  -5   11.52    0.29
 -19  -1  -5   10.66    0.26
 -19  -1  -5   10.67    0.24
  19   1   5   11.30    0.26
 -19   1  -5   10.91    0.28
 -19   1  -5   10.76    0.27
 -19   1  -5   11.20    0.25
 -19   1  -5   10.77    0.24
  21  -1   5    0.49    0.04
 -21  -1  -5    0.56    0.05
 -21   1  -5    0.54    0.03
  21   1   5    0.57    0.04
 -28  -2   5    4.26    0.13
 -28  -2   5    4.41    0.12
 -28  -2   5    4.25    0.11
 -28  -2   5    4.38    0.12
 -28  -2   5    4.34    0.15
 -28   2   5    4.15    0.10
 -28   2   5    4.21    0.10
 -26  -2   5   31.85    0.71
 -26  -2   5   31.31    0.66
 -26  -2   5   31.51    0.66
 -26  -2   5   31.20    0.64
 -26  -2   5   31.82    0.69
 -26  -2   5   31.18    0.70
 -26   2   5   31.50    0.63
 -26   2   5   30.78    0.63
 -26   2   5   30.85    0.63
 -26   2   5   31.29    0.66
 -24  -2   5    1.49    0.11
 -24  -2   5    1.42    0.11
 -24  -2   5    1.55    0.08
 -24  -2   5    1.38    0.10
 -24  -2   5    1.46    0.11
 -24  -2   5    1.59    0.07
 -24  -2   5    1.59    0.09
 -24   2   5    1.48    0.09
  24   2  -5    1.60    0.09
 -24   2   5    1.55    0.07
 -24   2   5    1.45    0.11
 -24   2   5    1.53    0.07
 -24   2   5    1.49    0.07
 -22  -2   5    1.21    0.11
 -22  -2   5    1.21    0.08
 -22  -2   5    1.09    0.10
 -22  -2   5    1.21    0.06
 -22  -2   5    1.21    0.08
 -22  -2   5    1.27    0.11
 -22  -2   5    1.17    0.10
 -22  -2   5    1.21    0.10
 -22   2   5    1.20    0.08
 -22   2   5    1.24    0.06
 -22   2   5    1.41    0.07
  22   2  -5    1.45    0.09
 -22   2   5    1.60    0.07
 -22   2   5    1.17    0.06
 -20  -2   5    1.36    0.07
 -20  -2   5    1.39    0.09
 -20  -2   5    1.40    0.12
 -20  -2   5    1.52    0.11
 -20  -2   5    1.42    0.11
 -20  -2   5    1.40    0.09
 -20  -2   5    1.48    0.10
 -20  -2   5    1.45    0.08
 -20  -2   5    1.44    0.12
 -20   2   5    1.42    0.07
 -20   2   5    1.39    0.07
 -20   2   5    1.41    0.07
 -20   2   5    1.40    0.09
  20   2  -5    1.44    0.09
 -20   2   5    1.37    0.10
 -20   2   5    1.36    0.07
 -18  -2   5    7.05    0.24
 -18  -2   5    7.00    0.25
 -18  -2   5    6.76    0.21
 -18  -2   5    6.80    0.21
 -18  -2   5    6.89    0.25
 -18  -2   5    6.96    0.23
  18   2  -5    6.72    0.21
 -18   2   5    6.78    0.22
 -18   2   5    6.60    0.20
 -16  -2   5    7.44    0.21
 -16  -2   5    7.59    0.25
  16  -2  -5    7.14    0.30
 -16  -2   5    7.78    0.23
 -16  -2   5    7.31    0.24
 -16   2   5    7.43    0.21
  16   2  -5    7.37    0.27
  16   2  -5    7.42    0.22
 -16   2   5    7.50    0.23
 -16   2   5    7.09    0.26
 -14  -2   5   12.27    0.30
 -14  -2   5   11.24    0.28
 -14  -2   5   11.53    0.32
  14  -2  -5   11.99    0.39
  14   2  -5   12.25    0.36
  14   2  -5   11.71    0.29
 -14   2   5   11.40    0.28
 -14   2   5   12.06    0.31
 -12  -2   5  120.67    2.34
  12  -2  -5  119.23    2.45
 -12   2   5  118.80    2.36
  12   2  -5  121.34    2.42
 -12   2   5  118.62    2.36
 -12   2   5  117.78    2.41
 -10  -2   5  237.77    4.70
  10  -2  -5  249.99    4.77
 -10   2   5  241.55    4.72
  10   2  -5  239.94    4.72
 -10   2   5  237.88    4.67
   8  -2  -5  356.73    7.37
  -8  -2   5  340.26    6.89
  -8   2   5  350.52    6.83
   8   2  -5  348.18    7.00
  -8   2   5  358.08    6.79
   6  -2  -5   34.86    0.80
   6   2  -5   32.92    0.76
  -6   2   5   34.43    0.77
  -4  -2   5   40.80    0.85
   4  -2  -5   41.84    0.96
  -4   2   5   42.08    0.92
   4   2  -5   43.19    0.90
  -2  -2   5   30.53    0.65
   2  -2  -5   32.12    0.76
   2   2  -5   30.92    0.69
  -2   2   5   31.90    0.72
   0  -2  -5    3.65    0.19
   0   2  -5    3.78    0.14
   0   2   5    3.88    0.17
   0   2   5    3.51    0.14
  -2  -2  -5   13.61    0.43
   2  -2   5   12.77    0.37
   2  -2   5   12.92    0.31
   2   2   5   13.17    0.37
   2   2   5   13.78    0.34
  -2   2  -5   12.94    0.35
  -4  -2  -5   39.40    0.95
   4  -2   5   39.83    0.89
   4  -2   5   39.35    0.81
  -4   2  -5   38.80    0.87
   4   2   5   37.55    0.86
   4   2   5   38.09    0.84
   6  -2   5   23.13    0.60
  -6  -2  -5   22.58    0.64
   6  -2   5   22.86    0.50
  -6   2  -5   22.20    0.58
  -6   2  -5   21.71    0.49
   8  -2   5    6.66    0.27
   8  -2   5    6.68    0.20
  -8  -2  -5    6.39    0.20
  -8  -2  -5    6.20    0.41
  -8   2  -5    6.28    0.19
  -8   2  -5    6.05    0.26
 -10  -2  -5    5.72    0.21
  10  -2   5    6.29    0.20
  10  -2   5    6.37    0.28
 -10  -2  -5    6.05    0.17
 -10  -2  -5    5.84    0.20
 -10  -2  -5    5.81    0.20
 -10  -2  -5    5.84    0.16
 -10  -2  -5    5.86    0.20
 -10   2  -5    6.10    0.18
 -10   2  -5    6.13    0.19
  10   2   5    5.93    0.19
 -10   2  -5    5.87    0.17
 -10   2  -5    5.94    0.17
 -10   2  -5    5.92    0.19
  10   2   5    5.74    0.19
  12  -2   5   20.98    0.50
  12  -2   5   21.54    0.61
 -12  -2  -5   21.32    0.51
 -12  -2  -5   20.77    0.45
 -12  -2  -5   20.96    0.50
 -12  -2  -5   20.82    0.51
 -12   2  -5   21.29    0.46
  12   2   5   20.39    0.48
 -12   2  -5   21.29    0.49
  12   2   5   20.75    0.48
 -12   2  -5   21.05    0.45
 -12   2  -5   20.24    0.47
 -12   2  -5   20.51    0.49
  14  -2   5    2.66    0.12
 -14  -2  -5    2.88    0.14
 -14  -2  -5    2.84    0.13
  14  -2   5    2.57    0.18
 -14  -2  -5    2.90    0.14
 -14  -2  -5    2.89    0.10
 -14   2  -5    2.73    0.10
 -14   2  -5    2.82    0.10
 -14   2  -5    2.72    0.13
  14   2   5    2.88    0.12
 -14   2  -5    2.75    0.12
  14   2   5    2.88    0.12
 -14   2  -5    2.87    0.11
 -14   2  -5    2.78    0.11
 -16  -2  -5    5.14    0.14
 -16  -2  -5    5.32    0.18
 -16  -2  -5    5.47    0.18
  16  -2   5    5.37    0.18
 -16  -2  -5    5.30    0.19
  16  -2   5    5.11    0.23
 -16   2  -5    5.14    0.15
  16   2   5    5.43    0.17
 -16   2  -5    5.22    0.17
 -16   2  -5    5.04    0.17
 -16   2  -5    5.44    0.15
 -16   2  -5    5.43    0.15
 -16   2  -5    5.12    0.14
 -18  -2  -5    1.17    0.05
 -18  -2  -5    1.13    0.08
 -18  -2  -5    1.16    0.08
  18  -2   5    1.15    0.07
 -18  -2  -5    1.23    0.08
 -18   2  -5    1.18    0.06
 -18   2  -5    1.10    0.05
  18   2   5    1.20    0.07
  18   2   5    1.16    0.05
 -18   2  -5    1.16    0.06
 -20  -2  -5    1.33    0.06
  20  -2   5    1.48    0.06
 -20  -2  -5    1.47    0.07
  20   2   5    1.44    0.06
 -20   2  -5    1.47    0.05
 -27  -3   5    0.05    0.03
 -27  -3   5    0.07    0.02
 -27  -3   5    0.04    0.02
 -27  -3   5    0.06    0.03
 -27  -3   5    0.05    0.01
 -27   3   5    0.06    0.02
 -27   3   5    0.07    0.02
 -27   3   5    0.06    0.01
 -25  -3   5   23.56    0.50
 -25  -3   5   22.74    0.53
 -25  -3   5   23.34    0.54
 -25  -3   5   23.27    0.49
 -25  -3   5   22.68    0.52
 -25  -3   5   22.92    0.47
 -25  -3   5   23.19    0.53
 -25   3   5   22.82    0.47
 -25   3   5   22.50    0.47
 -25   3   5   22.74    0.47
 -25   3   5   22.75    0.47
 -23  -3   5    0.05    0.04
 -23  -3   5    0.01    0.02
 -23  -3   5   -0.02    0.03
 -23  -3   5    0.02    0.02
 -23  -3   5   -0.02    0.04
 -23  -3   5    0.01    0.04
 -23  -3   5    0.02    0.03
 -23   3   5    0.00    0.02
 -23   3   5    0.03    0.03
 -23   3   5    0.07    0.02
 -23   3   5    0.01    0.02
 -23   3   5    0.14    0.04
  23   3  -5    0.02    0.03
 -23   3   5    0.03    0.02
 -21  -3   5    9.29    0.29
 -21  -3   5    9.70    0.30
 -21  -3   5    9.35    0.25
 -21  -3   5    9.67    0.30
 -21  -3   5    9.11    0.29
 -21  -3   5    9.17    0.23
 -21  -3   5    9.56    0.30
 -21  -3   5    9.41    0.26
 -21   3   5    9.33    0.23
 -21   3   5    9.13    0.26
 -21   3   5    9.25    0.23
 -21   3   5    9.38    0.23
  21   3  -5    9.39    0.27
 -21   3   5    9.22    0.22
 -21   3   5    9.24    0.28
 -19  -3   5   21.77    0.54
 -19  -3   5   21.38    0.54
 -19  -3   5   21.73    0.46
 -19  -3   5   21.05    0.52
 -19  -3   5   20.92    0.53
 -19  -3   5   21.24    0.49
 -19  -3   5   21.01    0.49
 -19  -3   5   21.51    0.54
  19   3  -5   20.82    0.51
 -19   3   5   21.48    0.46
 -19   3   5   20.92    0.45
 -19   3   5   21.04    0.52
 -19   3   5   20.82    0.46
 -19   3   5   20.75    0.45
 -19   3   5   21.08    0.50
 -17  -3   5    0.14    0.06
 -17  -3   5    0.12    0.05
 -17  -3   5    0.08    0.04
 -17  -3   5    0.07    0.03
 -17  -3   5    0.15    0.05
 -17  -3   5    0.15    0.05
 -17  -3   5    0.10    0.05
 -17  -3   5    0.07    0.02
 -17  -3   5    0.11    0.04
  17   3  -5    0.09    0.03
 -17   3   5    0.18    0.03
 -17   3   5    0.09    0.04
 -17   3   5    0.08    0.03
  17   3  -5    0.12    0.06
 -17   3   5    0.04    0.02
 -17   3   5    0.18    0.03
 -17   3   5    0.10    0.05
 -15  -3   5   18.22    0.44
 -15  -3   5   18.36    0.47
 -15  -3   5   17.82    0.46
  15   3  -5   17.79    0.44
 -15   3   5   18.92    0.46
 -15   3   5   18.25    0.43
  15   3  -5   17.49    0.51
  13  -3  -5   14.40    0.48
 -13  -3   5   14.58    0.38
 -13  -3   5   14.95    0.36
 -13   3   5   14.43    0.38
 -13   3   5   14.09    0.35
  13   3  -5   14.11    0.43
  13   3  -5   14.04    0.35
 -11  -3   5   10.16    0.27
 -11  -3   5    9.77    0.29
 -11  -3   5    9.89    0.29
  11  -3  -5   10.21    0.37
 -11   3   5    9.86    0.26
 -11   3   5   10.40    0.29
 -11   3   5   10.45    0.33
  11   3  -5   10.58    0.34
  11   3  -5    9.82    0.26
   9  -3  -5    9.46    0.35
  -9  -3   5    9.77    0.25
  -9   3   5    9.72    0.32
   9   3  -5    9.51    0.32
  -9   3   5    9.73    0.27
  -9   3   5    9.37    0.25
  -7  -3   5    0.63    0.05
   7  -3  -5    0.60    0.09
  -7   3   5    0.75    0.07
   7   3  -5    0.54    0.08
  -7   3   5    0.69    0.10
   5  -3  -5    7.91    0.31
  -5  -3   5    8.09    0.21
  -5   3   5    8.08    0.29
  -5   3   5    8.00    0.23
   5   3  -5    8.31    0.27
   3  -3  -5  226.45    4.49
  -3  -3   5  225.87    4.50
   3   3  -5  221.48    4.39
  -3   3   5  221.20    4.42
  -3   3   5  225.24    4.35
   1  -3  -5   31.98    0.83
  -1  -3   5   32.41    0.68
   1   3  -5   32.40    0.74
  -1   3   5   32.12    0.71
  -1   3   5   33.38    0.78
   1  -3   5    5.48    0.16
  -1  -3  -5    5.35    0.26
   1  -3   5    5.52    0.21
   1   3   5    5.60    0.23
   1   3   5    5.38    0.18
  -3  -3  -5    5.17    0.18
  -3  -3  -5    5.28    0.26
   3  -3   5    5.18    0.16
   3  -3   5    5.25    0.22
   3   3   5    5.26    0.19
   3   3   5    5.55    0.23
  -5  -3  -5    0.88    0.12
   5  -3   5    1.06    0.07
   5  -3   5    1.23    0.12
  -7  -3  -5    4.20    0.17
   7  -3   5    4.02    0.24
   7  -3   5    4.36    0.23
  -7  -3  -5    4.08    0.18
   7  -3   5    4.38    0.15
  -7   3  -5    4.25    0.13
   7   3   5    4.15    0.15
  -7   3  -5    4.19    0.14
   7   3   5    4.84    0.20
  -9  -3  -5   56.10    1.13
  -9  -3  -5   55.49    1.18
   9  -3   5   55.39    1.22
   9  -3   5   58.46    1.31
  -9  -3  -5   56.39    1.20
   9  -3   5   57.81    1.17
   9   3   5   56.95    1.16
  -9   3  -5   57.34    1.13
   9   3   5   55.05    1.14
  -9   3  -5   55.32    1.13
  -9   3  -5   55.70    1.14
  11  -3   5    9.23    0.35
 -11  -3  -5    8.86    0.22
 -11  -3  -5    8.41    0.27
 -11  -3  -5    8.91    0.27
  11  -3   5    8.65    0.26
 -11   3  -5    9.14    0.23
 -11   3  -5    9.01    0.23
 -11   3  -5    9.04    0.24
  11   3   5    8.91    0.25
  11   3   5    8.88    0.23
 -13  -3  -5    2.34    0.12
  13  -3   5    2.26    0.11
 -13  -3  -5    2.50    0.09
 -13  -3  -5    2.72    0.16
  13  -3   5    2.42    0.17
 -13  -3  -5    2.44    0.13
 -13   3  -5    2.38    0.10
  13   3   5    2.43    0.11
  13   3   5    2.44    0.10
 -13   3  -5    2.45    0.09
 -13   3  -5    2.40    0.10
  15  -3   5    6.82    0.27
 -15  -3  -5    7.14    0.22
 -15  -3  -5    6.94    0.22
 -15  -3  -5    6.61    0.21
 -15  -3  -5    6.55    0.21
  15   3   5    6.92    0.18
 -15   3  -5    6.92    0.18
 -15   3  -5    7.08    0.18
 -15   3  -5    6.88    0.19
  15   3   5    7.05    0.19
  17  -3   5   13.88    0.33
 -17  -3  -5   14.49    0.34
 -17  -3  -5   13.70    0.33
  17   3   5   13.87    0.30
  17   3   5   14.08    0.31
 -17   3  -5   14.15    0.30
 -17   3  -5   13.98    0.31
 -17   3  -5   13.76    0.31
  19  -3   5    1.04    0.05
 -19  -3  -5    1.05    0.06
 -19   3  -5    1.06    0.04
  19   3   5    1.16    0.05
 -26  -4   5    0.17    0.02
 -26  -4   5    0.15    0.03
 -26   4   5    0.18    0.02
 -24  -4   5    5.38    0.17
 -24  -4   5    5.17    0.13
 -24  -4   5    5.35    0.15
 -24  -4   5    4.93    0.16
 -24  -4   5    5.08    0.17
 -24  -4   5    5.24    0.17
 -24  -4   5    4.95    0.14
 -24   4   5    5.13    0.13
  24   4  -5    5.28    0.13
 -24   4   5    5.22    0.13
 -24   4   5    5.06    0.12
 -24   4   5    5.26    0.13
 -22  -4   5    4.84    0.17
 -22  -4   5    4.55    0.14
 -22  -4   5    5.07    0.19
 -22  -4   5    4.79    0.15
 -22  -4   5    4.81    0.13
 -22  -4   5    4.73    0.18
 -22  -4   5    4.77    0.17
 -22   4   5    4.65    0.12
 -22   4   5    4.63    0.13
 -22   4   5    4.83    0.13
 -22   4   5    4.75    0.13
 -22   4   5    4.52    0.17
 -20  -4   5    1.50    0.11
 -20  -4   5    1.33    0.11
 -20  -4   5    1.49    0.08
 -20  -4   5    1.51    0.08
 -20  -4   5    1.73    0.12
 -20  -4   5    1.50    0.07
 -20  -4   5    1.35    0.10
 -20  -4   5    1.48    0.11
 -20   4   5    1.40    0.10
 -20   4   5    1.48    0.07
 -20   4   5    1.51    0.07
 -20   4   5    1.43    0.09
  20   4  -5    1.44    0.09
 -20   4   5    1.86    0.11
 -20   4   5    1.48    0.07
 -18  -4   5    4.03    0.17
 -18  -4   5    4.26    0.18
 -18  -4   5    4.53    0.15
 -18  -4   5    4.23    0.13
 -18  -4   5    4.54    0.20
 -18  -4   5    4.25    0.18
 -18  -4   5    4.20    0.15
 -18  -4   5    4.28    0.18
 -18  -4   5    4.23    0.18
 -18  -4   5    4.26    0.18
 -18   4   5    4.15    0.18
 -18   4   5    4.40    0.13
  18   4  -5    4.20    0.16
 -18   4   5    4.27    0.12
 -18   4   5    4.50    0.18
 -18   4   5    4.17    0.16
 -18   4   5    4.28    0.13
 -18   4   5    4.31    0.14
 -16  -4   5    0.29    0.06
 -16  -4   5    0.07    0.03
 -16  -4   5    0.26    0.05
 -16  -4   5    0.07    0.05
 -16  -4   5    0.05    0.05
 -16  -4   5    0.02    0.04
 -16  -4   5    0.06    0.04
 -16  -4   5    0.02    0.05
 -16  -4   5    0.08    0.04
  16   4  -5    0.05    0.03
  16   4  -5    0.05    0.06
 -16   4   5    0.07    0.03
 -16   4   5    0.00    0.04
 -16   4   5    0.07    0.03
 -16   4   5    0.03    0.03
 -16   4   5    0.02    0.04
 -14  -4   5    2.58    0.15
 -14  -4   5    3.06    0.16
 -14  -4   5    2.46    0.14
 -14  -4   5    2.49    0.12
 -14  -4   5    2.30    0.11
 -14  -4   5    2.47    0.14
 -14  -4   5    2.44    0.09
 -14  -4   5    2.47    0.14
 -14  -4   5    2.71    0.12
 -14  -4   5    2.69    0.15
 -14   4   5    2.47    0.14
 -14   4   5    2.55    0.10
  14   4  -5    2.50    0.12
 -14   4   5    2.61    0.14
 -14   4   5    2.56    0.12
  14   4  -5    2.45    0.17
 -14   4   5    2.53    0.10
 -14   4   5    2.48    0.10
 -12  -4   5    5.05    0.17
 -12  -4   5    4.96    0.17
 -12  -4   5    4.91    0.20
 -12  -4   5    5.39    0.21
 -12  -4   5    5.07    0.20
 -12  -4   5    5.01    0.16
 -12  -4   5    4.78    0.20
 -12  -4   5    4.92    0.14
 -12   4   5    5.06    0.20
  12   4  -5    4.75    0.14
 -12   4   5    4.96    0.15
  12   4  -5    5.01    0.18
 -12   4   5    5.34    0.17
 -12   4   5    5.08    0.20
  12   4  -5    5.33    0.25
 -12   4   5    4.92    0.14
 -12   4   5    4.90    0.15
 -10  -4   5    0.03    0.05
 -10  -4   5    0.17    0.04
 -10   4   5    0.04    0.05
 -10   4   5    0.04    0.03
 -10   4   5    0.00    0.04
  -8  -4   5   10.47    0.32
  -8  -4   5   10.44    0.28
   8   4  -5   10.97    0.37
  -8   4   5   10.67    0.37
  -8   4   5   10.44    0.31
  -8   4   5   10.42    0.28
   8   4  -5   10.39    0.28
  -8   4   5   10.47    0.30
  -6  -4   5    1.44    0.11
  -6  -4   5    1.56    0.08
   6  -4  -5    1.55    0.16
  -6   4   5    1.42    0.11
  -6   4   5    1.43    0.08
   6   4  -5    1.60    0.13
  -6   4   5    1.61    0.10
  -6   4   5    1.47    0.14
   4  -4  -5   29.92    0.84
  -4  -4   5   31.62    0.67
  -4  -4   5   30.65    0.71
  -4   4   5   31.20    0.70
  -4   4   5   31.44    0.79
  -4   4   5   31.27    0.67
   4   4  -5   31.07    0.76
  -4   4   5   30.89    0.72
  -2  -4   5    0.12    0.03
   2  -4  -5    0.12    0.05
   2  -4  -5    0.11    0.06
  -2  -4   5    0.40    0.07
  -2   4   5    0.33    0.08
  -2   4   5    0.15    0.05
  -2   4   5    0.15    0.04
   2   4  -5    0.13    0.06
   0  -4  -5    0.53    0.07
   0  -4   5    0.47    0.05
   0   4   5    0.50    0.07
   0   4   5    0.60    0.11
  -2  -4  -5   52.13    1.07
   2  -4   5   51.61    1.13
   2  -4   5   51.17    1.03
   2   4   5   52.21    1.17
  -2   4  -5   45.96    1.05
   2   4   5   45.94    1.06
   4  -4   5    4.50    0.21
  -4  -4  -5    4.68    0.19
  -4  -4  -5    4.85    0.18
   4  -4   5    4.71    0.16
  -4  -4  -5    4.66    0.18
   4  -4   5    4.64    0.22
   4   4   5    4.54    0.19
   4   4   5    4.74    0.24
   4   4   5    4.37    0.14
  -4   4  -5    4.83    0.15
   4   4   5    4.55    0.15
  -4   4  -5    4.60    0.13
   6  -4   5    2.10    0.15
  -6  -4  -5    2.10    0.13
  -6  -4  -5    1.95    0.11
   6  -4   5    1.98    0.16
  -6   4  -5    2.04    0.09
  -6   4  -5    2.00    0.08
   6   4   5    2.07    0.09
   6   4   5    1.96    0.10
   8  -4   5    7.14    0.30
  -8  -4  -5    7.05    0.25
   8  -4   5    7.11    0.27
  -8  -4  -5    7.50    0.23
  -8   4  -5    7.38    0.20
   8   4   5    7.26    0.21
   8   4   5    7.21    0.20
  -8   4  -5    7.28    0.21
  -8   4  -5    7.17    0.19
  10  -4   5    8.65    0.29
 -10  -4  -5    8.49    0.27
 -10  -4  -5    8.33    0.25
  10  -4   5    8.39    0.33
  10   4   5    8.68    0.22
 -10   4  -5    8.62    0.21
 -10   4  -5    8.52    0.22
  10   4   5    8.32    0.23
 -10   4  -5    9.31    0.23
 -10   4  -5    8.64    0.23
  12  -4   5   13.48    0.37
  12  -4   5   13.50    0.43
 -12  -4  -5   13.92    0.35
 -12  -4  -5   13.72    0.36
 -12   4  -5   13.39    0.31
 -12   4  -5   13.48    0.32
  12   4   5   13.35    0.31
 -12   4  -5   13.13    0.30
  12   4   5   13.87    0.32
 -14  -4  -5   87.10    1.73
 -14  -4  -5   87.15    1.72
 -14   4  -5   85.34    1.68
  14   4   5   85.43    1.69
 -14   4  -5   84.77    1.67
 -14   4  -5   86.94    1.69
  14   4   5   86.18    1.68
 -16  -4  -5    3.59    0.12
 -16  -4  -5    3.89    0.12
  16  -4   5    3.60    0.11
 -16   4  -5    3.74    0.10
 -16   4  -5    3.81    0.11
  16   4   5    3.64    0.10
  16   4   5    3.68    0.10
 -16   4  -5    3.67    0.10
 -23  -5   5    8.11    0.22
 -23  -5   5    8.12    0.19
 -23  -5   5    8.63    0.22
 -23   5   5    8.48    0.18
  23   5  -5    8.40    0.18
 -23   5   5    8.49    0.18
 -23   5   5    8.50    0.18
 -21  -5   5    1.02    0.08
 -21  -5   5    1.03    0.05
 -21  -5   5    1.09    0.06
 -21  -5   5    1.09    0.07
  21   5  -5    1.09    0.05
 -21   5   5    1.05    0.05
 -21   5   5    1.03    0.07
 -21   5   5    1.03    0.05
 -21   5   5    1.05    0.05
 -19  -5   5    0.23    0.04
 -19  -5   5    0.36    0.06
 -19  -5   5    0.25    0.04
 -19  -5   5    0.25    0.06
 -19  -5   5    0.20    0.04
 -19   5   5    0.18    0.04
  19   5  -5    0.18    0.03
 -19   5   5    0.24    0.03
 -19   5   5    0.18    0.04
 -19   5   5    0.26    0.03
 -19   5   5    0.21    0.03
 -17  -5   5    2.64    0.14
 -17  -5   5    2.69    0.14
 -17  -5   5    2.52    0.12
 -17  -5   5    2.60    0.10
 -17  -5   5    2.60    0.11
 -17  -5   5    2.69    0.14
  17   5  -5    2.72    0.09
  17   5  -5    2.47    0.11
 -17   5   5    2.63    0.10
 -17   5   5    2.68    0.09
 -17   5   5    2.50    0.13
 -17   5   5    2.56    0.11
 -17   5   5    2.74    0.14
 -17   5   5    2.73    0.09
 -15  -5   5    0.07    0.05
 -15  -5   5    0.13    0.05
 -15  -5   5    0.07    0.05
 -15  -5   5   -0.01    0.02
 -15  -5   5    0.22    0.04
 -15   5   5    0.02    0.03
  15   5  -5   -0.01    0.02
 -15   5   5    0.04    0.04
  15   5  -5    0.00    0.02
 -15   5   5    0.01    0.02
 -15   5   5    0.02    0.03
 -15   5   5    0.09    0.03
 -15   5   5    0.02    0.02
 -13  -5   5   32.25    0.76
 -13  -5   5   34.25    0.72
 -13  -5   5   32.37    0.70
 -13  -5   5   33.94    0.78
 -13  -5   5   33.24    0.76
 -13   5   5   32.77    0.73
 -13   5   5   33.71    0.69
 -13   5   5   33.69    0.69
  13   5  -5   33.03    0.69
 -13   5   5   33.37    0.69
 -13   5   5   32.94    0.76
  13   5  -5   31.43    0.73
 -13   5   5   32.69    0.76
 -11  -5   5   48.72    1.08
 -11  -5   5   49.23    1.01
 -11  -5   5   48.05    1.07
  11  -5  -5   48.36    1.06
 -11  -5   5   49.97    1.09
 -11  -5   5   51.02    1.03
 -11   5   5   50.51    1.00
  11   5  -5   49.52    1.00
 -11   5   5   48.79    1.07
 -11   5   5   49.98    1.08
  11   5  -5   48.21    1.23
  11   5  -5   47.36    1.04
 -11   5   5   50.02    1.00
 -11   5   5   49.27    1.04
 -11   5   5   50.03    1.00
  -9  -5   5   32.88    0.70
  -9  -5   5   32.81    0.76
   9  -5  -5   32.62    0.74
  -9  -5   5   32.21    0.76
  -9  -5   5   31.42    0.69
   9   5  -5   32.57    0.69
  -9   5   5   32.83    0.74
  -9   5   5   33.02    0.68
  -9   5   5   32.50    0.74
  -9   5   5   32.86    0.75
  -9   5   5   30.62    0.83
   9   5  -5   30.97    0.71
  -9   5   5   32.24    0.68
   9   5  -5   31.95    0.67
  -9   5   5   32.92    0.68
  -9   5   5   32.60    0.71
   9   5  -5   32.43    0.84
  -7  -5   5   11.67    0.35
  -7  -5   5   11.79    0.36
  -7  -5   5   11.77    0.29
   7  -5  -5   12.09    0.35
  -7   5   5   11.59    0.33
  -7   5   5   12.06    0.29
   7   5  -5   11.82    0.32
   7   5  -5   11.88    0.41
  -7   5   5   11.81    0.29
  -7   5   5   11.89    0.32
  -7   5   5   11.77    0.42
  -7   5   5   11.71    0.34
  -7   5   5   11.98    0.29
  -7   5   5   12.51    0.36
   7   5  -5   12.46    0.30
   7   5  -5   12.01    0.28
  -5  -5   5   32.43    0.75
  -5  -5   5   31.21    0.67
  -5  -5   5   31.45    0.74
   5  -5  -5   33.09    0.75
   5   5  -5   31.70    0.81
  -5   5   5   31.20    0.83
  -5   5   5   32.53    0.68
   5   5  -5   31.36    0.80
   5   5  -5   32.55    0.66
  -5   5   5   32.25    0.75
  -5   5   5   32.19    0.67
   5   5  -5   32.24    0.68
  -5   5   5   31.67    0.67
  -5   5   5   31.47    0.72
  -5   5   5   31.76    0.70
  -5   5   5   32.28    0.73
   3  -5  -5    3.51    0.17
  -3  -5   5    3.79    0.17
  -3  -5   5    3.66    0.17
  -3  -5   5    3.41    0.17
   3   5  -5    3.57    0.20
  -3   5   5    3.58    0.14
   3   5  -5    3.53    0.11
  -3   5   5    3.41    0.22
  -3   5   5    4.03    0.18
   3   5  -5    3.50    0.11
  -3   5   5    3.64    0.13
  -3   5   5    3.62    0.13
   3   5  -5    3.50    0.13
  -3   5   5    3.62    0.12
   1  -5  -5    1.09    0.11
  -1  -5   5    0.75    0.10
  -1   5   5    0.95    0.06
  -1   5   5    0.88    0.07
   1   5  -5    0.96    0.05
  -1   5   5    0.84    0.10
   1   5  -5    0.92    0.05
  -1   5   5    1.18    0.14
   1   5  -5    0.96    0.07
  -1   5   5    0.91    0.07
  -1  -5  -5    4.79    0.20
   1  -5   5    4.60    0.21
  -1  -5  -5    4.52    0.18
  -1  -5  -5    4.66    0.19
   1   5   5    4.45    0.25
   1   5   5    4.77    0.15
  -1   5  -5    4.64    0.13
   1   5   5    4.60    0.15
   1   5   5    4.70    0.20
  -1   5  -5    4.59    0.13
  -1   5  -5    4.69    0.15
   3  -5   5   28.92    0.71
  -3  -5  -5   29.16    0.68
  -3  -5  -5   28.48    0.67
  -3  -5  -5   28.28    0.67
  -3   5  -5   29.00    0.62
  -3   5  -5   28.70    0.60
   3   5   5   28.84    0.61
  -3   5  -5   28.44    0.60
   3   5   5   29.08    0.62
  -5  -5  -5    7.23    0.24
  -5  -5  -5    7.27    0.24
   5  -5   5    7.73    0.28
  -5  -5  -5    7.61    0.25
  -5   5  -5    7.57    0.19
  -5   5  -5    7.64    0.19
   5   5   5    7.72    0.21
   5   5   5    7.76    0.21
  -5   5  -5    7.82    0.21
  -7  -5  -5    5.87    0.21
   7  -5   5    6.12    0.24
  -7   5  -5    5.64    0.15
   7   5   5    5.99    0.17
   7   5   5    5.91    0.17
  -7   5  -5    5.78    0.16
  -7   5  -5    5.92    0.17
   9  -5   5    1.34    0.11
  -9  -5  -5    1.36    0.10
   9  -5   5    1.10    0.12
  -9   5  -5    1.19    0.05
   9   5   5    1.28    0.07
   9   5   5    1.34    0.07
  -9   5  -5    1.22    0.06
  -9   5  -5    1.26    0.07
  11  -5   5    0.69    0.08
 -11  -5  -5    0.66    0.07
  11   5   5    0.77    0.05
 -11   5  -5    0.69    0.04
  11   5   5    0.69    0.05
 -11   5  -5    0.69    0.05
 -11   5  -5    0.67    0.04
  13  -5   5    5.63    0.17
 -13  -5  -5    5.51    0.15
 -13  -5  -5    5.73    0.17
  13   5   5    5.40    0.14
 -13   5  -5    5.60    0.14
  13   5   5    5.56    0.14
 -18  -6   5    2.48    0.10
 -18  -6   5    2.59    0.10
 -18   6   5    2.48    0.07
 -18   6   5    2.59    0.07
 -18   6   5    2.53    0.07
  18   6  -5    2.53    0.08
  18   6  -5    2.45    0.07
 -18   6   5    2.54    0.10
 -16  -6   5    0.32    0.05
 -16  -6   5    0.37    0.06
 -16  -6   5    0.26    0.05
 -16   6   5    0.27    0.03
 -16   6   5    0.31    0.03
 -16   6   5    0.28    0.05
  16   6  -5    0.27    0.03
  16   6  -5    0.23    0.03
 -16   6   5    0.26    0.03
 -14  -6   5   73.82    1.54
 -14  -6   5   77.22    1.56
 -14  -6   5   76.85    1.56
 -14   6   5   78.61    1.56
 -14   6   5   74.97    1.49
 -14   6   5   77.26    1.50
 -14   6   5   76.70    1.50
  14   6  -5   75.40    1.51
  14   6  -5   77.74    1.50
 -12  -6   5    1.90    0.12
 -12  -6   5    1.93    0.12
 -12   6   5    1.87    0.08
 -12   6   5    1.85    0.07
 -12   6   5    1.73    0.10
 -12   6   5    1.93    0.08
  12   6  -5    2.00    0.08
  12   6  -5    1.91    0.07
 -12   6   5    1.94    0.11
 -12   6   5    1.79    0.10
 -10  -6   5    3.16    0.15
  10  -6  -5    3.11    0.14
 -10  -6   5    3.29    0.16
  10  -6  -5    2.94    0.14
 -10   6   5    2.96    0.12
 -10   6   5    3.30    0.10
 -10   6   5    3.23    0.11
 -10   6   5    3.28    0.14
  10   6  -5    3.09    0.10
 -10   6   5    3.21    0.11
  10   6  -5    3.20    0.11
  -8  -6   5   67.27    1.41
   8  -6  -5   66.67    1.39
  -8  -6   5   68.05    1.42
   8  -6  -5   67.77    1.41
  -8   6   5   67.24    1.33
   8   6  -5   69.36    1.34
  -8   6   5   67.90    1.34
   8   6  -5   69.75    1.35
  -8   6   5   68.55    1.34
  -8   6   5   65.72    1.39
  -8   6   5   64.44    1.37
   6  -6  -5    0.86    0.09
   6  -6  -5    0.78    0.09
  -6   6   5    0.76    0.07
  -6   6   5    0.70    0.05
  -6   6   5    0.73    0.06
   6   6  -5    0.76    0.06
  -6   6   5    0.79    0.07
   6   6  -5    0.78    0.05
   4  -6  -5   46.76    1.02
  -4  -6   5   45.61    1.01
   4  -6  -5   46.58    1.00
  -4  -6   5   45.84    1.00
  -4   6   5   45.79    0.94
   4   6  -5   47.34    0.95
  -4   6   5   46.73    0.94
   4   6  -5   46.68    0.93
   2  -6  -5    0.20    0.06
  -2  -6   5    0.20    0.06
   2  -6  -5    0.14    0.05
  -2   6   5    0.12    0.03
   2   6  -5    0.16    0.03
  -2   6   5    0.15    0.03
   2   6  -5    0.13    0.03
   0  -6  -5    2.11    0.13
   0  -6  -5    2.02    0.12
   0  -6   5    1.91    0.13
   0   6  -5    2.06    0.09
   0   6   5    2.06    0.09
   0   6  -5    2.02    0.08
   0   6   5    1.96    0.08
   2  -6   5    0.05    0.05
  -2  -6  -5    0.04    0.04
  -2  -6  -5    0.06    0.04
  -2  -6  -5    0.14    0.04
  -2   6  -5    0.11    0.03
   2   6   5    0.06    0.02
  -2   6  -5    0.07    0.02
   2   6   5    0.08    0.03
  -4  -6  -5    0.65    0.07
  -4  -6  -5    0.58    0.07
   4  -6   5    0.67    0.09
  -4  -6  -5    0.56    0.07
   4   6   5    0.64    0.05
   4   6   5    0.70    0.05
  -4   6  -5    0.65    0.04
  -4   6  -5    0.65    0.05
   6  -6   5    4.12    0.17
  -6  -6  -5    3.81    0.14
  -6  -6  -5    4.09    0.15
  -6  -6  -5    3.87    0.14
   6   6   5    3.84    0.11
   6   6   5    4.05    0.12
  -6   6  -5    3.82    0.10
  -6   6  -5    3.93    0.12
  -8  -6  -5    0.17    0.04
   8  -6   5    0.12    0.04
  -8   6  -5    0.14    0.02
   8   6   5    0.13    0.02
  -8   6  -5    0.15    0.03
   8   6   5    0.11    0.02
  10  -6   5    0.84    0.07
 -10  -6  -5    0.84    0.06
 -10   6  -5    0.88    0.04
  10   6   5    0.88    0.04
 -11  -7   5    0.65    0.06
 -11   7   5    0.39    0.04
  11   7  -5    0.42    0.03
  11   7  -5    0.44    0.03
 -11   7   5    0.37    0.03
 -11   7   5    0.40    0.03
  -9  -7   5   -0.03    0.03
   9   7  -5    0.02    0.01
  -9   7   5    0.03    0.01
  -9   7   5   -0.01    0.02
  -9   7   5    0.06    0.02
   9   7  -5    0.02    0.02
  -7  -7   5    0.04    0.03
   7  -7  -5    0.02    0.03
  -7   7   5    0.01    0.01
   7   7  -5    0.01    0.01
  -7   7   5    0.01    0.01
   7   7  -5    0.01    0.02
   5  -7  -5    0.13    0.04
  -5  -7   5    0.13    0.04
   5  -7  -5    0.08    0.04
  -5   7   5    0.10    0.02
   5   7  -5    0.11    0.02
   5   7  -5    0.09    0.02
  -5   7   5    0.12    0.02
   3  -7  -5   17.69    0.40
   3  -7  -5   17.17    0.41
  -3   7   5   17.21    0.36
   3   7  -5   17.35    0.37
   3   7  -5   17.07    0.35
  -3   7   5   16.73    0.36
   1  -7  -5    0.04    0.03
   1  -7  -5    0.05    0.03
   1   7  -5    0.00    0.01
   1   7  -5   -0.01    0.02
  -1   7   5    0.01    0.01
  -1   7   5    0.05    0.02
  -1  -7  -5   69.20    1.37
   1  -7   5   67.54    1.37
  -1   7  -5   67.22    1.33
   1   7   5   70.03    1.34
  -1   7  -5   69.68    1.34
   3  -7   5    1.47    0.08
  -3  -7  -5    1.52    0.07
  -3   7  -5    1.50    0.05
   3   7   5    1.40    0.05
 -28   0   6    7.69    0.19
 -28   0   6    7.82    0.18
 -28   0   6    7.72    0.19
 -26   0   6   25.18    0.54
 -26   0   6   24.61    0.53
 -26   0   6   24.68    0.51
 -24   0   6    3.76    0.13
 -24   0   6    3.85    0.17
 -24   0   6    3.91    0.14
 -24   0   6    3.83    0.16
 -24   0   6    3.84    0.12
 -24   0   6    3.87    0.16
 -22   0   6    3.05    0.12
 -22   0   6    3.03    0.12
 -22   0   6    3.00    0.15
 -22   0   6    2.90    0.14
 -22   0   6    3.04    0.15
 -22   0   6    3.02    0.16
 -20   0   6   15.41    0.40
 -20   0   6   15.53    0.41
 -20   0   6   15.04    0.37
 -20   0   6   15.91    0.38
 -20   0   6   16.32    0.45
 -18   0   6    2.45    0.11
 -18   0   6    2.60    0.13
 -16   0   6   32.03    0.76
 -16   0   6   32.76    0.69
 -14   0   6    0.37    0.07
 -14   0   6    0.30    0.04
 -12   0   6    7.28    0.19
 -12   0   6    7.31    0.25
  10   0  -6    0.08    0.03
 -10   0   6    0.06    0.02
 -10   0   6    0.07    0.04
  -8   0   6   15.82    0.40
   8   0  -6   15.41    0.38
  -8   0   6   14.92    0.33
  -6   0   6   14.89    0.39
  -6   0   6   14.58    0.32
   6   0  -6   14.80    0.38
  -4   0   6    6.75    0.17
   4   0  -6    6.77    0.22
  -4   0   6    6.83    0.22
  -2   0   6  254.06    4.92
  -2   0   6  253.32    5.00
   2   0  -6  252.27    5.33
   0   0  -6   45.37    1.00
   0   0   6   42.84    0.89
   0   0   6   45.46    0.95
   2   0   6   35.86    0.81
  -2   0  -6   35.97    0.84
   2   0   6   36.15    0.74
  -4   0  -6   10.24    0.34
   4   0   6    9.83    0.31
   4   0   6    9.95    0.25
  -6   0  -6   13.11    0.32
   6   0   6   13.63    0.32
  -6   0  -6   12.92    0.42
   6   0   6   13.22    0.39
  -8   0  -6   24.42    0.55
   8   0   6   24.44    0.63
   8   0   6   24.52    0.55
  10   0   6   90.91    1.80
  10   0   6   91.64    1.90
 -10   0  -6   91.20    1.81
 -10   0  -6   89.29    1.81
 -10   0  -6   85.77    1.79
 -10   0  -6   86.65    1.76
 -10   0  -6   91.27    1.76
  10   0   6   89.21    1.80
 -12   0  -6   13.65    0.35
  12   0   6   12.68    0.34
  12   0   6   12.77    0.41
  12   0   6   13.11    0.35
 -12   0  -6   13.87    0.31
 -12   0  -6   12.35    0.33
 -12   0  -6   12.65    0.31
 -14   0  -6    6.53    0.18
 -14   0  -6    6.57    0.22
  14   0   6    6.63    0.21
 -14   0  -6    6.85    0.22
 -14   0  -6    6.80    0.18
  14   0   6    6.18    0.21
 -16   0  -6    4.32    0.16
 -16   0  -6    4.36    0.13
  16   0   6    4.46    0.15
  16   0   6    4.17    0.14
 -16   0  -6    4.25    0.16
 -16   0  -6    4.40    0.13
  18   0   6    4.10    0.12
 -18   0  -6    3.94    0.11
 -18   0  -6    4.11    0.14
 -18   0  -6    4.09    0.14
  18   0   6    3.96    0.12
 -29  -1   6   13.53    0.32
 -29  -1   6   13.34    0.28
 -29  -1   6   13.57    0.29
 -29  -1   6   13.57    0.29
 -29   1   6   13.38    0.29
 -27  -1   6    2.84    0.10
 -27  -1   6    2.91    0.13
 -27  -1   6    2.85    0.10
 -27  -1   6    2.80    0.09
 -27  -1   6    2.77    0.13
 -27   1   6    2.89    0.09
 -27   1   6    2.92    0.10
 -25  -1   6   21.95    0.51
 -25  -1   6   21.67    0.53
 -25  -1   6   21.56    0.46
 -25  -1   6   21.99    0.48
 -25  -1   6   22.03    0.48
 -25  -1   6   19.86    0.52
 -25  -1   6   21.73    0.53
 -25   1   6   21.65    0.47
 -25   1   6   21.66    0.45
 -23  -1   6    3.41    0.13
 -23  -1   6    3.54    0.13
 -23  -1   6    3.47    0.11
 -23  -1   6    3.41    0.16
 -23  -1   6    3.42    0.16
 -23  -1   6    3.50    0.17
 -23  -1   6    3.51    0.17
 -23   1   6    3.38    0.15
 -23   1   6    3.42    0.13
 -21  -1   6   44.76    0.99
 -21  -1   6   46.09    0.99
 -21  -1   6   44.95    0.95
 -21  -1   6   45.19    0.95
 -21  -1   6   46.49    1.01
 -21  -1   6   44.74    1.01
 -21  -1   6   46.68    0.94
 -21   1   6   46.81    1.03
 -19  -1   6   19.41    0.47
 -19  -1   6   19.43    0.49
 -17  -1   6    0.59    0.06
 -17  -1   6    0.53    0.07
  17   1  -6    0.54    0.08
 -15  -1   6   40.85    0.84
  15  -1  -6   39.51    0.92
 -15   1   6   39.37    0.90
  15   1  -6   40.67    0.91
 -15   1   6   39.07    0.84
 -13  -1   6    2.87    0.11
 -13  -1   6    2.93    0.16
  13  -1  -6    2.87    0.15
  13   1  -6    3.04    0.15
 -13   1   6    2.83    0.15
 -13   1   6    2.72    0.11
 -11  -1   6   28.61    0.66
  11  -1  -6   27.44    0.66
 -11  -1   6   27.55    0.58
 -11   1   6   27.56    0.65
 -11   1   6   26.24    0.59
   9  -1  -6   24.91    0.61
  -9  -1   6   24.99    0.53
  -9  -1   6   25.58    0.61
  -9   1   6   26.01    0.61
   7  -1  -6  132.50    2.63
  -7  -1   6  129.30    2.60
  -7  -1   6  125.14    2.53
  -7   1   6  135.32    2.61
   5  -1  -6  197.35    4.14
  -5  -1   6  198.25    3.86
  -5  -1   6  194.54    3.90
  -5   1   6  197.50    3.86
  -3  -1   6    5.60    0.20
  -3  -1   6    5.82    0.15
   3  -1  -6    5.50    0.22
  -3   1   6    5.84    0.20
   3   1  -6    5.34    0.18
  -1  -1   6    1.17    0.09
  -1  -1   6    1.33    0.09
  -1   1   6    1.33    0.10
  -1   1   6    1.23    0.09
  -1  -1  -6   11.00    0.36
   1  -1   6   11.10    0.26
   1  -1   6   10.64    0.31
   1   1   6   10.65    0.31
   1   1   6   10.32    0.30
   1   1   6   10.53    0.25
  -1   1  -6   10.80    0.32
   3  -1   6   41.73    0.94
   3  -1   6   41.17    0.85
  -3  -1  -6   43.35    1.00
   3   1   6   41.22    0.91
   3   1   6   40.17    0.84
  -3   1  -6   41.23    0.94
   5  -1   6    0.02    0.04
  -5  -1  -6    0.04    0.03
  -5   1  -6    0.05    0.04
  -5   1  -6    0.03    0.02
   7  -1   6    0.00    0.02
   7  -1   6    0.02    0.05
  -7  -1  -6    0.02    0.04
  -7  -1  -6    0.02    0.03
   7   1   6    0.01    0.02
  -7   1  -6    0.01    0.03
  -7   1  -6    0.02    0.03
   7   1   6    0.14    0.05
   9  -1   6    1.63    0.14
  -9  -1  -6    1.55    0.09
  -9  -1  -6    1.61    0.10
  -9  -1  -6    1.71    0.08
  -9  -1  -6    1.56    0.10
   9  -1   6    1.69    0.10
  -9   1  -6    1.50    0.07
  -9   1  -6    1.60    0.08
  -9   1  -6    1.43    0.09
   9   1   6    1.57    0.09
  -9   1  -6    1.48    0.10
   9   1   6    1.54    0.12
  -9   1  -6    1.62    0.09
   9   1   6    1.56    0.09
 -11  -1  -6    0.00    0.03
 -11  -1  -6    0.15    0.03
  11  -1   6    0.03    0.04
  11  -1   6    0.05    0.03
 -11  -1  -6    0.05    0.04
 -11  -1  -6    0.03    0.03
 -11   1  -6    0.03    0.03
 -11   1  -6    0.06    0.04
 -11   1  -6    0.02    0.02
 -11   1  -6    0.10    0.03
  11   1   6    0.05    0.03
 -11   1  -6    0.07    0.03
  11   1   6    0.15    0.04
  11   1   6    0.03    0.03
  13  -1   6    0.19    0.05
 -13  -1  -6    0.15    0.05
 -13  -1  -6    0.21    0.03
 -13  -1  -6    0.26    0.05
  13  -1   6    0.19    0.04
  13  -1   6    0.29    0.08
 -13  -1  -6    0.17    0.05
  13   1   6    0.13    0.04
 -13   1  -6    0.27    0.04
 -13   1  -6    0.15    0.03
  13   1   6    0.20    0.04
 -13   1  -6    0.16    0.05
  13   1   6    0.17    0.04
 -13   1  -6    0.14    0.05
 -15  -1  -6   28.44    0.64
 -15  -1  -6   29.87    0.66
 -15  -1  -6   29.38    0.66
  15  -1   6   29.89    0.65
  15  -1   6   27.53    0.71
 -15   1  -6   29.18    0.61
  15   1   6   28.62    0.63
 -15   1  -6   29.19    0.65
 -15   1  -6   28.99    0.60
  15   1   6   30.19    0.64
 -15   1  -6   29.54    0.65
 -17  -1  -6    3.13    0.13
  17  -1   6    3.12    0.11
  17  -1   6    3.32    0.12
 -17  -1  -6    3.07    0.12
 -17  -1  -6    3.10    0.13
 -17   1  -6    3.01    0.12
  17   1   6    3.27    0.11
  17   1   6    3.24    0.11
 -17   1  -6    3.06    0.12
 -17   1  -6    3.06    0.10
 -17   1  -6    3.06    0.09
  19  -1   6   15.37    0.33
  19  -1   6   15.67    0.34
 -19  -1  -6   16.25    0.36
 -19   1  -6   15.56    0.35
 -19   1  -6   15.57    0.33
  19   1   6   15.83    0.34
 -28  -2   6   16.90    0.43
 -28  -2   6   19.23    0.40
 -28  -2   6   19.10    0.42
 -28  -2   6   18.57    0.38
 -28  -2   6   19.35    0.40
 -28  -2   6   18.82    0.43
 -26  -2   6   34.54    0.71
 -26  -2   6   33.75    0.76
 -26  -2   6   34.25    0.69
 -26  -2   6   34.30    0.75
 -26  -2   6   33.89    0.71
 -26  -2   6   35.81    0.77
 -26   2   6   33.85    0.69
 -26   2   6   33.55    0.68
 -24  -2   6   67.73    1.41
 -24  -2   6   68.72    1.37
 -24  -2   6   69.28    1.44
 -24  -2   6   69.40    1.43
 -24  -2   6   68.31    1.42
 -24  -2   6   69.47    1.37
 -24  -2   6   68.44    1.34
 -24  -2   6   64.77    1.41
 -24   2   6   67.17    1.34
 -24   2   6   67.51    1.34
 -24   2   6   68.51    1.36
 -22  -2   6   18.76    0.48
 -22  -2   6   19.21    0.44
 -22  -2   6   18.73    0.49
 -22  -2   6   19.07    0.44
 -22  -2   6   18.96    0.49
 -22  -2   6   19.39    0.48
 -22  -2   6   18.77    0.41
 -22  -2   6   19.20    0.50
 -22   2   6   18.23    0.40
 -22   2   6   18.56    0.40
 -22   2   6   16.64    0.48
 -20  -2   6   33.36    0.74
 -20  -2   6   33.84    0.77
 -20  -2   6   32.60    0.67
 -20  -2   6   33.54    0.71
 -20  -2   6   33.15    0.71
 -20  -2   6   33.30    0.75
 -20  -2   6   32.79    0.77
 -20  -2   6   32.22    0.76
 -20   2   6   31.53    0.67
 -20   2   6   31.76    0.73
 -20   2   6   32.31    0.74
 -20   2   6   31.77    0.67
 -18  -2   6    0.51    0.08
 -18  -2   6    0.45    0.08
 -18  -2   6    0.66    0.06
 -18  -2   6    0.47    0.08
 -18  -2   6    0.42    0.06
 -18  -2   6    0.49    0.06
 -18  -2   6    0.38    0.07
 -18   2   6    0.42    0.06
  18   2  -6    0.53    0.09
 -16  -2   6   12.33    0.32
 -16  -2   6   11.39    0.33
 -16  -2   6   12.48    0.35
  16  -2  -6   11.60    0.41
 -16   2   6   12.24    0.33
  16   2  -6   12.19    0.38
 -14  -2   6    8.51    0.26
 -14  -2   6    8.83    0.24
 -14  -2   6    8.58    0.26
  14  -2  -6    8.68    0.33
  14   2  -6    8.79    0.30
 -14   2   6    8.66    0.30
 -14   2   6    8.67    0.25
 -12  -2   6   10.50    0.27
  12  -2  -6   10.62    0.36
 -12   2   6   10.26    0.28
  12   2  -6   10.94    0.34
 -12   2   6   10.65    0.33
  10  -2  -6    0.22    0.06
 -10  -2   6    0.19    0.03
 -10   2   6    0.22    0.06
  10   2  -6    0.31    0.07
 -10   2   6    0.26    0.04
   8  -2  -6   11.72    0.38
  -8  -2   6   11.72    0.28
  -8   2   6   12.17    0.36
   8   2  -6   12.07    0.35
  -8   2   6   11.35    0.30
   6  -2  -6    3.69    0.19
  -6  -2   6    3.40    0.12
  -6   2   6    3.68    0.17
   6   2  -6    3.72    0.16
  -6   2   6    3.59    0.14
   4  -2  -6   20.61    0.57
  -4  -2   6   20.35    0.45
  -4   2   6   21.27    0.53
   4   2  -6   21.01    0.51
  -4   2   6   20.15    0.48
  -2  -2   6    0.60    0.07
   2  -2  -6    0.55    0.09
  -2  -2   6    0.49    0.04
  -2   2   6    0.71    0.09
   2   2  -6    0.54    0.07
  -2   2   6    0.48    0.06
   0  -2   6   10.28    0.32
   0  -2   6   10.68    0.27
   0  -2  -6   11.32    0.39
   0   2   6   11.21    0.34
   0   2   6   10.88    0.30
  -2  -2  -6    0.55    0.10
   2  -2   6    0.52    0.05
   2  -2   6    0.47    0.08
   2   2   6    0.65    0.09
   2   2   6    0.57    0.07
  -4  -2  -6    0.02    0.04
   4  -2   6    0.02    0.02
   4  -2   6    0.02    0.04
  -4   2  -6   -0.02    0.02
   6  -2   6    4.79    0.23
  -6  -2  -6    4.52    0.16
   6  -2   6    4.79    0.16
  -6   2  -6    4.38    0.30
   6   2   6    4.75    0.19
  -6   2  -6    4.62    0.15
   8  -2   6    3.82    0.21
  -8  -2  -6    3.26    0.15
   8  -2   6    3.58    0.14
  -8  -2  -6    3.57    0.15
  -8  -2  -6    3.51    0.14
   8   2   6    3.51    0.13
  -8   2  -6    3.49    0.12
   8   2   6    3.57    0.14
  -8   2  -6    3.77    0.14
  -8   2  -6    3.87    0.14
  -8   2  -6    3.43    0.12
  -8   2  -6    3.55    0.12
 -10  -2  -6    0.20    0.05
 -10  -2  -6    0.14    0.03
 -10  -2  -6    0.17    0.04
 -10  -2  -6    0.10    0.05
  10  -2   6    0.10    0.06
 -10  -2  -6    0.17    0.05
  10  -2   6    0.19    0.04
  10   2   6    0.12    0.04
 -10   2  -6    0.16    0.04
 -10   2  -6    0.11    0.03
 -10   2  -6    0.14    0.04
 -10   2  -6    0.18    0.04
  10   2   6    0.36    0.05
 -10   2  -6    0.14    0.03
 -12  -2  -6    8.52    0.26
  12  -2   6    8.72    0.34
  12  -2   6    8.54    0.25
 -12  -2  -6    8.49    0.26
 -12  -2  -6    8.67    0.26
 -12  -2  -6    8.50    0.21
 -12   2  -6    8.45    0.25
 -12   2  -6    8.57    0.25
 -12   2  -6    9.06    0.22
  12   2   6    8.21    0.24
 -12   2  -6    8.50    0.23
  12   2   6    8.94    0.25
 -12   2  -6    8.62    0.22
 -14  -2  -6    3.65    0.15
 -14  -2  -6    3.77    0.15
  14  -2   6    4.46    0.21
 -14  -2  -6    3.34    0.11
  14  -2   6    3.56    0.14
 -14  -2  -6    3.52    0.15
 -14   2  -6    3.50    0.14
 -14   2  -6    3.51    0.11
 -14   2  -6    3.61    0.12
 -14   2  -6    3.69    0.12
  14   2   6    3.47    0.11
  14   2   6    3.80    0.14
  14   2   6    3.68    0.13
 -14   2  -6    3.51    0.12
 -14   2  -6    3.58    0.14
  16  -2   6    3.94    0.14
 -16  -2  -6    3.83    0.14
 -16  -2  -6    3.85    0.14
 -16  -2  -6    3.76    0.14
 -16   2  -6    3.61    0.11
  16   2   6    3.89    0.13
 -16   2  -6    3.64    0.13
 -16   2  -6    3.60    0.10
 -16   2  -6    3.76    0.11
 -16   2  -6    3.65    0.13
  16   2   6    3.74    0.11
  18  -2   6    0.37    0.04
 -18  -2  -6    0.33    0.04
 -18  -2  -6    0.40    0.04
 -18   2  -6    0.37    0.03
 -18   2  -6    0.30    0.03
  18   2   6    0.39    0.03
 -27  -3   6    9.22    0.21
 -27  -3   6    9.16    0.21
 -27  -3   6    8.95    0.20
 -27  -3   6    9.11    0.23
 -27  -3   6    9.39    0.24
 -27   3   6    9.02    0.20
 -27   3   6    9.06    0.19
 -25  -3   6    0.29    0.06
 -25  -3   6    0.38    0.03
 -25  -3   6    0.26    0.05
 -25  -3   6    0.29    0.05
 -25  -3   6    0.43    0.05
 -25  -3   6    0.28    0.04
 -25  -3   6    0.20    0.05
 -25   3   6    0.29    0.03
 -25   3   6    0.28    0.03
 -25   3   6    0.29    0.03
 -23  -3   6    0.66    0.08
 -23  -3   6    0.66    0.08
 -23  -3   6    0.67    0.09
 -23  -3   6    0.71    0.06
 -23  -3   6    0.71    0.06
 -23  -3   6    0.76    0.05
 -23  -3   6    0.68    0.08
 -23   3   6    0.72    0.05
 -23   3   6    0.69    0.05
 -23   3   6    0.76    0.05
 -21  -3   6    0.50    0.06
 -21  -3   6    0.63    0.09
 -21  -3   6    0.64    0.05
 -21  -3   6    0.60    0.07
 -21  -3   6    0.67    0.09
 -21  -3   6    0.62    0.09
 -21  -3   6    0.60    0.06
 -21  -3   6    0.59    0.08
 -21   3   6    0.60    0.05
 -21   3   6    0.61    0.05
 -21   3   6    0.61    0.05
 -19  -3   6    0.34    0.07
 -19  -3   6    0.22    0.06
 -19  -3   6    0.26    0.03
 -19  -3   6    0.22    0.05
 -19  -3   6    0.27    0.05
 -19  -3   6    0.27    0.06
 -19  -3   6    0.30    0.07
 -19  -3   6    0.29    0.07
 -19  -3   6    0.28    0.05
 -19   3   6    0.39    0.07
 -19   3   6    0.30    0.04
 -19   3   6    0.28    0.04
 -19   3   6    0.30    0.04
 -19   3   6    0.24    0.05
 -17  -3   6    5.18    0.17
 -17  -3   6    5.07    0.14
 -17  -3   6    5.35    0.21
 -17  -3   6    5.00    0.17
 -17  -3   6    5.02    0.21
 -17  -3   6    5.27    0.21
 -17  -3   6    5.01    0.19
 -17  -3   6    5.08    0.21
 -17  -3   6    4.99    0.20
 -17  -3   6    4.98    0.20
 -17   3   6    5.01    0.19
 -17   3   6    5.15    0.19
  17   3  -6    5.30    0.24
 -17   3   6    4.91    0.15
 -17   3   6    4.95    0.15
 -17   3   6    4.95    0.14
 -15  -3   6    1.55    0.12
 -15  -3   6    1.59    0.10
 -15  -3   6    1.55    0.11
 -15  -3   6    1.58    0.11
 -15  -3   6    1.49    0.13
 -15   3   6    1.60    0.09
  15   3  -6    1.52    0.14
 -15   3   6    1.49    0.10
 -13  -3   6   12.47    0.32
 -13  -3   6   12.35    0.35
  13  -3  -6   11.92    0.44
 -13  -3   6   11.73    0.34
 -13   3   6   11.81    0.38
  13   3  -6   12.08    0.39
 -13   3   6   11.53    0.33
 -13   3   6   12.40    0.34
 -11  -3   6    8.53    0.27
  11  -3  -6    8.98    0.36
 -11  -3   6    8.87    0.27
 -11  -3   6    9.29    0.25
 -11   3   6    8.97    0.27
 -11   3   6    9.27    0.27
 -11   3   6    8.91    0.32
  11   3  -6    9.49    0.33
  -9  -3   6    1.36    0.10
  -9  -3   6    1.47    0.11
  -9  -3   6    1.53    0.08
   9  -3  -6    1.39    0.14
  -9   3   6    1.57    0.11
  -9   3   6    1.57    0.10
   9   3  -6    1.46    0.13
  -9   3   6    1.43    0.13
   7  -3  -6   47.45    1.14
  -7  -3   6   48.14    0.97
  -7  -3   6   44.76    1.01
   7   3  -6   47.63    1.06
  -7   3   6   46.59    1.00
  -7   3   6   47.96    1.07
  -7   3   6   45.53    1.00
  -5  -3   6   43.24    0.89
   5  -3  -6   41.91    1.05
  -5   3   6   45.34    1.01
   5   3  -6   44.02    0.98
  -5   3   6   42.15    0.92
  -5   3   6   42.58    0.93
  -3  -3   6   39.05    0.80
   3  -3  -6   38.44    0.97
  -3   3   6   38.54    0.91
   3   3  -6   37.32    0.86
  -3   3   6   38.37    0.83
  -3   3   6   37.11    0.83
   1  -3  -6    0.43    0.09
  -1  -3   6    0.78    0.10
  -1  -3   6    0.46    0.05
  -1   3   6    0.46    0.06
  -1   3   6    0.43    0.07
  -1   3   6    0.53    0.09
   1  -3   6   23.52    0.51
  -1  -3  -6   22.78    0.67
   1  -3   6   22.35    0.58
   1   3   6   23.04    0.54
   1   3   6   23.64    0.61
   1   3   6   22.31    0.54
  -1   3  -6   21.48    0.49
   3  -3   6    6.46    0.19
   3  -3   6    6.10    0.25
   3   3   6    6.09    0.26
  -3   3  -6    5.92    0.18
   5  -3   6    4.92    0.24
  -5  -3  -6    4.70    0.19
   5  -3   6    4.61    0.21
  -5  -3  -6    5.14    0.17
   5  -3   6    4.96    0.17
  -5   3  -6    4.89    0.15
  -5   3  -6    4.75    0.14
   5   3   6    4.79    0.16
   5   3   6    4.97    0.17
   5   3   6    4.94    0.17
  -7  -3  -6    1.04    0.09
  -7  -3  -6    1.13    0.10
   7  -3   6    1.06    0.13
   7  -3   6    1.06    0.08
   7  -3   6    1.21    0.12
   7   3   6    1.12    0.08
  -7   3  -6    1.06    0.06
  -7   3  -6    1.13    0.06
   7   3   6    1.12    0.07
  -7   3  -6    1.06    0.07
   7   3   6    1.11    0.08
  -9  -3  -6   23.65    0.57
   9  -3   6   23.43    0.55
   9  -3   6   24.33    0.67
   9  -3   6   23.84    0.59
  -9  -3  -6   24.06    0.56
   9   3   6   23.66    0.51
   9   3   6   22.66    0.52
  -9   3  -6   23.38    0.51
   9   3   6   24.23    0.54
  -9   3  -6   23.90    0.51
  -9   3  -6   23.49    0.52
 -11  -3  -6    0.38    0.06
  11  -3   6    0.46    0.09
  11  -3   6    0.43    0.05
 -11  -3  -6    0.35    0.06
 -11   3  -6    0.45    0.05
 -11   3  -6    0.53    0.05
  11   3   6    0.42    0.05
  11   3   6    0.45    0.05
 -11   3  -6    0.48    0.05
 -13  -3  -6    0.84    0.08
  13  -3   6    0.80    0.07
 -13  -3  -6    0.86    0.08
  13  -3   6    0.90    0.12
 -13   3  -6    0.81    0.05
  13   3   6    0.79    0.05
 -13   3  -6    0.87    0.06
 -13   3  -6    0.82    0.06
  13   3   6    0.79    0.06
  15  -3   6   10.49    0.26
 -15  -3  -6   10.86    0.27
 -15   3  -6   10.37    0.24
  15   3   6   10.57    0.25
 -15   3  -6   10.25    0.24
 -15   3  -6   10.53    0.24
  15   3   6   10.19    0.24
 -17  -3  -6    0.50    0.05
  17  -3   6    0.51    0.04
 -17   3  -6    0.47    0.03
  17   3   6    0.45    0.03
 -17   3  -6    0.38    0.03
 -26  -4   6    0.11    0.02
 -26  -4   6    0.13    0.02
 -26  -4   6    0.11    0.03
 -26  -4   6    0.08    0.04
 -26  -4   6    0.11    0.03
 -26   4   6    0.10    0.02
 -24  -4   6    2.60    0.09
 -24  -4   6    2.59    0.09
 -24  -4   6    2.46    0.11
 -24  -4   6    2.68    0.12
 -24  -4   6    2.73    0.12
 -24  -4   6    2.67    0.08
 -24  -4   6    2.69    0.12
  24   4  -6    2.71    0.08
 -24   4   6    2.82    0.08
 -24   4   6    2.66    0.08
 -24   4   6    2.68    0.08
 -22  -4   6    6.23    0.15
 -22  -4   6    6.17    0.18
 -22  -4   6    6.13    0.17
 -22  -4   6    5.92    0.20
 -22  -4   6    6.04    0.21
 -22  -4   6    6.02    0.21
 -22  -4   6    6.32    0.22
 -22   4   6    5.57    0.19
 -22   4   6    6.12    0.16
 -22   4   6    6.03    0.15
  22   4  -6    6.09    0.15
 -22   4   6    6.19    0.16
 -20  -4   6    0.95    0.09
 -20  -4   6    1.15    0.11
 -20  -4   6    1.15    0.12
 -20  -4   6    1.09    0.10
 -20  -4   6    1.11    0.10
 -20  -4   6    1.01    0.06
 -20  -4   6    0.98    0.10
 -20  -4   6    1.03    0.07
 -20  -4   6    1.04    0.07
 -20   4   6    1.06    0.09
 -20   4   6    1.06    0.06
 -20   4   6    1.06    0.06
 -20   4   6    1.02    0.09
 -20   4   6    1.16    0.06
 -18  -4   6    0.38    0.07
 -18  -4   6    0.41    0.08
 -18  -4   6    0.46    0.06
 -18  -4   6    0.52    0.08
 -18  -4   6    0.44    0.06
 -18  -4   6    0.44    0.04
 -18  -4   6    0.45    0.07
 -18  -4   6    0.45    0.08
 -18  -4   6    0.45    0.08
 -18  -4   6    0.44    0.08
 -18   4   6    0.39    0.07
 -18   4   6    0.46    0.04
 -18   4   6    0.39    0.07
 -18   4   6    0.47    0.05
 -18   4   6    0.55    0.05
 -16  -4   6    1.44    0.12
 -16  -4   6    1.61    0.12
 -16  -4   6    1.52    0.12
 -16  -4   6    1.51    0.11
 -16  -4   6    1.54    0.10
 -16  -4   6    1.60    0.09
 -16  -4   6    1.48    0.07
 -16  -4   6    1.50    0.09
 -16  -4   6    1.77    0.13
 -16  -4   6    1.48    0.11
 -16   4   6    1.44    0.08
 -16   4   6    1.62    0.11
  16   4  -6    1.41    0.14
  16   4  -6    1.43    0.07
 -16   4   6    1.61    0.08
 -16   4   6    1.60    0.11
 -16   4   6    1.51    0.07
 -14  -4   6    4.19    0.15
 -14  -4   6    4.13    0.16
 -14  -4   6    4.33    0.15
 -14  -4   6    4.18    0.19
 -14  -4   6    3.95    0.19
 -14  -4   6    4.12    0.19
 -14  -4   6    4.09    0.13
 -14  -4   6    4.11    0.19
 -14  -4   6    4.46    0.19
 -14  -4   6    4.11    0.18
 -14   4   6    4.09    0.13
  14   4  -6    3.91    0.12
  14   4  -6    4.24    0.23
 -14   4   6    4.00    0.18
 -14   4   6    4.22    0.14
 -14   4   6    4.37    0.18
 -14   4   6    4.15    0.13
 -12  -4   6   17.61    0.42
 -12  -4   6   16.73    0.45
 -12  -4   6   17.27    0.46
 -12  -4   6   16.70    0.45
 -12  -4   6   16.95    0.45
 -12  -4   6   17.22    0.41
 -12  -4   6   16.92    0.40
 -12  -4   6   17.25    0.46
 -12   4   6   17.03    0.39
  12   4  -6   16.38    0.40
  12   4  -6   16.83    0.52
 -12   4   6   17.03    0.38
 -12   4   6   16.90    0.45
 -12   4   6   16.84    0.51
 -12   4   6   17.34    0.45
 -12   4   6   16.66    0.44
 -12   4   6   17.16    0.39
 -12   4   6   18.15    0.45
 -10  -4   6    1.23    0.11
 -10  -4   6    1.20    0.08
 -10  -4   6    1.09    0.10
 -10  -4   6    1.20    0.08
 -10  -4   6    1.12    0.08
 -10  -4   6    1.15    0.11
 -10   4   6    1.10    0.06
 -10   4   6    1.06    0.07
 -10   4   6    1.12    0.10
 -10   4   6    1.22    0.10
 -10   4   6    1.19    0.07
 -10   4   6    1.10    0.10
 -10   4   6    1.17    0.09
 -10   4   6    1.31    0.13
  -8  -4   6    6.89    0.25
  -8  -4   6    7.01    0.21
  -8   4   6    7.10    0.25
  -8   4   6    6.83    0.30
  -8   4   6    7.20    0.24
   8   4  -6    7.70    0.29
  -6  -4   6  104.77    2.11
  -6  -4   6  103.41    2.06
   6   4  -6  104.60    2.18
  -6   4   6  100.71    2.11
  -6   4   6  105.89    2.10
  -6   4   6  103.35    2.20
  -4  -4   6   89.78    1.89
  -4  -4   6   93.45    1.86
  -4   4   6   93.41    2.00
  -4   4   6   94.74    1.91
   4   4  -6   91.35    1.95
  -4   4   6   95.62    1.89
   2  -4  -6    0.82    0.09
  -2  -4   6    0.98    0.07
  -2   4   6    0.98    0.08
  -2   4   6    1.17    0.13
  -2   4   6    0.87    0.10
  -2   4   6    0.80    0.12
  -2   4   6    0.98    0.07
   0  -4   6    0.06    0.05
   0  -4  -6    0.15    0.05
   0  -4  -6    0.06    0.04
   0  -4   6    0.03    0.02
   0   4   6    0.09    0.05
   0   4   6    0.06    0.06
   0   4   6    0.01    0.04
   0   4  -6    0.03    0.02
   0   4   6    0.06    0.02
   0   4   6    0.05    0.03
   0   4  -6    0.02    0.02
  -2  -4  -6   21.24    0.52
   2  -4   6   21.40    0.56
  -2  -4  -6   21.25    0.52
   2  -4   6   21.37    0.49
   2   4   6   21.30    0.47
   2   4   6   21.04    0.53
   2   4   6   21.13    0.47
  -2   4  -6   21.29    0.46
   2   4   6   21.29    0.48
   2   4   6   21.45    0.61
  -2   4  -6   21.92    0.48
   4  -4   6    1.64    0.14
   4  -4   6    1.57    0.14
   4  -4   6    1.58    0.09
  -4  -4  -6    1.66    0.12
  -4  -4  -6    1.54    0.11
   4   4   6    1.65    0.09
  -4   4  -6    1.80    0.08
  -4   4  -6    1.62    0.08
   4   4   6    1.44    0.08
   6  -4   6   14.16    0.45
   6  -4   6   14.02    0.36
  -6  -4  -6   14.20    0.36
   6  -4   6   14.23    0.42
  -6   4  -6   14.24    0.33
   6   4   6   14.62    0.35
   6   4   6   14.06    0.33
  -6   4  -6   14.41    0.34
  -8  -4  -6    9.90    0.28
   8  -4   6   10.12    0.37
  -8  -4  -6   10.49    0.31
   8  -4   6   10.21    0.33
   8   4   6   10.29    0.27
  -8   4  -6   10.31    0.26
  -8   4  -6   10.17    0.25
   8   4   6   10.25    0.25
  10  -4   6    1.72    0.12
  10  -4   6    1.64    0.14
 -10  -4  -6    1.72    0.11
 -10  -4  -6    1.71    0.10
  10   4   6    1.69    0.08
 -10   4  -6    1.70    0.08
 -10   4  -6    1.63    0.07
  10   4   6    1.63    0.08
 -10   4  -6    1.70    0.07
  12  -4   6    1.70    0.08
 -12  -4  -6    1.67    0.09
 -12  -4  -6    1.82    0.10
 -12   4  -6    1.59    0.06
 -12   4  -6    1.65    0.07
 -12   4  -6    1.62    0.07
  12   4   6    1.66    0.08
  12   4   6    1.74    0.07
 -14  -4  -6   38.63    0.80
  14  -4   6   37.28    0.78
 -14  -4  -6   40.29    0.80
  14   4   6   39.16    0.78
 -14   4  -6   38.24    0.77
  14   4   6   37.92    0.76
 -14   4  -6   38.36    0.77
 -23  -5   6    1.09    0.07
 -23  -5   6    1.12    0.08
 -23  -5   6    1.07    0.05
 -23   5   6    1.08    0.04
 -23   5   6    1.09    0.04
 -23   5   6    1.12    0.04
  23   5  -6    1.13    0.05
 -21  -5   6    2.49    0.08
 -21  -5   6    2.50    0.09
 -21  -5   6    2.47    0.10
 -21  -5   6    2.61    0.12
  21   5  -6    2.45    0.08
 -21   5   6    2.57    0.08
 -21   5   6    2.54    0.10
 -21   5   6    2.56    0.08
 -21   5   6    2.55    0.08
 -19  -5   6    2.51    0.13
 -19  -5   6    2.65    0.13
 -19  -5   6    2.60    0.12
 -19  -5   6    2.56    0.10
 -19  -5   6    2.63    0.10
 -19  -5   6    2.49    0.11
 -19   5   6    2.64    0.08
  19   5  -6    2.67    0.08
 -19   5   6    2.53    0.12
 -19   5   6    2.71    0.09
 -19   5   6    2.55    0.13
 -19   5   6    2.64    0.09
 -17  -5   6    8.33    0.26
 -17  -5   6    8.02    0.22
 -17  -5   6    8.00    0.24
 -17  -5   6    7.91    0.26
 -17  -5   6    7.96    0.21
 -17  -5   6    8.19    0.26
 -17   5   6    8.29    0.20
 -17   5   6    8.18    0.25
 -17   5   6    8.12    0.20
 -17   5   6    7.65    0.25
  17   5  -6    7.89    0.20
 -17   5   6    8.16    0.20
 -15  -5   6    6.72    0.20
 -15  -5   6    6.83    0.25
 -15  -5   6    6.96    0.20
 -15  -5   6    6.96    0.24
 -15  -5   6    6.78    0.24
 -15   5   6    6.90    0.24
 -15   5   6    6.71    0.23
 -15   5   6    6.91    0.18
  15   5  -6    6.77    0.18
 -15   5   6    6.97    0.18
 -15   5   6    7.17    0.19
 -13  -5   6   51.71    1.13
 -13  -5   6   50.44    1.06
 -13  -5   6   51.49    1.12
 -13  -5   6   56.43    1.08
 -13  -5   6   49.13    1.11
  13   5  -6   50.84    1.03
 -13   5   6   51.32    1.04
 -13   5   6   53.18    1.12
 -13   5   6   50.09    1.11
 -13   5   6   50.83    1.04
 -13   5   6   52.27    1.05
 -11  -5   6   30.76    0.73
 -11  -5   6   31.56    0.73
 -11  -5   6   31.97    0.68
 -11  -5   6   30.25    0.66
  11  -5  -6   30.44    0.71
 -11   5   6   30.27    0.71
 -11   5   6   30.41    0.71
  11   5  -6   31.19    0.66
 -11   5   6   30.68    0.64
 -11   5   6   30.67    0.65
 -11   5   6   31.38    0.65
 -11   5   6   31.44    0.72
  11   5  -6   30.12    0.64
   9  -5  -6   80.08    1.64
  -9  -5   6   80.72    1.66
  -9  -5   6   78.95    1.65
  -9  -5   6   79.25    1.58
  -9   5   6   80.05    1.57
  -9   5   6   79.39    1.64
  -9   5   6   74.29    1.91
  -9   5   6   79.47    1.56
   9   5  -6   78.14    2.03
  -9   5   6   76.88    1.63
   9   5  -6   77.29    1.55
   9   5  -6   81.24    1.58
  -9   5   6   79.34    1.56
  -9   5   6   79.00    1.63
  -7  -5   6   14.92    0.36
   7  -5  -6   14.99    0.41
  -7  -5   6   15.37    0.42
  -7  -5   6   15.03    0.42
   7   5  -6   14.66    0.47
  -7   5   6   14.96    0.40
  -7   5   6   14.31    0.49
  -7   5   6   15.28    0.35
  -7   5   6   15.06    0.35
  -7   5   6   14.66    0.35
  -7   5   6   16.04    0.41
   7   5  -6   14.92    0.34
  -7   5   6   15.04    0.41
   7   5  -6   15.14    0.36
  -5  -5   6    3.82    0.19
  -5  -5   6    4.00    0.14
  -5  -5   6    3.75    0.18
   5  -5  -6    4.11    0.18
  -5  -5   6    3.95    0.18
  -5   5   6    4.05    0.13
  -5   5   6    3.91    0.17
  -5   5   6    4.00    0.18
   5   5  -6    3.86    0.12
   5   5  -6    3.68    0.21
  -5   5   6    3.87    0.23
  -5   5   6    3.85    0.13
   5   5  -6    3.95    0.14
   5   5  -6    3.99    0.12
  -5   5   6    3.86    0.13
  -3  -5   6    0.18    0.06
   3  -5  -6    0.16    0.05
   3   5  -6    0.40    0.05
  -3   5   6    0.19    0.08
  -3   5   6    0.27    0.04
  -3   5   6    0.25    0.04
   3   5  -6    0.31    0.04
  -3   5   6    0.29    0.04
  -3   5   6    0.22    0.06
   1  -5  -6    6.76    0.23
  -1  -5   6    6.43    0.25
   1  -5  -6    6.73    0.24
   1   5  -6    6.73    0.19
  -1   5   6    6.80    0.25
  -1   5   6    6.50    0.19
  -1   5   6    6.62    0.21
   1   5  -6    7.04    0.18
  -1   5   6    6.68    0.19
  -1  -5  -6    7.29    0.25
   1  -5   6    6.97    0.27
  -1  -5  -6    6.88    0.24
  -1  -5  -6    7.17    0.24
   1   5   6    7.44    0.20
   1   5   6    7.16    0.20
  -1   5  -6    7.36    0.20
  -1   5  -6    6.95    0.18
   1   5   6    7.24    0.25
  -3  -5  -6    7.30    0.24
   3  -5   6    7.62    0.28
  -3  -5  -6    7.24    0.24
  -3  -5  -6    7.41    0.24
  -3   5  -6    7.47    0.21
   3   5   6    7.05    0.19
  -3   5  -6    7.12    0.19
   3   5   6    7.45    0.21
  -5  -5  -6    2.25    0.12
  -5  -5  -6    2.02    0.11
  -5  -5  -6    1.88    0.11
   5  -5   6    2.14    0.15
  -5   5  -6    2.03    0.08
  -5   5  -6    2.20    0.09
   5   5   6    2.00    0.08
   5   5   6    2.08    0.09
   7  -5   6    5.43    0.21
  -7  -5  -6    5.38    0.19
   7   5   6    5.40    0.16
  -7   5  -6    5.04    0.14
  -7   5  -6    5.31    0.16
   7   5   6    5.34    0.15
  -9  -5  -6    1.03    0.09
   9  -5   6    1.31    0.10
  -9   5  -6    1.05    0.06
  -9   5  -6    1.07    0.05
   9   5   6    1.10    0.05
   9   5   6    1.06    0.06
  11  -5   6    0.06    0.03
 -11  -5  -6    0.07    0.03
 -11   5  -6    0.15    0.02
 -11   5  -6    0.06    0.02
  11   5   6    0.08    0.02
 -18  -6   6   22.08    0.48
 -18  -6   6   21.77    0.48
  18   6  -6   22.07    0.45
 -18   6   6   23.10    0.45
 -18   6   6   21.94    0.45
 -18   6   6   22.12    0.45
  18   6  -6   23.02    0.46
 -18   6   6   22.66    0.49
 -16  -6   6   15.85    0.38
 -16  -6   6   16.25    0.39
 -16  -6   6   15.78    0.39
 -16   6   6   16.79    0.39
 -16   6   6   16.21    0.35
 -16   6   6   16.57    0.34
 -16   6   6   16.42    0.35
  16   6  -6   16.92    0.36
  16   6  -6   16.57    0.34
 -14  -6   6   25.59    0.58
 -14  -6   6   24.97    0.58
 -14   6   6   25.54    0.57
  14   6  -6   25.18    0.52
 -14   6   6   25.14    0.52
 -14   6   6   24.77    0.52
 -14   6   6   25.23    0.52
  14   6  -6   25.87    0.53
 -12  -6   6    0.05    0.04
 -12  -6   6    0.11    0.05
  12   6  -6    0.15    0.03
 -12   6   6    0.10    0.03
 -12   6   6    0.09    0.02
 -12   6   6    0.09    0.03
  12   6  -6    0.14    0.03
 -12   6   6    0.14    0.04
  10  -6  -6    1.49    0.10
  10  -6  -6    1.51    0.10
 -10  -6   6    1.53    0.11
 -10  -6   6    1.61    0.11
 -10   6   6    1.49    0.07
 -10   6   6    1.55    0.07
  10   6  -6    1.52    0.06
 -10   6   6    1.55    0.07
  10   6  -6    1.51    0.07
 -10   6   6    1.42    0.10
   8  -6  -6   35.78    0.79
  -8  -6   6   36.63    0.81
   8  -6  -6   35.98    0.80
  -8  -6   6   35.35    0.81
  -8   6   6   35.77    0.73
   8   6  -6   36.09    0.75
  -8   6   6   36.02    0.78
  -8   6   6   36.35    0.74
  -8   6   6   36.04    0.74
   8   6  -6   36.10    0.73
   6  -6  -6    0.08    0.05
   6  -6  -6    0.07    0.04
  -6  -6   6    0.00    0.04
  -6  -6   6    0.00    0.04
   6   6  -6    0.00    0.02
  -6   6   6    0.03    0.02
  -6   6   6    0.05    0.02
  -6   6   6   -0.01    0.02
   6   6  -6    0.02    0.02
   4  -6  -6   13.05    0.36
   4  -6  -6   13.23    0.36
  -4  -6   6   13.23    0.36
  -4   6   6   13.22    0.30
  -4   6   6   13.08    0.30
   4   6  -6   13.15    0.31
   4   6  -6   12.85    0.29
   2  -6  -6    0.65    0.08
  -2  -6   6    0.82    0.09
   2  -6  -6    0.76    0.08
  -2   6   6    0.80    0.05
   2   6  -6    0.78    0.05
   2   6  -6    0.86    0.06
  -2   6   6    0.71    0.05
   0  -6  -6    7.26    0.23
   0  -6  -6    7.39    0.23
   0  -6   6    7.12    0.24
   0   6  -6    7.27    0.19
   0   6   6    7.13    0.18
   0   6  -6    6.92    0.17
   0   6   6    7.33    0.19
  -2  -6  -6    0.60    0.07
  -2  -6  -6    0.60    0.07
  -2  -6  -6    0.68    0.07
   2  -6   6    0.64    0.08
  -2   6  -6    0.66    0.05
   2   6   6    0.64    0.05
   2   6   6    0.67    0.05
  -4  -6  -6    0.07    0.04
  -4  -6  -6    0.10    0.04
  -4  -6  -6    0.10    0.04
   4  -6   6    0.07    0.05
   4   6   6    0.08    0.02
   4   6   6    0.13    0.02
  -4   6  -6    0.07    0.02
  -6  -6  -6    0.67    0.06
   6  -6   6    0.73    0.08
   6   6   6    0.68    0.04
  -6   6  -6    0.70    0.04
   6   6   6    0.66    0.04
  -8  -6  -6    0.04    0.03
   8  -6   6    0.02    0.03
  -8   6  -6    0.03    0.02
   8   6   6    0.02    0.01
   8   6   6    0.03    0.01
 -11  -7   6   14.58    0.33
  11   7  -6   15.02    0.31
 -11   7   6   14.42    0.30
 -11   7   6   14.41    0.30
  -9  -7   6    1.09    0.07
   9   7  -6    1.09    0.05
  -9   7   6    1.05    0.04
  -9   7   6    1.08    0.04
   7  -7  -6    0.62    0.05
  -7  -7   6    0.66    0.05
   7   7  -6    0.56    0.03
  -7   7   6    0.63    0.03
  -7   7   6    0.65    0.03
   7   7  -6    0.61    0.04
   5  -7  -6    0.47    0.05
  -5   7   6    0.50    0.03
   5   7  -6    0.49    0.04
   5   7  -6    0.44    0.03
  -5   7   6    0.45    0.03
   3  -7  -6   57.36    1.14
   3   7  -6   57.01    1.11
  -3   7   6   55.16    1.10
  -3   7   6   55.95    1.10
   1  -7  -6    3.32    0.11
  -1   7   6    3.17    0.09
  -1   7   6    3.28    0.08
   1   7  -6    3.32    0.09
  -1  -7  -6   48.82    0.97
  -1   7  -6   49.14    0.95
   1   7   6   47.39    0.94
 -28   0   7    0.00    0.02
 -28   0   7    0.01    0.02
 -26   0   7    0.02    0.02
 -26   0   7    0.00    0.02
 -24   0   7   -0.03    0.02
 -24   0   7    0.00    0.03
 -22   0   7    0.00    0.03
 -22   0   7    0.10    0.04
 -22   0   7    0.02    0.04
 -20   0   7    0.00    0.04
 -20   0   7    0.00    0.03
  18   0  -7    0.01    0.07
 -16   0   7    0.03    0.02
 -16   0   7    0.09    0.04
 -16   0   7    0.04    0.05
 -16   0   7    0.04    0.04
 -14   0   7   -0.01    0.04
 -14   0   7    0.03    0.02
 -12   0   7    0.01    0.04
 -12   0   7    0.00    0.02
 -10   0   7    0.02    0.02
 -10   0   7    0.01    0.04
  -8   0   7    0.06    0.05
  -8   0   7    0.01    0.02
  -6   0   7    0.10    0.05
  -6   0   7    0.10    0.02
  -6   0   7    0.02    0.03
   6   0  -7    0.04    0.03
  -2   0   7    0.04    0.04
  -2   0   7    0.04    0.02
  -2   0   7    0.10    0.04
   2   0  -7    0.02    0.03
   0   0   7    0.03    0.04
   0   0  -7    0.07    0.04
   0   0   7    0.02    0.02
   2   0   7    0.02    0.02
  -2   0  -7    0.05    0.04
   2   0   7    0.08    0.05
   4   0   7    0.00    0.04
   4   0   7    0.02    0.02
  -4   0  -7    0.06    0.03
   6   0   7   -0.02    0.04
  -6   0  -7    0.02    0.03
   6   0   7    0.10    0.03
  -8   0  -7    0.02    0.02
   8   0   7    0.05    0.03
  -8   0  -7    0.02    0.03
   8   0   7    0.03    0.05
  -8   0  -7    0.01    0.03
 -10   0  -7    0.03    0.02
  10   0   7    0.10    0.04
 -10   0  -7    0.31    0.06
 -10   0  -7    0.31    0.06
 -10   0  -7    0.02    0.03
  10   0   7    0.03    0.04
 -10   0  -7    0.00    0.02
  10   0   7    0.01    0.04
  12   0   7    0.05    0.03
 -12   0  -7    0.01    0.03
 -12   0  -7    0.02    0.02
  12   0   7    0.02    0.03
 -12   0  -7    0.02    0.03
  12   0   7    0.04    0.04
  12   0   7    0.10    0.03
 -12   0  -7    0.01    0.02
 -12   0  -7    0.04    0.04
  14   0   7    0.01    0.02
  14   0   7    0.00    0.03
 -14   0  -7    0.01    0.02
 -14   0  -7    0.03    0.03
 -14   0  -7    0.02    0.02
 -14   0  -7    0.04    0.03
 -16   0  -7    0.00    0.03
 -16   0  -7    0.01    0.03
 -16   0  -7    0.00    0.02
  16   0   7   -0.01    0.02
  16   0   7    0.03    0.02
  18   0   7    0.00    0.01
  18   0   7    0.01    0.01
 -18   0  -7    0.01    0.02
 -29  -1   7    2.63    0.10
 -29  -1   7    2.75    0.09
 -29  -1   7    2.81    0.09
 -27  -1   7    3.27    0.14
 -27  -1   7    3.21    0.11
 -27  -1   7    3.24    0.16
 -27  -1   7    3.25    0.11
 -27  -1   7    3.19    0.14
 -25  -1   7    0.15    0.04
 -25  -1   7    0.20    0.04
 -25  -1   7    0.20    0.05
 -25  -1   7    0.10    0.05
 -25  -1   7    0.14    0.03
 -25  -1   7    0.10    0.05
 -23  -1   7   84.26    1.74
 -23  -1   7   84.97    1.76
 -23  -1   7   85.86    1.70
 -23  -1   7   86.35    1.77
 -23  -1   7   86.27    1.70
 -23  -1   7   83.20    1.74
 -21  -1   7    5.52    0.21
 -21  -1   7    5.59    0.18
 -21  -1   7    5.66    0.22
 -21  -1   7    5.58    0.20
 -21  -1   7    5.46    0.17
 -21  -1   7    5.55    0.22
 -21  -1   7    5.52    0.22
 -19  -1   7   45.82    0.95
 -19  -1   7   45.10    1.01
 -19  -1   7   45.23    1.01
 -19  -1   7   46.84    1.01
 -19  -1   7   45.26    1.00
 -19  -1   7   46.65    0.98
 -17  -1   7    3.19    0.15
 -17  -1   7    3.55    0.14
 -17  -1   7    3.49    0.16
 -17   1   7    3.23    0.21
  17   1  -7    3.37    0.18
 -15  -1   7    1.49    0.10
 -15  -1   7    1.57    0.10
 -15  -1   7    1.69    0.14
 -15  -1   7    1.61    0.09
 -15   1   7    1.57    0.13
 -15   1   7    1.60    0.13
  15   1  -7    1.70    0.13
 -15   1   7    1.65    0.09
 -13  -1   7    0.64    0.05
  13  -1  -7    0.55    0.08
 -13  -1   7    0.62    0.09
 -13   1   7    0.67    0.09
 -13   1   7    0.63    0.06
 -11  -1   7   23.74    0.52
  11  -1  -7   23.99    0.62
 -11  -1   7   24.85    0.62
 -11   1   7   23.56    0.54
 -11   1   7   25.05    0.61
  -9  -1   7    5.74    0.16
   9  -1  -7    5.80    0.23
  -9  -1   7    5.88    0.23
  -9   1   7    5.69    0.18
  -9   1   7    6.27    0.23
   7  -1  -7  132.96    2.76
  -7  -1   7  135.13    2.74
  -7  -1   7  138.87    2.66
  -7   1   7  134.32    2.69
  -7   1   7  142.17    2.75
  -5  -1   7    1.87    0.08
  -5  -1   7    2.14    0.13
   5  -1  -7    1.76    0.13
  -5  -1   7    2.12    0.11
  -5   1   7    2.01    0.13
  -5   1   7    1.82    0.10
  -3  -1   7    3.10    0.15
  -3  -1   7    3.16    0.11
  -3  -1   7    3.21    0.15
   3  -1  -7    3.28    0.18
  -3   1   7    3.35    0.16
  -3   1   7    3.24    0.14
  -1  -1   7    0.15    0.05
   1  -1  -7    0.27    0.07
  -1  -1   7    0.18    0.03
  -1   1   7    0.14    0.04
  -1   1   7    0.16    0.05
   1  -1   7   19.16    0.43
  -1  -1  -7   18.80    0.55
   1  -1   7   18.74    0.50
  -1   1  -7   18.82    0.50
   1   1   7   19.55    0.49
   3  -1   7   40.82    0.93
   3  -1   7   40.86    0.85
  -3  -1  -7   39.84    0.99
  -3  -1  -7   40.21    0.84
  -3   1  -7   39.50    0.94
   3   1   7   41.99    0.92
  -3   1  -7   40.16    0.84
   3   1   7   39.42    0.83
  -5  -1  -7    6.91    0.21
   5  -1   7    7.34    0.28
   5  -1   7    7.23    0.21
  -5   1  -7    6.85    0.29
   5   1   7    6.91    0.20
  -5   1  -7    6.99    0.21
   5   1   7    7.27    0.26
   7  -1   7    0.06    0.05
  -7  -1  -7    0.01    0.03
   7  -1   7    0.04    0.03
  -7  -1  -7    0.01    0.03
   7  -1   7    0.23    0.05
  -7  -1  -7    0.04    0.03
  -7  -1  -7    0.02    0.02
   7   1   7    0.09    0.03
  -7   1  -7    0.03    0.02
  -7   1  -7    0.05    0.03
  -7   1  -7    0.09    0.04
   7   1   7    0.01    0.03
   7   1   7    0.02    0.03
   7   1   7    0.05    0.04
   9  -1   7    7.95    0.24
  -9  -1  -7    7.96    0.24
   9  -1   7    7.62    0.31
  -9  -1  -7    7.83    0.20
  -9  -1  -7    7.96    0.24
  -9  -1  -7    7.89    0.24
   9  -1   7    7.86    0.24
   9   1   7    7.74    0.23
   9   1   7    7.83    0.23
  -9   1  -7    7.89    0.21
  -9   1  -7    7.59    0.24
   9   1   7    7.90    0.23
   9   1   7    7.65    0.28
  -9   1  -7    7.81    0.24
  -9   1  -7    7.99    0.21
 -11  -1  -7   12.87    0.34
  11  -1   7   13.02    0.35
  11  -1   7   13.09    0.42
  11  -1   7   13.07    0.35
 -11  -1  -7   13.24    0.35
 -11  -1  -7   13.44    0.35
 -11   1  -7   13.08    0.35
  11   1   7   13.03    0.33
 -11   1  -7   12.95    0.30
 -11   1  -7   13.35    0.35
  11   1   7   12.65    0.34
  11   1   7   13.06    0.34
 -11   1  -7   12.68    0.31
 -13  -1  -7    8.69    0.25
  13  -1   7    9.24    0.26
 -13  -1  -7    9.00    0.26
  13  -1   7    8.72    0.31
  13  -1   7    8.78    0.28
 -13  -1  -7    9.12    0.26
 -13   1  -7    9.04    0.26
  13   1   7    8.90    0.24
 -13   1  -7    8.87    0.22
  13   1   7    8.76    0.24
 -13   1  -7    8.63    0.21
 -13   1  -7    8.87    0.26
 -15  -1  -7    8.48    0.23
  15  -1   7    8.41    0.22
 -15  -1  -7    8.89    0.24
 -15  -1  -7    8.85    0.24
  15  -1   7    8.89    0.23
 -15   1  -7    8.76    0.24
 -15   1  -7    8.50    0.24
  15   1   7    8.97    0.22
  15   1   7    8.78    0.22
 -15   1  -7    8.48    0.20
 -15   1  -7    8.83    0.21
 -17  -1  -7    2.53    0.09
  17  -1   7    2.63    0.08
  17  -1   7    2.83    0.09
 -17  -1  -7    2.69    0.10
  17   1   7    2.68    0.09
  17   1   7    2.55    0.08
 -17   1  -7    2.75    0.10
 -17   1  -7    2.68    0.08
 -28  -2   7   35.89    0.72
 -28  -2   7   35.77    0.76
 -28  -2   7   34.46    0.76
 -28  -2   7   36.80    0.75
 -28  -2   7   36.27    0.73
 -26  -2   7   36.67    0.81
 -26  -2   7   37.76    0.77
 -26  -2   7   36.92    0.77
 -26  -2   7   37.30    0.80
 -26  -2   7   36.86    0.82
 -24  -2   7    1.56    0.11
 -24  -2   7    1.51    0.11
 -24  -2   7    1.35    0.10
 -24  -2   7    1.46    0.08
 -24  -2   7    1.40    0.11
 -24  -2   7    1.57    0.11
 -24  -2   7    1.67    0.08
 -22  -2   7    8.78    0.29
 -22  -2   7    8.83    0.28
 -22  -2   7    8.79    0.29
 -22  -2   7    8.36    0.24
 -22  -2   7    8.56    0.29
 -22  -2   7    8.31    0.27
 -22  -2   7    8.72    0.24
 -20  -2   7    3.43    0.13
 -20  -2   7    3.43    0.17
 -20  -2   7    3.48    0.13
 -20  -2   7    3.37    0.15
 -20  -2   7    3.43    0.17
 -20  -2   7    3.44    0.17
 -20  -2   7    3.47    0.17
 -20   2   7    3.28    0.14
 -18  -2   7    0.70    0.09
 -18  -2   7    0.81    0.09
 -18  -2   7    0.69    0.07
 -18  -2   7    0.67    0.09
 -18  -2   7    0.75    0.06
 -18  -2   7    0.71    0.09
 -18  -2   7    0.81    0.10
 -18  -2   7    0.71    0.10
 -18  -2   7    0.76    0.07
 -18   2   7    0.74    0.07
  18   2  -7    0.75    0.11
 -18   2   7    0.70    0.05
  16  -2  -7    3.74    0.22
 -16  -2   7    4.03    0.15
 -16  -2   7    4.15    0.18
 -16   2   7    3.95    0.16
  16   2  -7    4.00    0.20
 -16   2   7    4.26    0.21
 -14  -2   7   19.16    0.44
  14  -2  -7   18.38    0.56
 -14  -2   7   18.76    0.47
 -14  -2   7   19.28    0.48
 -14   2   7   18.84    0.46
  14   2  -7   19.23    0.53
 -14   2   7   18.52    0.52
 -14   2   7   18.30    0.46
 -12  -2   7   11.83    0.33
 -12  -2   7   12.56    0.31
 -12  -2   7   11.96    0.33
  12  -2  -7   12.16    0.41
 -12   2   7   11.35    0.33
  12   2  -7   12.57    0.38
 -12   2   7   12.17    0.38
 -12   2   7   11.80    0.32
  10  -2  -7    0.14    0.06
 -10   2   7    0.23    0.07
 -10   2   7    0.15    0.04
  10   2  -7    0.16    0.06
   8  -2  -7    9.70    0.35
  -8  -2   7    9.93    0.25
  -8   2   7   10.01    0.28
  -8   2   7   10.32    0.33
   8   2  -7    9.80    0.32
   6  -2  -7    4.11    0.21
   6   2  -7    3.79    0.18
  -6   2   7    3.93    0.16
  -6   2   7    3.93    0.19
  -4  -2   7    3.35    0.12
   4  -2  -7    3.26    0.20
  -4   2   7    3.28    0.14
   4   2  -7    3.51    0.16
  -4   2   7    3.30    0.18
   2  -2  -7    0.63    0.10
  -2  -2   7    0.81    0.09
  -2  -2   7    0.69    0.06
  -2   2   7    0.78    0.08
   2   2  -7    0.59    0.08
  -2   2   7    0.81    0.11
   0  -2   7   92.28    1.91
   0  -2  -7   91.63    2.01
   0  -2   7   94.61    1.83
   0   2  -7   87.06    1.82
   0   2   7   94.41    1.93
   0   2   7   93.76    1.89
   2  -2   7    8.34    0.23
  -2  -2  -7    7.97    0.34
   2  -2   7    8.13    0.29
  -2   2  -7    7.71    0.22
   2   2   7    7.72    0.26
   4  -2   7   20.76    0.57
   4  -2   7   20.95    0.48
  -4   2  -7   19.83    0.47
   4   2   7   20.10    0.52
   6  -2   7   13.48    0.34
  -6  -2  -7   12.29    0.34
   6  -2   7   13.35    0.43
   6  -2   7   12.60    0.37
  -6  -2  -7   12.95    0.33
  -6  -2  -7   12.83    0.34
   6   2   7   12.44    0.32
  -6   2  -7   12.48    0.30
   6   2   7   12.51    0.32
  -6   2  -7   12.69    0.32
   6   2   7   13.09    0.37
  -6   2  -7   12.45    0.30
  -6   2  -7   12.74    0.33
  -8  -2  -7   14.27    0.36
   8  -2   7   14.44    0.37
   8  -2   7   13.77    0.45
  -8  -2  -7   13.56    0.37
  -8  -2  -7   13.89    0.36
  -8  -2  -7   13.92    0.36
  -8   2  -7   14.35    0.33
   8   2   7   14.11    0.35
  -8   2  -7   14.14    0.36
  -8   2  -7   14.01    0.33
   8   2   7   13.70    0.35
  -8   2  -7   13.86    0.36
  10  -2   7    9.58    0.35
  10  -2   7    9.48    0.28
 -10  -2  -7    9.57    0.28
 -10  -2  -7    9.55    0.28
  10  -2   7    9.92    0.28
 -10  -2  -7    9.64    0.28
 -10   2  -7    9.52    0.27
  10   2   7   10.00    0.26
 -10   2  -7    9.93    0.24
  10   2   7    9.40    0.26
 -10   2  -7    9.20    0.27
 -10   2  -7    9.60    0.24
  12  -2   7    6.61    0.27
  12  -2   7    6.63    0.23
 -12  -2  -7    6.74    0.21
 -12  -2  -7    6.68    0.21
 -12  -2  -7    6.56    0.21
  12  -2   7    6.83    0.21
 -12   2  -7    6.69    0.18
 -12   2  -7    6.33    0.20
  12   2   7    6.41    0.19
 -12   2  -7    6.40    0.20
  12   2   7    6.66    0.19
 -14  -2  -7    0.06    0.03
 -14  -2  -7    0.09    0.04
  14  -2   7    0.06    0.03
 -14  -2  -7    0.07    0.04
 -14   2  -7    0.10    0.03
 -14   2  -7    0.10    0.03
  14   2   7    0.09    0.03
  14   2   7    0.11    0.03
 -14   2  -7    0.08    0.03
 -16  -2  -7    6.91    0.19
  16  -2   7    7.12    0.18
 -16  -2  -7    6.75    0.18
 -16   2  -7    7.00    0.17
  16   2   7    6.91    0.17
 -16   2  -7    6.77    0.18
 -27  -3   7    5.97    0.18
 -27  -3   7    5.97    0.15
 -27  -3   7    6.00    0.17
 -27  -3   7    5.95    0.15
 -27  -3   7    5.88    0.17
 -25  -3   7    2.70    0.10
 -25  -3   7    2.79    0.13
 -25  -3   7    2.70    0.13
 -25  -3   7    2.89    0.13
 -25  -3   7    2.62    0.10
 -25  -3   7    2.64    0.13
 -25   3   7    2.60    0.08
 -25   3   7    2.65    0.08
 -23  -3   7    1.68    0.12
 -23  -3   7    1.86    0.09
 -23  -3   7    1.95    0.12
 -23  -3   7    1.66    0.10
 -23  -3   7    1.63    0.09
 -23  -3   7    1.61    0.11
 -23  -3   7    1.79    0.12
 -23   3   7    1.73    0.07
 -23   3   7    1.64    0.07
 -21  -3   7    1.04    0.10
 -21  -3   7    0.95    0.10
 -21  -3   7    1.03    0.10
 -21  -3   7    0.92    0.07
 -21  -3   7    0.91    0.10
 -21  -3   7    1.01    0.09
 -21  -3   7    0.95    0.07
 -21   3   7    0.91    0.08
 -21   3   7    1.07    0.06
 -21   3   7    0.97    0.06
 -19  -3   7   17.41    0.47
 -19  -3   7   17.71    0.46
 -19  -3   7   17.36    0.47
 -19  -3   7   17.86    0.42
 -19  -3   7   17.42    0.44
 -19  -3   7   17.22    0.46
 -19  -3   7   17.68    0.42
 -19  -3   7   17.78    0.47
 -19  -3   7   17.88    0.46
 -19   3   7   17.29    0.39
 -19   3   7   17.34    0.38
  19   3  -7   16.75    0.52
 -19   3   7   17.25    0.45
 -19   3   7   16.18    0.44
 -17  -3   7    8.91    0.25
 -17  -3   7    8.84    0.27
 -17  -3   7    8.85    0.25
 -17  -3   7    9.01    0.29
 -17  -3   7    9.32    0.31
 -17  -3   7    8.64    0.29
 -17  -3   7    9.07    0.29
 -17  -3   7    9.55    0.30
 -17  -3   7    8.84    0.29
 -17   3   7    8.71    0.28
 -17   3   7    8.78    0.23
  17   3  -7    8.72    0.33
 -17   3   7    8.95    0.28
 -17   3   7    8.85    0.22
 -15  -3   7    0.42    0.07
 -15  -3   7    0.44    0.06
 -15  -3   7    0.47    0.08
 -15  -3   7    0.31    0.07
 -15  -3   7    0.36    0.05
 -15  -3   7    0.39    0.07
 -15   3   7    0.40    0.04
 -15   3   7    0.92    0.10
 -15   3   7    0.56    0.09
 -15   3   7    0.40    0.05
 -15   3   7    0.53    0.11
  15   3  -7    0.46    0.09
 -15   3   7    0.42    0.07
 -13  -3   7    2.86    0.15
 -13  -3   7    2.84    0.12
 -13  -3   7    2.90    0.15
 -13   3   7    2.69    0.18
 -13   3   7    2.68    0.14
 -13   3   7    2.71    0.14
  13   3  -7    2.68    0.18
 -11  -3   7    2.48    0.11
  11  -3  -7    2.27    0.19
 -11  -3   7    2.57    0.13
 -11   3   7    2.45    0.17
 -11   3   7    2.36    0.14
  11   3  -7    2.44    0.17
 -11   3   7    2.34    0.13
  -9  -3   7    0.14    0.05
  -9  -3   7    0.18    0.04
  -9  -3   7    0.10    0.05
   9  -3  -7    0.13    0.06
  -9   3   7    0.10    0.05
  -9   3   7    0.16    0.04
  -9   3   7    0.15    0.06
   9   3  -7    0.14    0.06
   7  -3  -7   55.00    1.35
  -7  -3   7   56.16    1.20
  -7  -3   7   57.86    1.17
  -7  -3   7   54.83    1.20
   7   3  -7   59.09    1.27
  -7   3   7   57.74    1.29
  -7   3   7   58.35    1.21
  -7   3   7   57.95    1.21
  -5  -3   7    2.12    0.12
  -5  -3   7    2.17    0.13
  -5  -3   7    2.17    0.10
   5  -3  -7    2.39    0.19
  -5   3   7    2.02    0.12
  -5   3   7    2.12    0.16
  -5   3   7    2.13    0.12
   5   3  -7    2.04    0.14
  -3  -3   7    0.69    0.06
  -3  -3   7    0.60    0.07
   3  -3  -7    0.59    0.12
   3   3  -7    0.55    0.08
   3   3  -7    0.47    0.05
  -3   3   7    0.57    0.10
  -3   3   7    0.67    0.08
  -3   3   7    0.77    0.08
   1  -3  -7  116.85    2.85
  -1  -3   7  118.29    2.28
  -1   3   7  113.70    2.32
  -1   3   7  114.40    2.32
  -1   3   7  115.02    2.41
   1   3  -7  113.91    2.26
   1  -3   7   57.69    1.18
   1  -3   7   56.54    1.27
   1   3   7   58.83    1.30
   1   3   7   58.19    1.22
  -1   3  -7   55.55    1.17
   1   3   7   57.79    1.21
   3  -3   7    5.29    0.18
   3  -3   7    5.17    0.24
   3  -3   7    5.07    0.22
  -3  -3  -7    5.12    0.20
  -3  -3  -7    4.97    0.18
   3   3   7    5.27    0.17
   3   3   7    5.07    0.17
  -3   3  -7    5.05    0.17
  -3   3  -7    5.28    0.16
  -3   3  -7    5.17    0.15
   3   3   7    5.63    0.22
  -3   3  -7    5.11    0.17
   5  -3   7   14.56    0.42
   5  -3   7   14.90    0.46
  -5  -3  -7   14.45    0.39
  -5  -3  -7   14.05    0.36
   5  -3   7   14.74    0.37
  -5   3  -7   14.74    0.33
  -5   3  -7   14.35    0.34
   5   3   7   14.44    0.35
   5   3   7   14.04    0.35
  -5   3  -7   14.10    0.35
  -5   3  -7   13.98    0.35
  -7  -3  -7    7.19    0.23
   7  -3   7    7.27    0.27
   7  -3   7    7.32    0.23
   7  -3   7    7.36    0.31
  -7  -3  -7    7.39    0.25
   7   3   7    7.53    0.22
  -7   3  -7    7.27    0.19
  -7   3  -7    7.66    0.20
   7   3   7    7.34    0.21
  -7   3  -7    7.56    0.20
  -7   3  -7    7.34    0.22
  -7   3  -7    7.63    0.23
  -9  -3  -7    3.06    0.14
   9  -3   7    2.95    0.13
   9  -3   7    3.05    0.13
   9  -3   7    3.13    0.19
  -9  -3  -7    3.10    0.14
   9   3   7    3.16    0.12
   9   3   7    2.95    0.11
  -9   3  -7    3.11    0.11
  -9   3  -7    3.04    0.11
  -9   3  -7    2.98    0.10
 -11  -3  -7   23.31    0.56
  11  -3   7   24.58    0.55
 -11  -3  -7   25.74    0.56
  11  -3   7   23.55    0.63
  11   3   7   25.47    0.54
 -11   3  -7   24.24    0.52
 -11   3  -7   24.53    0.51
  11   3   7   23.77    0.52
 -11   3  -7   25.15    0.52
  13  -3   7   27.12    0.59
 -13  -3  -7   28.19    0.60
 -13   3  -7   27.76    0.57
  13   3   7   27.87    0.58
 -13   3  -7   25.85    0.56
  15  -3   7    5.26    0.14
 -15  -3  -7    5.40    0.15
  15   3   7    5.20    0.14
 -15   3  -7    5.15    0.13
 -26  -4   7    1.99    0.07
 -26  -4   7    2.16    0.08
 -26  -4   7    2.09    0.09
 -26  -4   7    2.12    0.08
 -26  -4   7    2.14    0.07
 -24  -4   7    0.23    0.04
 -24  -4   7    0.26    0.05
 -24  -4   7    0.29    0.05
 -24  -4   7    0.24    0.03
 -24  -4   7    0.25    0.05
 -24  -4   7    0.20    0.03
 -24   4   7    0.27    0.03
 -24   4   7    0.24    0.03
  24   4  -7    0.22    0.03
 -24   4   7    0.21    0.02
 -22  -4   7   12.19    0.29
 -22  -4   7   11.89    0.33
 -22  -4   7   11.76    0.32
 -22  -4   7   11.62    0.26
 -22  -4   7   12.07    0.29
 -22  -4   7   11.89    0.32
 -22  -4   7   12.05    0.33
 -22   4   7   10.99    0.37
 -22   4   7   11.62    0.30
  22   4  -7   11.46    0.26
 -22   4   7   11.94    0.27
 -22   4   7   11.80    0.26
 -22   4   7   11.76    0.26
 -20  -4   7    1.11    0.07
 -20  -4   7    1.21    0.10
 -20  -4   7    1.08    0.10
 -20  -4   7    1.08    0.10
 -20  -4   7    1.10    0.08
 -20  -4   7    1.18    0.10
 -20  -4   7    1.00    0.09
 -20  -4   7    1.11    0.10
 -20  -4   7    1.09    0.07
 -20   4   7    1.10    0.05
  20   4  -7    1.06    0.05
 -20   4   7    1.13    0.06
 -20   4   7    1.11    0.06
 -20   4   7    0.99    0.08
 -20   4   7    1.12    0.09
 -18  -4   7   10.34    0.27
 -18  -4   7   10.36    0.32
 -18  -4   7   10.16    0.31
 -18  -4   7   10.26    0.31
 -18  -4   7   10.39    0.27
 -18  -4   7   10.36    0.33
 -18  -4   7    9.68    0.29
 -18  -4   7   10.27    0.32
 -18  -4   7   10.74    0.32
 -18   4   7   10.23    0.25
 -18   4   7   10.18    0.30
 -18   4   7   10.43    0.31
 -18   4   7   10.32    0.25
 -18   4   7   10.17    0.24
 -16  -4   7    9.32    0.25
 -16  -4   7    9.53    0.26
 -16  -4   7    9.51    0.30
 -16  -4   7    9.04    0.29
 -16  -4   7    8.81    0.30
 -16  -4   7    9.01    0.27
 -16  -4   7    9.14    0.30
 -16  -4   7    9.65    0.31
 -16  -4   7    9.00    0.30
 -16   4   7    9.27    0.29
 -16   4   7    8.94    0.23
 -16   4   7    9.35    0.29
 -16   4   7    8.93    0.23
 -16   4   7    9.00    0.22
 -14  -4   7    1.43    0.12
 -14  -4   7    1.36    0.09
 -14  -4   7    1.43    0.09
 -14  -4   7    1.43    0.12
 -14  -4   7    1.43    0.09
 -14  -4   7    1.44    0.12
 -14  -4   7    1.51    0.11
 -14  -4   7    1.40    0.11
 -14  -4   7    1.48    0.12
 -14   4   7    1.41    0.11
 -14   4   7    1.42    0.08
 -14   4   7    1.49    0.11
  14   4  -7    1.24    0.14
 -14   4   7    1.39    0.07
 -14   4   7    1.39    0.07
 -14   4   7    1.35    0.11
 -14   4   7    1.49    0.13
 -12  -4   7    0.16    0.06
 -12  -4   7    0.56    0.08
 -12  -4   7    0.25    0.05
 -12  -4   7    0.13    0.06
 -12  -4   7    0.26    0.05
 -12  -4   7    0.19    0.04
 -12  -4   7    0.56    0.08
 -12  -4   7    0.25    0.06
 -12   4   7    0.19    0.03
  12   4  -7    0.21    0.08
 -12   4   7    0.12    0.05
 -12   4   7    0.19    0.03
 -12   4   7    0.15    0.07
 -12   4   7    0.21    0.06
 -12   4   7    0.18    0.05
 -12   4   7    0.20    0.07
 -12   4   7    0.23    0.04
 -10  -4   7    6.30    0.22
 -10  -4   7    6.17    0.23
 -10  -4   7    6.15    0.23
 -10  -4   7    5.99    0.20
 -10  -4   7    6.09    0.19
 -10  -4   7    5.91    0.22
 -10  -4   7    5.79    0.18
  10   4  -7    5.99    0.27
 -10   4   7    5.77    0.28
 -10   4   7    6.21    0.22
 -10   4   7    5.98    0.17
 -10   4   7    6.35    0.23
 -10   4   7    5.48    0.21
 -10   4   7    5.66    0.22
 -10   4   7    5.82    0.17
  -8  -4   7   10.28    0.28
  -8  -4   7    9.74    0.31
  -8  -4   7   10.04    0.26
  -8  -4   7   10.12    0.32
  -8  -4   7    9.98    0.26
  -8  -4   7    9.55    0.30
  -8   4   7   10.22    0.31
  -8   4   7   10.34    0.31
   8   4  -7    9.84    0.36
  -8   4   7   10.22    0.25
  -8   4   7    9.95    0.31
  -8   4   7   10.13    0.25
   8   4  -7    9.62    0.25
  -8   4   7    9.87    0.38
  -8   4   7   10.19    0.32
  -6  -4   7  137.21    2.74
  -6  -4   7  137.28    2.67
  -6  -4   7  132.85    2.73
  -6  -4   7  131.36    2.74
  -6  -4   7  138.45    2.69
  -6  -4   7  138.18    2.73
  -6   4   7  135.15    2.73
  -6   4   7  139.33    2.85
  -6   4   7  140.68    2.74
  -6   4   7  140.97    2.73
  -6   4   7  135.87    2.72
  -6   4   7  136.74    2.66
   6   4  -7  133.63    2.66
   6   4  -7  133.15    2.80
  -6   4   7  136.82    2.66
  -4  -4   7   68.99    1.44
   4  -4  -7   67.36    1.42
  -4  -4   7   68.00    1.47
  -4  -4   7   69.38    1.41
  -4  -4   7   69.35    1.39
  -4   4   7   69.72    1.44
  -4   4   7   71.18    1.46
  -4   4   7   69.65    1.39
  -4   4   7   69.42    1.38
  -4   4   7   71.29    1.57
  -4   4   7   66.88    1.43
   4   4  -7   67.99    1.38
   4   4  -7   68.28    1.36
  -2  -4   7  104.74    2.06
  -2  -4   7  100.20    2.12
   2  -4  -7  100.27    2.08
   2  -4  -7  105.17    2.10
  -2   4   7  102.38    2.03
   2   4  -7  104.76    2.02
   2   4  -7  100.34    2.03
  -2   4   7  103.59    2.10
  -2   4   7  103.46    2.04
  -2   4   7  104.49    2.09
  -2   4   7  101.23    2.21
  -2   4   7  108.02    2.11
   0  -4  -7    6.87    0.23
   0  -4   7    5.80    0.25
   0  -4   7    6.15    0.20
   0  -4  -7    6.03    0.22
   0   4   7    5.93    0.22
   0   4   7    6.34    0.23
   0   4  -7    6.16    0.17
   0   4   7    6.16    0.29
   0   4   7    6.25    0.18
   0   4   7    5.94    0.18
   0   4  -7    6.02    0.18
   0   4   7    6.20    0.19
   2  -4   7   18.67    0.45
   2  -4   7   18.91    0.52
  -2  -4  -7   19.03    0.48
  -2  -4  -7   19.22    0.47
   2   4   7   17.96    0.56
  -2   4  -7   19.01    0.43
   2   4   7   18.85    0.44
   2   4   7   18.19    0.47
   2   4   7   18.75    0.42
   2   4   7   18.58    0.43
  -2   4  -7   19.35    0.41
   4  -4   7    2.57    0.16
   4  -4   7    2.26    0.16
   4  -4   7    2.33    0.11
  -4  -4  -7    2.60    0.14
  -4  -4  -7    2.29    0.12
   4   4   7    2.31    0.09
  -4   4  -7    2.47    0.10
   4   4   7    2.57    0.11
   4   4   7    2.46    0.10
  -4   4  -7    2.40    0.09
   6  -4   7   23.27    0.56
   6  -4   7   25.25    0.63
   6  -4   7   25.19    0.66
  -6  -4  -7   24.65    0.57
  -6  -4  -7   26.05    0.60
   6   4   7   25.26    0.55
   6   4   7   24.60    0.53
  -6   4  -7   25.02    0.53
   6   4   7   25.72    0.55
  -6   4  -7   24.89    0.54
   8  -4   7    6.82    0.24
  -8  -4  -7    7.07    0.23
   8  -4   7    6.50    0.27
  -8  -4  -7    6.74    0.21
  -8   4  -7    7.12    0.19
   8   4   7    7.25    0.20
  -8   4  -7    6.82    0.18
   8   4   7    6.80    0.18
 -10  -4  -7    6.43    0.19
  10  -4   7    6.29    0.21
 -10  -4  -7    6.82    0.21
  10   4   7    6.23    0.16
 -10   4  -7    6.45    0.17
 -10   4  -7    6.53    0.17
  10   4   7    6.82    0.18
 -12  -4  -7    5.84    0.17
 -12  -4  -7    5.44    0.17
 -12   4  -7    5.62    0.14
 -12   4  -7    5.58    0.14
  12   4   7    5.74    0.15
 -23  -5   7    3.98    0.11
 -23  -5   7    3.98    0.13
  23   5  -7    4.10    0.10
 -23   5   7    3.94    0.10
 -23   5   7    3.89    0.10
 -21  -5   7    2.26    0.12
 -21  -5   7    2.60    0.09
 -21  -5   7    2.62    0.12
 -21  -5   7    2.51    0.09
 -21  -5   7    2.52    0.10
 -21  -5   7    2.53    0.10
 -21   5   7    2.59    0.07
 -21   5   7    2.53    0.08
 -21   5   7    2.47    0.10
 -21   5   7    2.63    0.08
 -19  -5   7    1.63    0.08
 -19  -5   7    1.58    0.07
 -19  -5   7    1.39    0.10
 -19  -5   7    1.58    0.10
 -19  -5   7    1.49    0.10
 -19  -5   7    1.72    0.10
 -19  -5   7    1.58    0.09
 -19   5   7    1.61    0.07
  19   5  -7    1.59    0.06
 -19   5   7    1.57    0.06
 -19   5   7    1.61    0.10
 -19   5   7    1.59    0.07
 -17  -5   7   11.28    0.32
 -17  -5   7   11.47    0.32
 -17  -5   7   10.93    0.28
 -17  -5   7   11.17    0.27
 -17  -5   7   10.77    0.32
 -17   5   7   11.16    0.26
 -17   5   7   11.23    0.31
 -17   5   7   10.91    0.31
 -17   5   7   11.13    0.25
  17   5  -7   10.32    0.25
 -17   5   7   11.05    0.26
 -15  -5   7    7.41    0.25
 -15  -5   7    7.08    0.24
 -15  -5   7    7.39    0.21
 -15  -5   7    7.60    0.25
 -15  -5   7    7.50    0.21
 -15   5   7    7.33    0.18
  15   5  -7    7.34    0.20
 -15   5   7    7.60    0.25
 -15   5   7    7.35    0.19
 -15   5   7    7.31    0.19
 -15   5   7    7.12    0.24
  13  -5  -7   22.31    0.55
 -13  -5   7   22.35    0.56
 -13  -5   7   23.15    0.58
 -13  -5   7   23.40    0.57
 -13  -5   7   23.80    0.52
 -13  -5   7   23.40    0.52
 -13   5   7   23.36    0.50
 -13   5   7   23.76    0.57
 -13   5   7   22.78    0.55
 -13   5   7   23.55    0.50
 -13   5   7   23.54    0.49
 -13   5   7   22.74    0.56
  13   5  -7   23.33    0.51
 -11  -5   7   54.72    1.12
 -11  -5   7   55.47    1.19
  11  -5  -7   55.04    1.17
 -11  -5   7   54.47    1.18
 -11   5   7   54.42    1.10
 -11   5   7   53.98    1.17
 -11   5   7   53.39    1.17
  11   5  -7   55.35    1.11
 -11   5   7   54.83    1.10
 -11   5   7   54.97    1.09
 -11   5   7   55.25    1.17
  -9  -5   7   55.54    1.19
  -9  -5   7   54.55    1.11
  -9  -5   7   54.88    1.18
   9  -5  -7   54.93    1.18
  -9   5   7   53.87    1.17
   9   5  -7   54.72    1.11
  -9   5   7   53.96    1.10
  -9   5   7   54.62    1.11
  -9   5   7   54.80    1.18
  -9   5   7   53.80    1.16
  -9   5   7   55.26    1.09
  -7  -5   7    0.15    0.04
   7  -5  -7    0.15    0.05
  -7  -5   7    0.51    0.08
  -7   5   7    0.10    0.03
  -7   5   7    0.19    0.06
   7   5  -7    0.15    0.03
  -7   5   7    0.11    0.03
  -7   5   7    0.10    0.03
   7   5  -7    0.13    0.03
  -7   5   7    0.10    0.04
  -5  -5   7   11.97    0.35
  -5  -5   7   12.02    0.36
  -5  -5   7   12.40    0.36
   5  -5  -7   12.31    0.36
   5   5  -7   12.48    0.30
  -5   5   7   12.61    0.36
  -5   5   7   12.08    0.35
   5   5  -7   12.74    0.29
  -5   5   7   12.30    0.30
  -5   5   7   12.51    0.29
  -5   5   7   12.77    0.30
  -3  -5   7    0.17    0.06
   3  -5  -7    0.08    0.04
   3  -5  -7    0.08    0.05
   3   5  -7    0.12    0.03
   3   5  -7    0.12    0.03
  -3   5   7    0.09    0.03
  -3   5   7    0.07    0.03
  -3   5   7    0.11    0.03
  -3   5   7    0.09    0.05
   1  -5  -7    1.38    0.11
   1  -5  -7    1.39    0.10
  -1  -5   7    1.38    0.13
   1  -5  -7    1.49    0.11
   1   5  -7    1.53    0.08
  -1   5   7    1.44    0.12
   1   5  -7    1.54    0.07
  -1   5   7    1.60    0.08
  -1   5   7    1.47    0.07
  -1   5   7    1.54    0.07
   1  -5   7    1.53    0.13
  -1  -5  -7    1.64    0.11
  -1  -5  -7    1.60    0.11
  -1  -5  -7    1.42    0.10
  -1   5  -7    1.55    0.07
  -1   5  -7    1.54    0.08
   1   5   7    1.63    0.07
   1   5   7    1.60    0.11
  -3  -5  -7    7.32    0.24
   3  -5   7    7.34    0.27
  -3  -5  -7    7.10    0.23
  -3  -5  -7    7.04    0.22
   3   5   7    7.36    0.20
  -3   5  -7    7.32    0.20
  -3   5  -7    7.14    0.18
   3   5   7    7.02    0.19
   5  -5   7    4.63    0.20
  -5  -5  -7    4.66    0.17
   5   5   7    4.51    0.13
   5   5   7    4.77    0.14
  -5   5  -7    4.43    0.14
  -5   5  -7    4.51    0.13
   7  -5   7   26.07    0.61
  -7  -5  -7   26.30    0.59
  -7   5  -7   25.83    0.53
  -7   5  -7   26.40    0.55
   7   5   7   26.08    0.55
   7   5   7   25.48    0.53
  -9  -5  -7    0.58    0.06
   9  -5   7    0.56    0.06
   9   5   7    0.64    0.04
  -9   5  -7    0.64    0.04
  -9   5  -7    0.60    0.04
   9   5   7    0.62    0.04
 -11  -5  -7    0.02    0.02
 -18  -6   7    8.93    0.22
  18   6  -7    9.08    0.20
 -18   6   7    8.93    0.19
 -18   6   7    8.40    0.19
 -18   6   7    8.87    0.19
 -18   6   7    9.02    0.22
 -16  -6   7    2.52    0.11
 -16  -6   7    2.59    0.11
 -16   6   7    2.52    0.11
  16   6  -7    2.57    0.08
 -16   6   7    2.54    0.07
 -16   6   7    2.54    0.08
 -16   6   7    2.54    0.08
 -14  -6   7    2.35    0.08
 -14  -6   7    2.43    0.12
 -14  -6   7    2.46    0.12
 -14   6   7    2.47    0.08
 -14   6   7    2.41    0.08
  14   6  -7    2.51    0.09
 -14   6   7    2.45    0.08
  14   6  -7    2.69    0.09
 -14   6   7    2.53    0.11
 -12  -6   7    0.07    0.04
  12  -6  -7    0.12    0.04
 -12  -6   7    0.03    0.02
  12  -6  -7    0.14    0.04
 -12  -6   7    0.03    0.04
  12   6  -7    0.05    0.02
  12   6  -7    0.04    0.02
 -12   6   7    0.06    0.02
 -12   6   7    0.03    0.03
 -12   6   7    0.03    0.02
 -12   6   7    0.04    0.02
 -10  -6   7    8.32    0.26
 -10  -6   7    8.39    0.26
  10  -6  -7    8.66    0.25
  10  -6  -7    8.52    0.25
 -10   6   7    8.25    0.24
  10   6  -7    8.49    0.21
 -10   6   7    8.49    0.20
 -10   6   7    8.53    0.21
  10   6  -7    8.18    0.19
 -10   6   7    8.36    0.20
  -8  -6   7   23.53    0.57
  -8  -6   7   23.87    0.57
   8  -6  -7   25.43    0.57
   8  -6  -7   24.78    0.57
  -8   6   7   24.09    0.51
  -8   6   7   24.75    0.52
  -8   6   7   23.97    0.51
  -8   6   7   23.72    0.55
   8   6  -7   24.02    0.50
   8   6  -7   25.67    0.53
  -6  -6   7    8.12    0.25
  -6  -6   7    8.55    0.25
   6  -6  -7    8.62    0.26
   6  -6  -7    8.75    0.26
  -6   6   7    8.79    0.21
   6   6  -7    8.39    0.20
   6   6  -7    8.82    0.22
  -6   6   7    8.57    0.20
  -6   6   7    8.67    0.21
   4  -6  -7    0.29    0.06
  -4  -6   7    0.33    0.06
   4  -6  -7    0.30    0.06
  -4   6   7    0.30    0.04
  -4   6   7    0.27    0.03
   4   6  -7    0.27    0.03
   4   6  -7    0.36    0.04
  -2  -6   7    1.68    0.11
   2  -6  -7    1.66    0.10
   2  -6  -7    1.61    0.10
  -2   6   7    1.80    0.07
   2   6  -7    1.72    0.07
  -2   6   7    1.67    0.07
   2   6  -7    1.66    0.07
   0  -6  -7    0.64    0.06
   0  -6   7    0.67    0.08
   0  -6  -7    0.63    0.07
   0  -6  -7    0.72    0.07
   0   6   7    0.72    0.04
   0   6  -7    0.70    0.05
   0   6   7    0.76    0.05
  -2  -6  -7    0.69    0.07
  -2  -6  -7    0.72    0.06
  -2  -6  -7    0.66    0.07
   2  -6   7    0.71    0.08
   2   6   7    0.70    0.05
   2   6   7    0.63    0.04
  -2   6  -7    0.67    0.05
  -4  -6  -7    1.14    0.07
   4  -6   7    1.06    0.08
   4   6   7    1.11    0.05
   4   6   7    1.08    0.05
  -4   6  -7    1.15    0.05
  -6  -6  -7    3.06    0.11
   6  -6   7    3.19    0.12
   6   6   7    3.05    0.08
  -6   6  -7    3.10    0.09
   9   7  -7    0.14    0.02
   7  -7  -7    1.88    0.08
   7   7  -7    1.79    0.06
  -7   7   7    1.78    0.06
   5  -7  -7    0.65    0.05
  -5   7   7    0.63    0.03
   5   7  -7    0.71    0.04
 -20   0   8    1.89    0.12
 -18   0   8  499.61    9.66
 -18   0   8  503.43    9.57
 -18   0   8  488.13    9.60
 -18   0   8  499.32    9.57
 -16   0   8   51.48    1.07
 -16   0   8   49.67    1.04
 -16   0   8   50.08    1.15
 -14   0   8  148.64    2.93
 -14   0   8  141.07    2.85
 -14   0   8  141.32    2.80
 -12   0   8   41.85    0.88
 -12   0   8   43.92    1.00
 -10   0   8   11.30    0.27
 -10   0   8   11.06    0.30
 -10   0   8   11.67    0.37
  -8   0   8   31.18    0.73
  -8   0   8   29.17    0.67
  -8   0   8   29.72    0.63
  -6   0   8  351.16    6.64
  -6   0   8  332.18    6.58
  -6   0   8  337.83    6.68
  -4   0   8   11.21    0.32
  -4   0   8   11.33    0.35
   4   0  -8   10.79    0.35
  -4   0   8   11.03    0.27
  -2   0   8  201.59    3.89
   2   0  -8  190.51    3.92
  -2   0   8  196.56    3.88
  -2   0   8  197.63    3.80
   0   0   8    1.38    0.07
   0   0   8    1.34    0.11
   0   0  -8    1.39    0.08
   0   0  -8    1.63    0.13
   2   0   8    1.87    0.09
  -2   0  -8    1.93    0.09
  -2   0  -8    1.74    0.14
   2   0   8    1.89    0.13
   4   0   8    9.83    0.27
  -4   0  -8    9.86    0.27
   4   0   8    9.91    0.34
  -6   0  -8    9.94    0.28
   6   0   8   10.21    0.28
   6   0   8   10.57    0.29
  -6   0  -8   10.28    0.28
  -6   0  -8    9.61    0.27
   6   0   8   10.35    0.35
   8   0   8    2.60    0.17
  -8   0  -8    2.48    0.12
  -8   0  -8    2.64    0.12
  -8   0  -8    2.45    0.12
   8   0   8    2.46    0.12
   8   0   8    3.02    0.13
  -8   0  -8    2.36    0.09
   8   0   8    2.48    0.11
  10   0   8    7.33    0.22
 -10   0  -8    7.32    0.22
  10   0   8    7.29    0.28
 -10   0  -8    7.34    0.23
  10   0   8    7.11    0.21
 -10   0  -8    7.21    0.22
 -10   0  -8    7.61    0.23
  10   0   8    7.09    0.22
 -12   0  -8    1.92    0.08
 -12   0  -8    1.88    0.10
  12   0   8    1.82    0.12
  12   0   8    2.12    0.10
 -12   0  -8    1.96    0.11
  12   0   8    2.02    0.09
 -12   0  -8    1.83    0.09
  14   0   8   14.41    0.34
 -14   0  -8   15.11    0.35
 -14   0  -8   14.21    0.35
  14   0   8   13.98    0.32
  16   0   8    2.12    0.07
 -16   0  -8    2.16    0.09
 -29  -1   8    1.73    0.06
 -29  -1   8    1.77    0.08
 -27  -1   8    5.71    0.18
 -27  -1   8    5.78    0.16
 -27  -1   8    5.72    0.19
 -27  -1   8    5.92    0.19
 -27  -1   8    5.70    0.16
 -25  -1   8    7.87    0.21
 -25  -1   8    7.69    0.21
 -25  -1   8    7.79    0.24
 -25  -1   8    7.68    0.25
 -25  -1   8    7.65    0.25
 -23  -1   8  116.96    2.37
 -23  -1   8  117.77    2.38
 -23  -1   8  115.78    2.35
 -23  -1   8  119.45    2.31
 -23  -1   8  117.31    2.37
 -23  -1   8  118.06    2.36
 -21  -1   8   42.02    0.92
 -21  -1   8   41.98    0.94
 -21  -1   8   43.10    0.95
 -21  -1   8   41.84    0.95
 -21  -1   8   42.20    0.88
 -21  -1   8   42.84    0.95
 -19  -1   8   10.08    0.28
 -19  -1   8    9.95    0.31
 -19  -1   8    9.95    0.32
 -19  -1   8   10.19    0.32
 -19  -1   8    9.73    0.26
 -19  -1   8    9.76    0.31
 -19  -1   8   10.49    0.31
 -19  -1   8    9.81    0.30
  19   1  -8    9.69    0.34
 -17  -1   8   35.12    0.76
 -17  -1   8   35.16    0.80
 -17  -1   8   35.14    0.80
  17   1  -8   36.18    0.86
 -17   1   8   34.45    0.79
 -17   1   8   34.83    0.86
 -15  -1   8    0.04    0.05
 -15  -1   8    0.05    0.03
 -15  -1   8    0.19    0.05
 -15  -1   8    0.05    0.04
 -15   1   8    0.06    0.05
 -15   1   8    0.05    0.03
 -15   1   8    0.07    0.05
  15   1  -8    0.06    0.05
 -13  -1   8   66.10    1.38
 -13  -1   8   65.84    1.38
 -13  -1   8   67.84    1.34
 -13  -1   8   68.45    1.46
 -13   1   8   65.75    1.36
 -13   1   8   66.58    1.45
 -13   1   8   64.88    1.38
 -11  -1   8   92.75    2.00
  11  -1  -8   96.86    2.12
 -11  -1   8   94.68    1.89
 -11  -1   8   95.50    2.00
 -11   1   8  103.08    2.09
 -11   1   8   94.77    2.00
 -11   1   8   90.95    1.91
  -9  -1   8    0.44    0.05
  -9  -1   8    0.47    0.08
   9  -1  -8    0.42    0.08
  -9   1   8    0.42    0.06
  -9   1   8    0.71    0.10
   7  -1  -8    5.86    0.25
  -7  -1   8    6.31    0.24
  -7  -1   8    6.00    0.17
  -7  -1   8    6.08    0.20
  -7   1   8    6.27    0.25
  -7   1   8    5.97    0.21
   5  -1  -8    6.90    0.28
  -5  -1   8    7.36    0.26
  -5  -1   8    7.26    0.20
  -5  -1   8    6.97    0.23
  -5   1   8    7.28    0.27
  -5   1   8    7.20    0.24
  -3  -1   8    7.20    0.20
   3  -1  -8    7.07    0.29
  -3  -1   8    7.41    0.24
  -3  -1   8    6.95    0.24
  -3  -1   8    7.13    0.26
  -3   1   8    7.22    0.27
   1  -1  -8   23.24    0.66
  -1  -1   8   23.92    0.52
  -1   1   8   23.56    0.58
  -1   1   8   23.63    0.60
   1   1  -8   23.01    0.51
  -1  -1  -8    4.02    0.14
  -1  -1  -8    3.89    0.23
   1  -1   8    4.08    0.20
   1  -1   8    4.05    0.14
   1   1   8    4.13    0.19
  -1   1  -8    3.85    0.14
   3  -1   8   19.15    0.53
   3  -1   8   19.26    0.45
  -3  -1  -8   18.37    0.44
  -3   1  -8   18.65    0.44
   3   1   8   18.95    0.51
   5  -1   8    5.71    0.26
  -5  -1  -8    5.65    0.19
   5  -1   8    6.09    0.20
   5  -1   8    5.76    0.19
  -5  -1  -8    5.57    0.19
  -5  -1  -8    6.61    0.20
  -5   1  -8    5.70    0.19
   5   1   8    5.58    0.18
   5   1   8    5.83    0.24
   5   1   8    5.44    0.19
  -5   1  -8    5.68    0.16
  -5   1  -8    5.82    0.19
  -7  -1  -8    1.24    0.09
   7  -1   8    1.13    0.08
   7  -1   8    1.17    0.09
  -7  -1  -8    1.18    0.09
  -7  -1  -8    1.26    0.09
   7  -1   8    1.16    0.13
   7   1   8    1.19    0.08
  -7   1  -8    1.23    0.09
   7   1   8    1.16    0.11
   7   1   8    1.40    0.09
  -7   1  -8    1.31    0.09
  -7   1  -8    1.20    0.07
  -9  -1  -8   21.67    0.50
  -9  -1  -8   21.26    0.50
  -9  -1  -8   20.76    0.49
   9  -1   8   21.30    0.50
   9  -1   8   20.43    0.50
   9  -1   8   21.74    0.59
  -9   1  -8   20.66    0.50
   9   1   8   20.18    0.54
   9   1   8   20.68    0.48
  -9   1  -8   20.51    0.46
   9   1   8   21.51    0.49
  -9   1  -8   20.92    0.50
 -11  -1  -8    0.18    0.04
 -11  -1  -8    0.16    0.04
  11  -1   8    0.15    0.04
 -11  -1  -8    0.15    0.04
  11  -1   8    0.16    0.04
  11  -1   8    0.14    0.06
 -11   1  -8    0.18    0.03
  11   1   8    0.15    0.04
 -11   1  -8    0.11    0.04
 -11   1  -8    0.12    0.04
 -13  -1  -8    4.39    0.16
 -13  -1  -8    4.31    0.15
  13  -1   8    4.38    0.15
 -13  -1  -8    4.36    0.15
 -13   1  -8    4.29    0.15
  13   1   8    4.44    0.14
 -13   1  -8    4.44    0.15
  13   1   8    4.33    0.13
 -13   1  -8    4.34    0.12
 -15  -1  -8   11.84    0.27
 -15  -1  -8   12.14    0.29
  15  -1   8   12.07    0.28
 -15   1  -8   12.04    0.26
 -15   1  -8   11.97    0.28
  15   1   8   12.08    0.27
  15   1   8   11.84    0.27
 -28  -2   8   75.37    1.48
 -28  -2   8   74.71    1.54
 -28  -2   8   76.98    1.52
 -28  -2   8   74.59    1.48
 -28  -2   8   77.63    1.51
 -26  -2   8   10.35    0.30
 -26  -2   8   10.19    0.28
 -26  -2   8   10.16    0.25
 -26  -2   8   10.23    0.25
 -26  -2   8   10.71    0.29
 -26  -2   8   10.07    0.29
 -24  -2   8   19.15    0.48
 -24  -2   8   18.31    0.43
 -24  -2   8   18.93    0.47
 -24  -2   8   17.14    0.55
 -24  -2   8   18.85    0.42
 -24  -2   8   19.15    0.48
 -24  -2   8   19.18    0.48
 -22  -2   8    5.05    0.17
 -22  -2   8    4.92    0.16
 -22  -2   8    5.98    0.22
 -22  -2   8    4.95    0.21
 -22  -2   8    5.98    0.22
 -22  -2   8    4.93    0.19
 -22  -2   8    4.93    0.20
 -20  -2   8    0.78    0.10
 -20  -2   8    0.72    0.06
 -20  -2   8    0.58    0.09
 -20  -2   8    0.67    0.09
 -20  -2   8    0.73    0.09
 -20  -2   8    0.65    0.07
 -20  -2   8    0.60    0.09
 -20  -2   8    0.63    0.09
 -20  -2   8    0.70    0.07
  20   2  -8    0.80    0.13
 -20   2   8    0.65    0.09
 -18  -2   8    2.60    0.15
 -18  -2   8    2.57    0.11
 -18  -2   8    2.47    0.15
 -18  -2   8    2.54    0.12
 -18  -2   8    2.78    0.15
 -18  -2   8    2.57    0.15
 -18  -2   8    2.48    0.11
 -18  -2   8    2.34    0.15
 -18  -2   8    2.70    0.15
 -18   2   8    2.50    0.13
  18   2  -8    2.50    0.17
 -18   2   8    3.08    0.14
 -16  -2   8   16.50    0.45
 -16  -2   8   16.86    0.45
 -16  -2   8   16.02    0.43
 -16  -2   8   16.26    0.45
 -16  -2   8   16.71    0.45
 -16  -2   8   18.17    0.59
 -16  -2   8   16.86    0.41
 -16  -2   8   16.52    0.44
 -16   2   8   16.51    0.42
 -16   2   8   15.97    0.43
  16   2  -8   16.88    0.50
 -16   2   8   15.78    0.49
 -14  -2   8    2.79    0.14
  14  -2  -8    2.66    0.19
 -14  -2   8    2.83    0.12
 -14  -2   8    2.58    0.15
 -14   2   8    2.57    0.17
  14   2  -8    2.76    0.17
 -14   2   8    2.68    0.14
 -14   2   8    2.70    0.13
 -12  -2   8   36.56    0.83
 -12  -2   8   38.40    0.80
  12  -2  -8   35.62    0.94
 -12  -2   8   37.36    0.84
 -12   2   8   37.42    0.83
 -12   2   8   37.61    0.82
  12   2  -8   38.01    0.89
 -12   2   8   36.89    0.90
  10  -2  -8    0.71    0.10
 -10  -2   8    0.85    0.09
 -10  -2   8    0.76    0.08
 -10  -2   8    0.83    0.06
  10   2  -8    0.71    0.10
 -10   2   8    0.67    0.10
 -10   2   8    0.71    0.08
 -10   2   8    0.71    0.07
  -8  -2   8    2.15    0.12
   8  -2  -8    2.15    0.16
  -8  -2   8    2.36    0.10
  -8  -2   8    2.05    0.12
  -8   2   8    2.22    0.16
  -8   2   8    2.12    0.13
  -8   2   8    2.47    0.12
   8   2  -8    2.27    0.14
  -6  -2   8    2.16    0.12
   6  -2  -8    1.97    0.16
  -6  -2   8    2.06    0.12
  -6  -2   8    2.24    0.10
   6   2  -8    2.17    0.14
  -6   2   8    2.29    0.16
  -6   2   8    2.23    0.12
  -6   2   8    2.10    0.12
  -4  -2   8    0.40    0.06
   4  -2  -8    0.37    0.09
  -4  -2   8    0.36    0.06
  -4  -2   8    0.36    0.05
  -4   2   8    0.36    0.06
  -4   2   8    0.50    0.09
  -4   2   8    0.40    0.06
  -2  -2   8    1.20    0.08
  -2  -2   8    1.16    0.11
   2  -2  -8    1.21    0.14
  -2   2   8    1.21    0.12
   2   2  -8    1.22    0.07
  -2   2   8    1.24    0.10
  -2   2   8    1.10    0.10
   0  -2   8    5.26    0.17
   0  -2   8    5.09    0.22
   0   2  -8    5.00    0.16
   0   2   8    5.63    0.22
   0   2   8    5.30    0.23
   2  -2   8    3.21    0.13
   2  -2   8    3.22    0.18
  -2  -2  -8    3.23    0.14
   2  -2   8    3.59    0.28
   2   2   8    3.14    0.13
  -2   2  -8    3.10    0.14
  -2   2  -8    3.36    0.13
   2   2   8    3.29    0.17
   2   2   8    3.29    0.17
   4  -2   8  106.44    2.21
   4  -2   8  111.84    2.28
  -4  -2  -8  105.68    2.18
   4  -2   8  114.40    2.17
  -4  -2  -8  109.28    2.16
   4  -2   8  104.25    2.15
   4   2   8  106.89    2.14
   4   2   8  106.80    2.15
  -4   2  -8  107.49    2.12
   4   2   8  109.36    2.22
  -4   2  -8  111.38    2.16
  -4   2  -8  108.74    2.16
  -6  -2  -8    5.40    0.18
  -6  -2  -8    5.35    0.20
   6  -2   8    5.54    0.19
   6  -2   8    5.66    0.26
  -6  -2  -8    5.44    0.19
   6  -2   8    5.46    0.19
  -6   2  -8    5.31    0.16
   6   2   8    5.44    0.18
  -6   2  -8    5.23    0.18
   6   2   8    5.23    0.21
   6   2   8    5.16    0.17
  -6   2  -8    5.43    0.18
  -8  -2  -8   17.57    0.45
  -8  -2  -8   18.13    0.44
  -8  -2  -8   18.47    0.45
   8  -2   8   18.75    0.54
   8  -2   8   18.03    0.45
  -8  -2  -8   18.76    0.45
   8  -2   8   18.87    0.45
  -8   2  -8   18.40    0.44
  -8   2  -8   18.42    0.41
   8   2   8   18.83    0.43
  -8   2  -8   18.18    0.44
   8   2   8   18.89    0.43
 -10  -2  -8    2.26    0.11
 -10  -2  -8    2.24    0.12
 -10  -2  -8    2.14    0.11
  10  -2   8    2.12    0.13
  10  -2   8    2.29    0.16
  10  -2   8    2.26    0.11
 -10   2  -8    2.16    0.11
 -10   2  -8    2.23    0.09
  10   2   8    2.14    0.10
  10   2   8    2.27    0.10
 -10   2  -8    2.16    0.11
 -12  -2  -8    0.28    0.05
  12  -2   8    0.25    0.07
 -12  -2  -8    0.31    0.05
 -12  -2  -8    0.35    0.05
  12  -2   8    0.25    0.04
 -12   2  -8    0.35    0.05
 -12   2  -8    0.36    0.04
  12   2   8    0.31    0.04
 -12   2  -8    0.30    0.05
  12   2   8    0.30    0.04
 -14  -2  -8    0.16    0.03
  14  -2   8    0.16    0.03
 -14  -2  -8    0.15    0.03
  14   2   8    0.11    0.02
 -14   2  -8    0.15    0.03
  14   2   8    0.18    0.03
 -14   2  -8    0.13    0.02
 -27  -3   8    6.83    0.17
 -27  -3   8    6.79    0.17
 -27  -3   8    7.06    0.19
 -27  -3   8    6.76    0.20
 -27  -3   8    6.95    0.19
 -25  -3   8    6.02    0.19
 -25  -3   8    5.63    0.19
 -25  -3   8    5.43    0.19
 -25  -3   8    5.38    0.19
 -25  -3   8    5.55    0.16
 -25  -3   8    5.66    0.16
 -23  -3   8   12.04    0.34
 -23  -3   8   12.74    0.30
 -23  -3   8   12.33    0.35
 -23  -3   8   12.01    0.30
 -23  -3   8   12.25    0.35
 -23  -3   8   12.18    0.34
 -23   3   8   11.66    0.28
 -23   3   8   11.84    0.27
 -21  -3   8   10.49    0.33
 -21  -3   8   11.01    0.28
 -21  -3   8   11.05    0.32
 -21  -3   8   10.94    0.33
 -21  -3   8   10.87    0.28
 -21  -3   8   10.84    0.32
 -21  -3   8   11.08    0.34
 -21  -3   8   10.54    0.31
 -21  -3   8   11.09    0.32
 -21   3   8   10.42    0.25
 -21   3   8   10.35    0.30
 -21   3   8   10.65    0.25
 -21   3   8   10.70    0.31
 -19  -3   8   30.45    0.72
 -19  -3   8   30.48    0.73
 -19  -3   8   30.27    0.71
 -19  -3   8   30.46    0.66
 -19  -3   8   30.08    0.71
 -19  -3   8   30.88    0.71
 -19  -3   8   30.76    0.66
 -19  -3   8   30.24    0.73
 -19  -3   8   29.30    0.69
 -19   3   8   29.42    0.69
 -19   3   8   30.04    0.63
 -19   3   8   30.51    0.63
 -19   3   8   29.17    0.69
 -17  -3   8    0.08    0.05
 -17  -3   8    0.05    0.05
 -17  -3   8    0.07    0.03
 -17  -3   8    0.00    0.05
 -17  -3   8    0.09    0.05
 -17  -3   8    0.00    0.05
 -17  -3   8    0.02    0.05
 -17  -3   8    0.06    0.03
 -17  -3   8    0.06    0.03
 -17   3   8    0.13    0.05
 -17   3   8    0.10    0.05
  17   3  -8    0.05    0.06
 -17   3   8    0.03    0.02
 -17   3   8    0.05    0.02
 -15  -3   8    2.75    0.11
 -15  -3   8    2.63    0.16
 -15  -3   8    2.83    0.13
 -15  -3   8    2.68    0.16
 -15  -3   8    2.82    0.15
 -15  -3   8    2.72    0.15
 -15  -3   8    2.69    0.16
 -15  -3   8    2.73    0.12
 -15  -3   8    2.62    0.15
  15   3  -8    2.65    0.18
 -15   3   8    2.60    0.15
 -15   3   8    2.69    0.10
 -15   3   8    2.83    0.15
 -15   3   8    2.93    0.14
 -15   3   8    2.68    0.18
 -15   3   8    2.63    0.10
 -15   3   8    2.58    0.14
 -13  -3   8    7.98    0.23
 -13  -3   8    7.66    0.27
 -13  -3   8    8.06    0.27
 -13  -3   8    7.94    0.22
 -13  -3   8    8.38    0.24
 -13  -3   8    7.98    0.28
 -13  -3   8    8.18    0.27
 -13  -3   8    7.65    0.26
 -13  -3   8    8.42    0.28
 -13   3   8    7.71    0.26
  13   3  -8    8.32    0.33
 -13   3   8    8.04    0.26
 -13   3   8    7.71    0.21
 -13   3   8    8.22    0.32
 -13   3   8    8.03    0.27
 -13   3   8    8.11    0.21
 -13   3   8    8.37    0.27
 -11  -3   8    2.89    0.16
 -11  -3   8    2.68    0.12
 -11  -3   8    2.62    0.14
 -11   3   8    2.72    0.15
 -11   3   8    2.69    0.18
  11   3  -8    2.85    0.18
 -11   3   8    2.86    0.14
 -11   3   8    2.96    0.15
 -11   3   8    2.95    0.22
  -9  -3   8   12.38    0.32
  -9  -3   8   12.41    0.35
  -9  -3   8   11.50    0.35
  -9   3   8   12.00    0.35
   9   3  -8   12.41    0.40
  -9   3   8   12.47    0.35
  -9   3   8   11.80    0.41
  -7  -3   8    3.79    0.17
  -7  -3   8    3.88    0.17
  -7  -3   8    4.02    0.15
   7   3  -8    4.00    0.20
  -7   3   8    3.91    0.18
  -7   3   8    3.95    0.17
  -7   3   8    3.83    0.22
  -5  -3   8   37.26    0.84
  -5  -3   8   38.88    0.81
  -5  -3   8   36.91    0.83
   5   3  -8   36.45    0.89
  -5   3   8   38.33    0.94
  -5   3   8   38.49    0.85
  -5   3   8   38.17    0.85
  -3  -3   8    7.75    0.23
  -3  -3   8    8.08    0.25
  -3  -3   8    7.42    0.38
  -3   3   8    7.23    0.31
   3   3  -8    7.96    0.23
  -3   3   8    7.26    0.25
   3   3  -8    7.17    0.21
  -3   3   8    7.47    0.25
   1  -3  -8  145.02    2.98
  -1  -3   8  149.93    2.99
  -1  -3   8  159.87    2.97
  -1  -3   8  148.45    3.03
  -1   3   8  155.95    3.01
   1   3  -8  151.26    2.92
  -1   3   8  151.64    3.10
   1   3  -8  142.30    2.96
  -1   3   8  154.65    3.00
  -1   3   8  150.04    2.94
   1   3  -8  152.71    2.95
  -1   3   8  148.35    2.99
  -1   3   8  150.63    3.00
  -1   3   8  151.13    2.94
   1  -3   8   26.95    0.59
  -1  -3  -8   25.44    0.58
   1  -3   8   26.77    0.65
   1  -3   8   24.82    0.66
  -1  -3  -8   25.63    0.61
   1   3   8   25.63    0.57
  -1   3  -8   25.54    0.56
   1   3   8   25.44    0.57
   1   3   8   26.44    0.63
  -1   3  -8   25.71    0.55
  -1   3  -8   25.17    0.57
  -1   3  -8   25.97    0.57
   1   3   8   25.94    0.63
   3  -3   8    9.23    0.34
   3  -3   8    9.92    0.32
  -3  -3  -8    9.37    0.27
   3  -3   8    9.47    0.27
  -3  -3  -8    9.09    0.29
  -3   3  -8    9.39    0.26
   3   3   8    9.20    0.29
   3   3   8    9.55    0.25
   3   3   8    9.55    0.25
  -3   3  -8    9.06    0.26
  -3   3  -8    9.44    0.23
  -3   3  -8    9.06    0.24
   5  -3   8    4.06    0.21
  -5  -3  -8    3.40    0.14
   5  -3   8    3.36    0.14
  -5  -3  -8    3.18    0.15
   5  -3   8    3.48    0.18
  -5   3  -8    3.44    0.12
   5   3   8    3.36    0.13
   5   3   8    3.41    0.13
  -5   3  -8    3.35    0.13
  -5   3  -8    3.15    0.12
  -5   3  -8    3.39    0.13
   7  -3   8    1.70    0.13
  -7  -3  -8    1.93    0.11
   7  -3   8    1.60    0.15
   7  -3   8    1.90    0.10
  -7  -3  -8    1.87    0.12
  -7   3  -8    1.81    0.10
  -7   3  -8    1.89    0.08
   7   3   8    1.82    0.09
  -7   3  -8    1.87    0.09
   7   3   8    1.81    0.09
  -7   3  -8    1.78    0.08
   9  -3   8    1.50    0.09
   9  -3   8    1.44    0.13
  -9  -3  -8    1.47    0.10
  -9  -3  -8    1.70    0.10
  -9   3  -8    1.54    0.09
   9   3   8    1.49    0.07
  -9   3  -8    1.65    0.07
  -9   3  -8    1.50    0.08
   9   3   8    1.61    0.08
  -9   3  -8    1.41    0.11
 -11  -3  -8   10.09    0.26
 -11  -3  -8    9.31    0.25
  11  -3   8    9.25    0.24
  11   3   8    9.28    0.22
  11   3   8    9.93    0.24
 -11   3  -8    9.86    0.23
  13  -3   8    0.55    0.04
 -13  -3  -8    0.55    0.05
  13   3   8    0.57    0.04
 -13   3  -8    0.54    0.04
 -26  -4   8    1.31    0.05
 -26  -4   8    1.36    0.07
 -26  -4   8    1.25    0.06
 -26  -4   8    1.32    0.06
 -26  -4   8    1.29    0.05
 -24  -4   8    0.29    0.03
 -24  -4   8    0.44    0.04
 -24  -4   8    0.36    0.05
 -24  -4   8    0.21    0.04
 -24  -4   8    0.28    0.05
 -24  -4   8    0.26    0.04
 -24   4   8    0.30    0.03
 -24   4   8    0.28    0.03
 -22  -4   8   23.17    0.49
 -22  -4   8   22.12    0.52
 -22  -4   8   22.96    0.54
 -22  -4   8   21.93    0.53
 -22  -4   8   22.58    0.52
 -22  -4   8   22.97    0.49
 -22  -4   8   22.43    0.53
 -22   4   8   23.18    0.47
 -22   4   8   22.16    0.51
 -22   4   8   22.89    0.47
 -20  -4   8    6.03    0.21
 -20  -4   8    5.96    0.22
 -20  -4   8    6.24    0.18
 -20  -4   8    6.42    0.22
 -20  -4   8    6.16    0.22
 -20  -4   8    6.22    0.18
 -20  -4   8    6.16    0.23
 -20  -4   8    6.33    0.22
 -20   4   8    6.37    0.17
 -20   4   8    5.88    0.21
 -20   4   8    6.21    0.16
 -20   4   8    6.03    0.20
 -18  -4   8    4.92    0.20
 -18  -4   8    5.01    0.16
 -18  -4   8    4.96    0.20
 -18  -4   8    5.31    0.21
 -18  -4   8    5.09    0.16
 -18  -4   8    5.05    0.20
 -18  -4   8    4.74    0.18
 -18  -4   8    4.85    0.20
 -18  -4   8    5.08    0.21
 -18   4   8    4.87    0.19
 -18   4   8    5.03    0.15
 -18   4   8    5.18    0.14
 -18   4   8    4.96    0.19
 -16  -4   8    0.04    0.03
 -16  -4   8    0.03    0.03
 -16  -4   8   -0.01    0.05
 -16  -4   8    0.02    0.04
 -16  -4   8    0.09    0.06
 -16  -4   8    0.05    0.05
 -16  -4   8   -0.01    0.04
 -16  -4   8    0.02    0.04
 -16  -4   8    0.02    0.03
 -16   4   8    0.04    0.02
 -16   4   8    0.03    0.02
 -16   4   8    0.03    0.04
 -16   4   8    0.05    0.04
 -14  -4   8   15.70    0.38
 -14  -4   8   15.75    0.44
 -14  -4   8   15.94    0.38
 -14  -4   8   14.99    0.43
 -14  -4   8   15.72    0.43
 -14  -4   8   15.07    0.41
 -14  -4   8   15.20    0.42
 -14  -4   8   15.63    0.42
 -14  -4   8   15.43    0.40
 -14   4   8   15.75    0.42
 -14   4   8   15.14    0.42
 -14   4   8   15.46    0.35
 -14   4   8   15.00    0.41
 -14   4   8   15.34    0.36
 -14   4   8   15.09    0.42
 -12  -4   8    0.51    0.06
 -12  -4   8    0.40    0.07
 -12  -4   8    0.36    0.07
 -12  -4   8    0.35    0.06
 -12  -4   8    0.27    0.07
 -12  -4   8    0.31    0.07
 -12  -4   8    0.33    0.05
 -12  -4   8    0.33    0.07
 -12   4   8    0.15    0.07
 -12   4   8    0.31    0.06
  12   4  -8    0.30    0.08
 -12   4   8    0.39    0.08
  12   4  -8    0.28    0.04
 -12   4   8    0.33    0.07
 -12   4   8    0.31    0.04
 -12   4   8    0.49    0.07
 -10  -4   8   49.28    1.01
 -10  -4   8   47.76    1.05
 -10  -4   8   48.52    1.04
 -10  -4   8   47.53    1.06
 -10  -4   8   48.33    0.99
 -10  -4   8   45.87    1.05
 -10  -4   8   48.28    0.99
 -10   4   8   47.75    1.05
 -10   4   8   48.05    1.05
 -10   4   8   45.34    1.14
  10   4  -8   46.03    1.12
 -10   4   8   48.36    1.05
 -10   4   8   47.94    0.98
 -10   4   8   47.73    1.04
 -10   4   8   47.90    0.97
  10   4  -8   47.12    0.97
  -8  -4   8   45.35    0.93
  -8  -4   8   44.46    0.97
  -8  -4   8   45.06    0.99
  -8  -4   8   43.80    0.98
  -8  -4   8   43.71    0.98
  -8  -4   8   44.42    0.95
  -8  -4   8   43.54    0.98
  -8   4   8   44.11    0.91
  -8   4   8   44.62    0.99
  -8   4   8   44.73    0.99
  -8   4   8   46.33    0.99
   8   4  -8   43.07    0.91
  -8   4   8   44.78    0.91
  -8   4   8   43.34    1.09
  -8   4   8   44.28    0.97
   8   4  -8   43.54    1.05
  -6  -4   8   35.96    0.75
  -6  -4   8   34.38    0.82
  -6  -4   8   35.28    0.77
  -6  -4   8   34.35    0.80
  -6  -4   8   36.26    0.81
  -6  -4   8   34.74    0.79
  -6  -4   8   35.19    0.79
   6  -4  -8   33.86    0.78
   6   4  -8   34.74    0.74
  -6   4   8   35.36    0.79
  -6   4   8   36.20    0.74
   6   4  -8   35.01    0.75
  -6   4   8   35.70    0.81
  -6   4   8   34.42    0.79
  -6   4   8   35.62    0.74
  -6   4   8   35.60    0.92
   6   4  -8   35.20    0.73
  -6   4   8   36.76    0.81
  -6   4   8   36.71    0.82
   6   4  -8   34.18    0.86
   4  -4  -8    5.58    0.21
  -4  -4   8    5.33    0.18
  -4  -4   8    5.46    0.23
  -4   4   8    5.62    0.21
   4   4  -8    5.48    0.16
  -4   4   8    6.03    0.23
  -4   4   8    5.80    0.21
   4   4  -8    5.35    0.16
  -4   4   8    5.59    0.17
  -4   4   8    5.70    0.22
  -4   4   8    5.38    0.28
  -4   4   8    5.64    0.17
   4   4  -8    5.55    0.18
   2  -4  -8   21.56    0.53
  -2  -4   8   21.47    0.50
   2  -4  -8   22.13    0.54
  -2  -4   8   21.56    0.57
  -2   4   8   21.17    0.54
  -2   4   8   21.02    0.53
  -2   4   8   21.56    0.48
  -2   4   8   20.19    0.62
   2   4  -8   20.85    0.47
  -2   4   8   21.78    0.48
   2   4  -8   21.29    0.46
  -2   4   8   21.84    0.54
   0  -4  -8    0.37    0.07
   0  -4   8    0.35    0.05
   0  -4   8    0.44    0.09
   0  -4  -8    0.35    0.07
   0   4  -8    0.32    0.04
   0   4   8    0.41    0.05
   0   4   8    0.34    0.07
   0   4   8    0.38    0.05
   0   4  -8    0.42    0.05
   2  -4   8    6.36    0.21
   2  -4   8    7.02    0.27
   2   4   8    6.82    0.20
  -2   4  -8    6.73    0.19
   2   4   8    6.65    0.19
  -2   4  -8    6.88    0.18
  -4  -4  -8    0.70    0.07
   4  -4   8    0.60    0.06
   4  -4   8    0.62    0.09
   4  -4   8    0.69    0.10
   4   4   8    0.82    0.06
  -4   4  -8    0.64    0.05
   4   4   8    0.59    0.06
  -4   4  -8    0.82    0.06
  -6  -4  -8    0.27    0.06
  -6  -4  -8    0.28    0.05
   6  -4   8    0.24    0.07
   6  -4   8    0.29    0.06
   6   4   8    0.23    0.04
  -6   4  -8    0.25    0.03
   6   4   8    0.25    0.04
  -6   4  -8    0.25    0.04
  -8  -4  -8    0.07    0.03
   8  -4   8    0.07    0.04
  -8  -4  -8    0.09    0.04
  -8   4  -8    0.08    0.02
  -8   4  -8    0.13    0.03
   8   4   8    0.10    0.03
 -10  -4  -8    0.00    0.03
 -10  -4  -8   -0.03    0.02
  10   4   8    0.00    0.02
 -10   4  -8    0.01    0.02
 -10   4  -8    0.03    0.02
 -21  -5   8    0.15    0.04
 -21  -5   8    0.24    0.04
 -21  -5   8    0.21    0.03
 -21  -5   8    0.21    0.04
 -21  -5   8    0.25    0.05
 -21  -5   8    0.24    0.03
 -21   5   8    0.28    0.03
 -21   5   8    0.28    0.04
  21   5  -8    0.28    0.03
 -21   5   8    0.24    0.02
 -19  -5   8    0.39    0.06
 -19  -5   8    0.34    0.04
 -19  -5   8    0.38    0.06
 -19  -5   8    0.31    0.05
 -19  -5   8    0.38    0.04
 -19  -5   8    0.40    0.05
 -19  -5   8    0.29    0.06
 -19   5   8    0.32    0.03
 -19   5   8    0.32    0.03
  19   5  -8    0.41    0.04
 -19   5   8    0.32    0.05
 -17  -5   8   16.77    0.38
 -17  -5   8   16.37    0.41
 -17  -5   8   16.89    0.43
 -17  -5   8   16.53    0.42
 -17  -5   8   17.19    0.38
 -17  -5   8   16.72    0.42
 -17   5   8   16.55    0.36
 -17   5   8   16.02    0.41
 -17   5   8   16.77    0.42
 -17   5   8   16.98    0.36
  17   5  -8   17.12    0.37
 -17   5   8   16.54    0.37
 -15  -5   8   22.62    0.50
 -15  -5   8   22.16    0.54
 -15  -5   8   21.79    0.53
 -15  -5   8   22.49    0.49
 -15  -5   8   22.06    0.55
 -15   5   8   22.42    0.48
 -15   5   8   22.04    0.60
 -15   5   8   22.77    0.54
 -15   5   8   21.97    0.47
 -15   5   8   21.54    0.53
 -15   5   8   22.49    0.48
  15   5  -8   22.99    0.49
  13  -5  -8   28.49    0.66
 -13  -5   8   29.59    0.68
 -13  -5   8   28.81    0.62
 -13  -5   8   29.22    0.69
 -13   5   8   27.94    0.67
 -13   5   8   28.76    0.67
 -13   5   8   29.60    0.60
 -13   5   8   28.23    0.66
  13   5  -8   29.38    0.62
 -13   5   8   29.54    0.61
 -13   5   8   29.05    0.61
 -11  -5   8    0.74    0.09
 -11  -5   8    0.71    0.09
 -11  -5   8    0.58    0.06
  11  -5  -8    0.62    0.08
 -11  -5   8    0.62    0.06
 -11   5   8    0.72    0.08
 -11   5   8    0.56    0.05
 -11   5   8    0.66    0.05
 -11   5   8    0.72    0.09
 -11   5   8    0.69    0.09
  11   5  -8    0.60    0.05
  -9  -5   8    9.55    0.28
  -9  -5   8   10.39    0.26
  -9  -5   8   10.41    0.32
  -9  -5   8   10.39    0.32
   9  -5  -8   10.67    0.32
  -9   5   8    9.95    0.30
  -9   5   8   10.42    0.26
  -9   5   8   10.27    0.30
   9   5  -8   10.27    0.24
  -9   5   8   10.34    0.25
  -9   5   8   10.42    0.26
   9   5  -8   10.44    0.26
  -9   5   8   10.61    0.32
  -7  -5   8    0.25    0.07
   7  -5  -8    0.20    0.06
  -7  -5   8    0.51    0.10
  -7  -5   8    0.33    0.07
  -7  -5   8    0.23    0.06
  -7   5   8    0.22    0.07
  -7   5   8    0.22    0.04
  -7   5   8    0.25    0.04
  -7   5   8    0.22    0.05
   7   5  -8    0.20    0.04
   7   5  -8    0.22    0.03
  -7   5   8    0.24    0.04
  -7   5   8    0.45    0.07
  -5  -5   8    0.20    0.06
   5  -5  -8    0.16    0.05
   5   5  -8    0.22    0.03
  -5   5   8    0.20    0.04
  -5   5   8    0.22    0.06
  -5   5   8    0.23    0.05
  -5   5   8    0.19    0.04
   5   5  -8    0.25    0.04
  -3  -5   8    0.39    0.08
   3  -5  -8    0.47    0.07
   3  -5  -8    0.49    0.07
  -3   5   8    0.43    0.05
  -3   5   8    0.45    0.06
  -3   5   8    0.58    0.08
   3   5  -8    0.48    0.04
   3   5  -8    0.38    0.05
  -3   5   8    0.36    0.05
   1  -5  -8   -0.02    0.04
  -1  -5   8    0.05    0.05
   1  -5  -8    0.02    0.04
   1  -5  -8    0.01    0.04
  -1   5   8    0.04    0.05
   1   5  -8    0.03    0.02
   1   5  -8    0.02    0.02
  -1   5   8    0.03    0.02
  -1   5   8    0.09    0.04
  -1   5   8    0.04    0.02
  -1  -5  -8    2.38    0.12
   1  -5   8    2.39    0.15
  -1  -5  -8    2.18    0.12
  -1  -5  -8    2.37    0.13
   1   5   8    2.30    0.09
   1   5   8    2.42    0.10
  -1   5  -8    2.41    0.09
  -1   5  -8    2.40    0.09
  -3  -5  -8   15.88    0.40
   3  -5   8   15.96    0.42
  -3   5  -8   15.67    0.34
  -3   5  -8   15.75    0.35
   3   5   8   16.01    0.36
  -5  -5  -8    6.72    0.21
   5  -5   8    7.21    0.23
  -5   5  -8    6.84    0.17
  -5   5  -8    6.73    0.17
   5   5   8    6.98    0.18
  -7  -5  -8    9.55    0.24
   7  -5   8    8.97    0.25
  -7   5  -8    9.04    0.20
  -7   5  -8    9.20    0.21
   7   5   8    9.13    0.21
 -18  -6   8    5.67    0.16
  18   6  -8    6.03    0.14
 -18   6   8    5.65    0.13
 -18   6   8    5.74    0.13
 -18   6   8    5.64    0.15
 -16  -6   8    1.87    0.09
 -16   6   8    1.73    0.06
  16   6  -8    1.79    0.06
 -16   6   8    1.73    0.06
  16   6  -8    1.67    0.05
 -16   6   8    1.80    0.08
 -14  -6   8   10.54    0.28
 -14  -6   8   10.83    0.28
 -14   6   8   10.81    0.23
  14   6  -8   11.18    0.25
 -14   6   8   10.71    0.27
  14   6  -8   10.82    0.23
 -14   6   8   10.79    0.24
 -14   6   8   10.91    0.24
 -12  -6   8   14.98    0.38
  12  -6  -8   14.55    0.36
  12  -6  -8   15.31    0.36
 -12  -6   8   15.87    0.38
  12   6  -8   15.71    0.34
 -12   6   8   14.93    0.32
  12   6  -8   15.71    0.32
 -12   6   8   15.00    0.33
 -12   6   8   15.18    0.33
 -12   6   8   15.38    0.37
  10  -6  -8    1.51    0.09
 -10  -6   8    1.48    0.09
 -10  -6   8    1.45    0.10
  10  -6  -8    1.45    0.09
  10   6  -8    1.56    0.07
 -10   6   8    1.56    0.09
  10   6  -8    1.48    0.06
 -10   6   8    1.56    0.06
 -10   6   8    1.53    0.06
 -10   6   8    1.49    0.06
   8  -6  -8    0.45    0.06
  -8  -6   8    0.48    0.06
   8  -6  -8    0.48    0.06
  -8  -6   8    0.45    0.06
   8   6  -8    0.45    0.03
  -8   6   8    0.45    0.04
  -8   6   8    0.46    0.03
  -8   6   8    0.53    0.04
   6  -6  -8    0.38    0.06
   6  -6  -8    0.42    0.06
  -6   6   8    0.40    0.04
   6   6  -8    0.48    0.04
  -6   6   8    0.35    0.03
  -6   6   8    0.38    0.04
   6   6  -8    0.41    0.03
  -4  -6   8   12.00    0.32
   4  -6  -8   12.45    0.32
   4  -6  -8   12.36    0.32
  -4   6   8   12.53    0.28
   4   6  -8   12.69    0.28
  -4   6   8   11.99    0.27
   4   6  -8   12.30    0.27
  -4   6   8   12.67    0.28
   2  -6  -8    0.18    0.04
  -2  -6   8    0.09    0.04
   2  -6  -8    0.29    0.05
   2   6  -8    0.12    0.02
   2   6  -8    0.17    0.03
  -2   6   8    0.11    0.02
  -2   6   8    0.19    0.03
   0  -6  -8   23.36    0.51
   0  -6  -8   23.13    0.51
   0  -6   8   24.02    0.54
   0  -6  -8   22.14    0.56
   0   6  -8   24.34    0.49
   0   6  -8   23.82    0.47
   0   6   8   24.03    0.49
   0   6   8   23.09    0.47
   2  -6   8    2.61    0.11
  -2  -6  -8    2.56    0.09
  -2  -6  -8    2.49    0.10
  -2   6  -8    2.73    0.08
  -2   6  -8    2.39    0.07
   2   6   8    2.60    0.08
   4  -6   8    2.07    0.09
   4   6   8    2.00    0.06
  -4   6  -8    1.98    0.06
 -20   0   9   -0.03    0.04
 -20   0   9    0.01    0.04
 -20   0   9    0.01    0.04
 -18   0   9    0.04    0.04
 -18   0   9    0.00    0.06
 -18   0   9    0.04    0.05
 -18   0   9    0.01    0.05
 -18   0   9    0.03    0.05
 -18   0   9   -0.01    0.04
 -16   0   9    0.05    0.04
 -16   0   9    0.06    0.06
 -16   0   9    0.04    0.04
 -14   0   9    0.13    0.05
 -14   0   9    0.01    0.05
 -14   0   9    0.00    0.03
 -12   0   9   -0.02    0.03
 -12   0   9    0.01    0.05
 -12   0   9    0.15    0.05
 -10   0   9    0.00    0.03
 -10   0   9    0.01    0.05
 -10   0   9    0.04    0.03
 -10   0   9   -0.01    0.04
 -10   0   9    0.04    0.02
  -8   0   9    0.06    0.03
  -8   0   9    0.05    0.05
  -8   0   9   -0.03    0.03
  -8   0   9    0.00    0.02
  -8   0   9    0.00    0.04
  -6   0   9    0.06    0.03
  -6   0   9    0.03    0.03
  -6   0   9    0.08    0.03
   6   0  -9    0.06    0.03
  -6   0   9    0.16    0.06
  -6   0   9    0.04    0.04
  -4   0   9    0.00    0.04
   4   0  -9   -0.01    0.02
  -4   0   9    0.07    0.04
  -4   0   9    0.05    0.04
  -4   0   9   -0.02    0.02
   2   0  -9    0.01    0.02
  -2   0   9    0.04    0.04
  -2   0   9    0.01    0.02
   0   0   9    0.01    0.02
   0   0  -9    0.03    0.03
   0   0   9   -0.01    0.04
  -2   0  -9    0.02    0.03
   2   0   9    0.09    0.05
   2   0   9   -0.01    0.03
  -2   0  -9   -0.01    0.03
  -2   0  -9    0.02    0.03
   2   0   9   -0.01    0.03
   2   0   9    0.02    0.02
  -4   0  -9    0.01    0.03
   4   0   9    0.05    0.03
   4   0   9    0.03    0.03
  -4   0  -9    0.01    0.03
   4   0   9    0.02    0.04
  -6   0  -9    0.01    0.03
  -6   0  -9    0.01    0.03
   6   0   9    0.01    0.03
   6   0   9    0.01    0.02
  -6   0  -9    0.03    0.04
   6   0   9    0.09    0.05
   8   0   9    0.00    0.04
   8   0   9   -0.03    0.03
   8   0   9    0.02    0.02
  -8   0  -9    0.04    0.03
  -8   0  -9   -0.01    0.03
  -8   0  -9    0.02    0.03
  10   0   9   -0.01    0.03
 -10   0  -9    0.03    0.03
 -10   0  -9    0.00    0.03
  10   0   9    0.12    0.04
 -10   0  -9    0.01    0.03
 -12   0  -9    0.03    0.03
  12   0   9    0.00    0.02
 -12   0  -9    0.04    0.03
 -14   0  -9    0.03    0.03
  14   0   9    0.00    0.02
 -29  -1   9    4.02    0.15
 -27  -1   9   37.52    0.79
 -27  -1   9   37.15    0.76
 -27  -1   9   37.99    0.80
 -27  -1   9   37.20    0.80
 -25  -1   9    2.12    0.12
 -25  -1   9    2.17    0.12
 -25  -1   9    2.29    0.12
 -25  -1   9    2.38    0.13
 -25  -1   9    2.23    0.09
 -23  -1   9   72.90    1.44
 -23  -1   9   71.69    1.50
 -23  -1   9   73.15    1.51
 -23  -1   9   68.53    1.48
 -23  -1   9   71.93    1.50
 -23  -1   9   73.20    1.49
 -21  -1   9    4.66    0.24
 -21  -1   9    4.33    0.19
 -21  -1   9    4.39    0.19
 -21  -1   9    4.44    0.19
 -21  -1   9    4.40    0.20
 -21  -1   9    4.57    0.15
 -21  -1   9    4.61    0.19
 -21  -1   9    4.45    0.17
 -19  -1   9    0.34    0.05
 -19  -1   9    0.41    0.08
 -19  -1   9    0.27    0.06
 -19  -1   9    0.39    0.08
 -19  -1   9    0.42    0.07
 -19  -1   9    0.35    0.07
 -19  -1   9    0.33    0.07
 -19  -1   9    0.31    0.05
 -19   1   9    0.34    0.07
 -19   1   9    0.23    0.09
  19   1  -9    0.36    0.09
 -17  -1   9    3.83    0.18
 -17  -1   9    3.71    0.18
 -17  -1   9    3.95    0.15
 -17  -1   9    3.78    0.17
 -17  -1   9    4.04    0.18
 -17  -1   9    4.08    0.19
 -17  -1   9    3.71    0.18
 -17   1   9    3.64    0.16
 -17   1   9    3.99    0.18
 -17   1   9    3.85    0.19
 -17   1   9    3.78    0.18
 -17   1   9    3.79    0.22
  17   1  -9    4.16    0.21
 -15  -1   9    7.59    0.26
 -15  -1   9    7.44    0.22
 -15  -1   9    7.50    0.25
 -15  -1   9    7.57    0.31
  15   1  -9    7.61    0.30
 -15   1   9    7.33    0.23
 -15   1   9    7.50    0.26
 -15   1   9    7.25    0.30
 -13  -1   9  120.24    2.34
 -13  -1   9  116.94    2.38
 -13  -1   9  120.40    2.47
 -13  -1   9  118.49    2.39
 -13   1   9  117.39    2.47
 -13   1   9  117.83    2.38
 -13   1   9  117.41    2.36
 -11  -1   9    0.07    0.05
 -11  -1   9    0.02    0.04
 -11  -1   9    0.01    0.05
 -11   1   9    0.15    0.05
 -11   1   9    0.01    0.03
  -9  -1   9   23.45    0.57
  -9  -1   9   23.99    0.58
  -9  -1   9   24.14    0.64
  -9  -1   9   24.56    0.54
  -9   1   9   24.65    0.58
  -9   1   9   23.90    0.58
  -9   1   9   25.05    0.65
  -7  -1   9    0.10    0.04
  -7  -1   9    0.16    0.05
  -7  -1   9    0.19    0.06
   7  -1  -9    0.15    0.06
  -7  -1   9    0.14    0.05
  -7  -1   9    0.18    0.04
  -7   1   9    0.16    0.05
  -7   1   9    0.25    0.05
  -7   1   9    0.14    0.06
  -5  -1   9    2.11    0.13
  -5  -1   9    2.18    0.12
  -5  -1   9    2.09    0.14
  -5  -1   9    2.27    0.10
   5  -1  -9    2.02    0.16
  -5  -1   9    2.11    0.12
  -5   1   9    2.20    0.12
   5   1  -9    2.19    0.10
  -5   1   9    2.13    0.13
  -5   1   9    2.20    0.15
   3  -1  -9   20.48    0.49
  -3  -1   9   23.00    0.50
  -3  -1   9   21.98    0.56
   3  -1  -9   21.13    0.63
   3   1  -9   22.17    0.49
  -3   1   9   21.77    0.59
  -3   1   9   22.87    0.56
  -3   1   9   21.76    0.52
  -1  -1   9   51.05    1.04
  -1  -1   9   49.08    1.12
   1  -1  -9   47.61    1.02
   1   1  -9   50.00    1.03
  -1   1   9   51.42    1.11
  -1  -1  -9    1.71    0.09
   1  -1   9    1.73    0.13
   1  -1   9    1.93    0.10
   1  -1   9    1.80    0.14
  -1  -1  -9    1.75    0.12
   1  -1   9    1.77    0.12
   1  -1   9    1.96    0.11
  -1  -1  -9    1.86    0.10
  -1   1  -9    1.84    0.10
   1   1   9    1.64    0.12
   1   1   9    1.89    0.10
   1   1   9    1.82    0.13
   1   1   9    1.88    0.11
  -1   1  -9    1.78    0.10
   3  -1   9   23.38    0.55
  -3  -1  -9   23.58    0.54
  -3  -1  -9   22.70    0.54
   3  -1   9   22.67    0.54
  -3  -1  -9   22.83    0.54
   3  -1   9   23.33    0.64
  -3   1  -9   22.31    0.53
   3   1   9   22.59    0.56
  -3   1  -9   26.90    0.55
  -3   1  -9   23.53    0.50
  -3   1  -9   25.73    0.55
   3   1   9   24.88    0.62
   3   1   9   23.84    0.54
  -5  -1  -9    8.50    0.25
   5  -1   9    8.57    0.25
  -5  -1  -9    8.84    0.25
   5  -1   9    8.70    0.33
   5  -1   9    8.48    0.25
  -5  -1  -9    8.45    0.25
  -5   1  -9    8.38    0.21
   5   1   9    8.44    0.23
  -5   1  -9    8.92    0.25
   5   1   9    8.48    0.25
   5   1   9    8.72    0.31
  -5   1  -9    8.65    0.25
  -5   1  -9    8.21    0.24
  -7  -1  -9    1.12    0.09
  -7  -1  -9    1.21    0.09
  -7  -1  -9    1.09    0.08
   7  -1   9    1.14    0.12
   7  -1   9    1.12    0.08
   7  -1   9    1.11    0.09
   7   1   9    1.10    0.07
   7   1   9    1.10    0.08
  -7   1  -9    1.24    0.09
   7   1   9    1.01    0.11
  -7   1  -9    1.12    0.09
  -7   1  -9    1.07    0.06
  -9  -1  -9   28.85    0.64
   9  -1   9   28.26    0.71
  -9  -1  -9   28.46    0.63
   9  -1   9   28.80    0.63
  -9  -1  -9   28.68    0.63
   9   1   9   29.57    0.62
  -9   1  -9   28.72    0.64
  -9   1  -9   29.14    0.64
  -9   1  -9   28.04    0.59
   9   1   9   26.18    0.67
   9   1   9   27.83    0.61
  11  -1   9    0.13    0.04
 -11  -1  -9    0.15    0.04
 -11  -1  -9    0.11    0.04
 -11  -1  -9    0.14    0.04
  11   1   9    0.11    0.03
 -11   1  -9    0.13    0.03
 -11   1  -9    0.12    0.04
  11   1   9    0.10    0.03
 -11   1  -9    0.11    0.04
  13  -1   9    0.71    0.05
 -13  -1  -9    0.66    0.05
 -13  -1  -9    0.75    0.06
  13   1   9    0.72    0.05
 -13   1  -9    0.71    0.06
 -13   1  -9    0.68    0.04
  13   1   9    0.72    0.04
 -28  -2   9    0.03    0.03
 -28  -2   9    0.08    0.03
 -28  -2   9    0.05    0.02
 -26  -2   9    2.46    0.12
 -26  -2   9    2.36    0.09
 -26  -2   9    2.59    0.12
 -26  -2   9    2.54    0.12
 -26  -2   9    2.43    0.09
 -26  -2   9    2.23    0.12
 -24  -2   9    1.12    0.10
 -24  -2   9    1.03    0.06
 -24  -2   9    0.99    0.10
 -24  -2   9    1.10    0.10
 -24  -2   9    1.02    0.09
 -24  -2   9    1.05    0.07
 -22  -2   9    2.52    0.11
 -22  -2   9    2.56    0.15
 -22  -2   9    2.66    0.14
 -22  -2   9    2.50    0.12
 -22  -2   9    2.38    0.14
 -22  -2   9    2.50    0.14
 -22  -2   9    2.38    0.15
 -22  -2   9    2.66    0.14
 -22  -2   9    2.38    0.12
 -20  -2   9   23.28    0.58
 -20  -2   9   22.97    0.58
 -20  -2   9   23.06    0.57
 -20  -2   9   22.44    0.57
 -20  -2   9   23.44    0.52
 -20  -2   9   22.54    0.55
 -20  -2   9   22.66    0.56
 -20  -2   9   23.53    0.59
 -20   2   9   22.00    0.54
 -18  -2   9    0.15    0.06
 -18  -2   9    0.05    0.03
 -18  -2   9    0.08    0.05
 -18  -2   9    0.08    0.05
 -18  -2   9    0.21    0.06
 -18  -2   9    0.02    0.05
 -18  -2   9    0.08    0.05
 -18  -2   9    0.11    0.03
 -18   2   9    0.14    0.05
 -18   2   9    0.10    0.04
  18   2  -9    0.08    0.06
 -18   2   9    0.09    0.06
 -18   2   9    0.07    0.05
 -18   2   9    0.14    0.08
 -16  -2   9   25.64    0.64
 -16  -2   9   26.91    0.60
 -16  -2   9   25.52    0.62
 -16  -2   9   26.07    0.63
 -16  -2   9   26.41    0.63
 -16  -2   9   25.62    0.62
 -16  -2   9   25.46    0.57
 -16  -2   9   25.13    0.63
  16   2  -9   26.04    0.69
 -16   2   9   25.70    0.55
 -16   2   9   24.81    0.60
 -16   2   9   25.29    0.62
 -16   2   9   24.55    0.61
 -16   2   9   26.08    0.62
 -16   2   9   24.90    0.69
 -14  -2   9    1.53    0.12
 -14  -2   9    1.33    0.11
 -14  -2   9    1.52    0.11
 -14  -2   9    1.27    0.10
 -14  -2   9    1.21    0.12
 -14  -2   9    1.55    0.09
 -14  -2   9    1.46    0.11
 -14  -2   9    1.42    0.11
 -14   2   9    1.39    0.11
  14   2  -9    1.54    0.14
 -14   2   9    1.58    0.14
 -14   2   9    1.53    0.10
 -14   2   9    1.38    0.12
 -14   2   9    1.38    0.11
  12  -2  -9    9.53    0.54
 -12  -2   9    9.45    0.26
 -12  -2   9    9.08    0.29
 -12  -2   9    8.78    0.29
  12   2  -9    9.48    0.34
 -12   2   9   10.15    0.31
 -12   2   9    9.38    0.29
 -12   2   9    9.35    0.35
  10  -2  -9    0.48    0.10
 -10  -2   9    0.48    0.08
 -10  -2   9    0.48    0.07
 -10  -2   9    0.53    0.06
 -10   2   9    0.51    0.07
  10   2  -9    0.50    0.09
 -10   2   9    0.36    0.08
 -10   2   9    0.43    0.08
  -8  -2   9   12.10    0.35
  -8  -2   9   12.38    0.35
  -8  -2   9   12.41    0.32
   8  -2  -9   11.64    0.44
  -8   2   9   12.10    0.41
   8   2  -9   12.00    0.39
  -8   2   9   12.03    0.35
  -8   2   9   12.34    0.35
   6  -2  -9    1.39    0.15
  -6  -2   9    1.67    0.09
  -6  -2   9    1.44    0.11
  -6  -2   9    1.48    0.10
  -6   2   9    2.00    0.16
  -6   2   9    1.50    0.11
  -6   2   9    1.55    0.11
   6   2  -9    1.51    0.12
  -4  -2   9   20.31    0.49
  -4  -2   9   20.50    0.47
  -4  -2   9   18.79    0.51
  -4   2   9   19.21    0.56
  -4   2   9   19.64    0.49
   4   2  -9   19.45    0.45
  -4   2   9   19.94    0.51
  -2  -2   9    7.74    0.23
  -2  -2   9    7.25    0.25
  -2  -2   9    7.30    0.27
  -2  -2   9    6.86    0.26
  -2   2   9    7.22    0.21
  -2   2   9    7.60    0.27
  -2   2   9    7.11    0.26
  -2   2   9    7.41    0.24
  -2   2   9    7.35    0.30
  -2   2   9    7.08    0.27
   2   2  -9    7.33    0.21
   0  -2   9   67.43    1.44
   0  -2   9   69.61    1.39
   0  -2  -9   65.50    1.37
   0  -2   9   68.34    1.48
   0   2  -9   66.80    1.37
   0   2   9   65.14    1.35
   0   2   9   69.44    1.45
   0   2   9   67.20    1.42
   0   2  -9   68.58    1.37
   0   2   9   67.48    1.37
   0   2  -9   66.47    1.34
   2  -2   9    2.74    0.16
  -2  -2  -9    2.87    0.13
   2  -2   9    2.75    0.13
  -2  -2  -9    2.64    0.14
   2   2   9    2.61    0.11
   2   2   9    2.72    0.12
  -2   2  -9    2.68    0.10
  -2   2  -9    2.85    0.12
   2   2   9    2.68    0.15
  -2   2  -9    2.79    0.12
   2   2   9    2.76    0.16
  -4  -2  -9   44.61    0.94
   4  -2   9   43.12    0.93
  -4  -2  -9   43.42    0.96
   4  -2   9   44.31    0.99
   4  -2   9   44.49    0.95
   4  -2   9   45.57    1.05
   4   2   9   44.85    0.93
  -4   2  -9   44.01    0.90
   4   2   9   44.21    1.00
  -4   2  -9   45.14    0.94
   4   2   9   43.08    0.92
  -4   2  -9   44.12    0.94
  -6  -2  -9    1.03    0.09
   6  -2   9    1.06    0.08
   6  -2   9    1.09    0.08
   6  -2   9    1.17    0.13
  -6  -2  -9    1.53    0.10
   6   2   9    1.21    0.07
  -6   2  -9    1.13    0.06
   6   2   9    1.07    0.10
  -6   2  -9    1.02    0.08
  -6   2  -9    1.05    0.08
   6   2   9    1.09    0.08
  -8  -2  -9    5.80    0.19
  -8  -2  -9    5.38    0.18
   8  -2   9    5.09    0.17
  -8  -2  -9    5.16    0.18
   8  -2   9    5.56    0.24
  -8   2  -9    5.54    0.15
   8   2   9    5.26    0.16
  -8   2  -9    5.41    0.18
   8   2   9    5.28    0.17
  -8   2  -9    5.47    0.18
 -10  -2  -9    0.09    0.03
 -10  -2  -9    0.12    0.04
  10  -2   9    0.04    0.03
 -10  -2  -9    0.05    0.03
 -10   2  -9    0.15    0.04
  10   2   9    0.07    0.03
 -10   2  -9    0.08    0.02
 -10   2  -9    0.11    0.03
  10   2   9    0.06    0.02
 -12  -2  -9    2.17    0.09
  12  -2   9    2.10    0.08
 -12  -2  -9    2.18    0.09
 -12   2  -9    2.18    0.09
  12   2   9    2.22    0.08
 -12   2  -9    2.23    0.07
  12   2   9    2.23    0.08
 -27  -3   9    0.03    0.03
 -27  -3   9    0.02    0.01
 -27  -3   9    0.03    0.02
 -27  -3   9    0.04    0.03
 -27  -3   9    0.00    0.02
 -25  -3   9    0.20    0.05
 -25  -3   9    0.17    0.04
 -25  -3   9    0.15    0.03
 -25  -3   9    0.17    0.04
 -25  -3   9    0.12    0.04
 -25  -3   9    0.19    0.03
 -23  -3   9    4.41    0.18
 -23  -3   9    4.44    0.18
 -23  -3   9    4.33    0.17
 -23  -3   9    4.27    0.13
 -23  -3   9    4.46    0.18
 -23  -3   9    4.47    0.17
 -23  -3   9    4.15    0.14
 -23   3   9    4.27    0.12
 -21  -3   9    0.74    0.09
 -21  -3   9    0.70    0.09
 -21  -3   9    0.66    0.06
 -21  -3   9    0.71    0.06
 -21  -3   9    0.91    0.10
 -21  -3   9    0.73    0.09
 -21  -3   9    0.64    0.08
 -21  -3   9    0.67    0.07
 -21  -3   9    0.62    0.08
 -21   3   9    0.68    0.07
 -21   3   9    0.68    0.07
 -21   3   9    0.65    0.05
 -19  -3   9   10.25    0.32
 -19  -3   9   10.28    0.32
 -19  -3   9    9.82    0.29
 -19  -3   9   10.02    0.31
 -19  -3   9    9.96    0.32
 -19  -3   9   10.17    0.32
 -19  -3   9   10.15    0.27
 -19  -3   9   10.07    0.26
 -19  -3   9    9.91    0.32
 -19   3   9    9.91    0.30
 -19   3   9    9.86    0.24
 -19   3   9    9.72    0.29
 -17  -3   9   25.08    0.61
 -17  -3   9   23.99    0.54
 -17  -3   9   24.47    0.61
 -17  -3   9   24.32    0.61
 -17  -3   9   23.69    0.59
 -17  -3   9   24.04    0.57
 -17  -3   9   24.21    0.60
 -17  -3   9   24.36    0.55
 -17  -3   9   24.93    0.62
 -17   3   9   24.22    0.59
 -17   3   9   24.68    0.59
 -17   3   9   23.64    0.58
 -17   3   9   23.73    0.59
 -17   3   9   24.27    0.52
  17   3  -9   25.74    0.85
 -15  -3   9    0.14    0.04
 -15  -3   9    0.12    0.04
 -15  -3   9    0.17    0.06
 -15  -3   9    0.14    0.04
 -15  -3   9    0.09    0.05
 -15  -3   9    0.16    0.06
 -15  -3   9    0.15    0.06
 -15  -3   9    0.07    0.06
 -15  -3   9    0.09    0.05
 -15   3   9    0.13    0.05
 -15   3   9    0.10    0.06
 -15   3   9    0.11    0.06
 -15   3   9    0.12    0.05
  15   3  -9    0.07    0.06
 -15   3   9    0.08    0.06
 -15   3   9    0.17    0.03
 -13  -3   9    1.11    0.12
 -13  -3   9    0.72    0.06
 -13  -3   9    0.70    0.10
 -13  -3   9    0.77    0.09
 -13  -3   9    0.82    0.10
 -13  -3   9    0.78    0.07
 -13  -3   9    0.73    0.10
 -13  -3   9    1.17    0.12
 -13   3   9    0.64    0.09
  13   3  -9    0.69    0.11
 -13   3   9    0.66    0.12
 -13   3   9    0.67    0.06
 -13   3   9    0.86    0.10
 -13   3   9    0.71    0.08
 -13   3   9    0.74    0.05
 -13   3   9    0.71    0.09
 -11  -3   9    3.88    0.18
 -11  -3   9    4.15    0.18
 -11  -3   9    4.00    0.15
 -11  -3   9    3.88    0.18
 -11  -3   9    3.99    0.14
 -11  -3   9    3.67    0.18
 -11  -3   9    4.05    0.19
 -11  -3   9    4.07    0.17
  11   3  -9    3.59    0.21
 -11   3   9    3.94    0.13
 -11   3   9    3.79    0.22
 -11   3   9    3.72    0.19
 -11   3   9    3.95    0.18
 -11   3   9    3.95    0.19
 -11   3   9    3.99    0.18
 -11   3   9    3.96    0.18
 -11   3   9    3.74    0.13
  -9  -3   9    1.48    0.13
  -9  -3   9    1.62    0.12
  -9  -3   9    1.47    0.11
  -9  -3   9    1.51    0.12
  -9  -3   9    1.40    0.12
  -9  -3   9    1.53    0.08
  -9  -3   9    1.49    0.12
  -9  -3   9    1.57    0.09
  -9   3   9    1.69    0.13
  -9   3   9    1.44    0.08
  -9   3   9    1.39    0.15
   9   3  -9    1.56    0.14
  -9   3   9    1.46    0.11
  -9   3   9    1.48    0.11
  -9   3   9    1.41    0.12
  -9   3   9    1.48    0.07
  -9   3   9    1.44    0.11
  -7  -3   9   11.34    0.30
  -7  -3   9   10.80    0.34
  -7  -3   9   10.80    0.32
  -7  -3   9   11.40    0.32
  -7  -3   9   10.15    0.32
  -7  -3   9   10.75    0.28
  -7  -3   9   10.87    0.33
  -7   3   9   10.43    0.32
  -7   3   9   11.16    0.34
  -7   3   9   10.14    0.39
  -7   3   9   11.05    0.33
   7   3  -9   10.71    0.37
  -7   3   9   10.85    0.33
  -7   3   9   10.78    0.27
  -7   3   9   10.55    0.27
  -7   3   9   10.57    0.32
  -5  -3   9  123.97    2.52
  -5  -3   9  124.23    2.55
  -5  -3   9  128.24    2.52
  -5  -3   9  126.90    2.46
  -5  -3   9  128.37    2.49
  -5   3   9  119.92    2.50
  -5   3   9  126.11    2.46
  -5   3   9  123.62    2.45
   5   3  -9  126.57    2.47
  -5   3   9  125.61    2.64
   5   3  -9  124.29    2.44
  -5   3   9  123.57    2.52
  -5   3   9  128.23    2.53
  -5   3   9  129.89    2.54
  -5   3   9  123.72    2.52
  -3  -3   9   31.44    0.73
  -3  -3   9   32.12    0.77
  -3  -3   9   32.68    0.71
  -3   3   9   31.09    0.83
  -3   3   9   32.47    0.75
   3   3  -9   32.07    0.69
  -3   3   9   31.97    0.68
  -3   3   9   31.82    0.68
  -3   3   9   32.54    0.74
  -3   3   9   31.03    0.74
  -3   3   9   31.61    0.73
  -1  -3   9   58.40    1.22
   1  -3  -9   55.49    1.18
  -1  -3   9   58.80    1.20
   1  -3  -9   57.95    1.22
  -1  -3   9   57.49    1.26
  -1   3   9   57.63    1.24
  -1   3   9   56.16    1.22
  -1   3   9   58.09    1.22
   1   3  -9   57.92    1.18
   1   3  -9   56.32    1.18
  -1   3   9   57.98    1.17
   1   3  -9   56.63    1.15
  -1   3   9   58.51    1.24
  -1   3   9   57.75    1.17
   1  -3   9    9.13    0.32
   1  -3   9    9.38    0.27
   1  -3   9    9.27    0.32
  -1  -3  -9    9.13    0.26
  -1  -3  -9    9.21    0.29
   1   3   9    9.42    0.25
   1   3   9    8.94    0.24
  -1   3  -9    9.09    0.23
  -1   3  -9    8.85    0.25
  -1   3  -9    9.26    0.26
   1   3   9    9.20    0.29
   3  -3   9    0.64    0.09
  -3  -3  -9    0.68    0.07
  -3  -3  -9    0.65    0.08
   3  -3   9    0.66    0.10
   3  -3   9    0.65    0.07
  -3   3  -9    0.75    0.05
  -3   3  -9    0.72    0.07
  -3   3  -9    0.76    0.07
   3   3   9    0.67    0.06
   3   3   9    0.68    0.06
   5  -3   9    2.24    0.14
  -5  -3  -9    2.04    0.12
  -5  -3  -9    2.14    0.11
   5  -3   9    2.04    0.11
   5  -3   9    2.21    0.16
  -5   3  -9    2.14    0.09
   5   3   9    2.10    0.10
   5   3   9    2.21    0.10
  -5   3  -9    2.21    0.10
  -5   3  -9    2.26    0.10
  -7  -3  -9    1.99    0.10
   7  -3   9    1.98    0.11
  -7  -3  -9    1.95    0.11
   7  -3   9    1.83    0.14
  -7   3  -9    1.94    0.09
   7   3   9    1.96    0.09
  -7   3  -9    1.87    0.09
   7   3   9    2.03    0.09
  -7   3  -9    2.07    0.08
   9  -3   9    1.27    0.08
  -9  -3  -9    1.40    0.08
  -9  -3  -9    1.46    0.08
  -9   3  -9    1.36    0.06
  -9   3  -9    1.38    0.07
   9   3   9    1.43    0.07
   9   3   9    1.31    0.06
  11  -3   9    2.05    0.07
 -11  -3  -9    2.34    0.09
  11   3   9    2.16    0.07
  11   3   9    2.20    0.07
 -11   3  -9    2.26    0.07
 -24  -4   9    1.68    0.09
 -24  -4   9    1.54    0.06
 -24  -4   9    1.71    0.09
 -24  -4   9    1.60    0.08
 -24  -4   9    1.66    0.07
 -24   4   9    1.55    0.05
 -22  -4   9   28.15    0.58
 -22  -4   9   27.09    0.61
 -22  -4   9   27.57    0.61
 -22  -4   9   28.12    0.58
 -22  -4   9   26.95    0.62
 -22  -4   9   27.86    0.61
 -22  -4   9   27.45    0.62
 -22  -4   9   27.93    0.63
 -22   4   9   26.75    0.60
 -22   4   9   27.85    0.56
 -22   4   9   27.70    0.56
 -20  -4   9   10.34    0.30
 -20  -4   9   10.58    0.30
 -20  -4   9    9.97    0.30
 -20  -4   9   10.29    0.26
 -20  -4   9   10.38    0.30
 -20  -4   9   10.46    0.30
 -20  -4   9   10.46    0.26
 -20  -4   9    9.69    0.29
 -20   4   9   10.28    0.29
 -20   4   9   10.42    0.24
 -20   4   9    9.56    0.28
 -20   4   9   10.06    0.23
 -18  -4   9    2.66    0.14
 -18  -4   9    2.49    0.14
 -18  -4   9    2.63    0.13
 -18  -4   9    2.60    0.15
 -18  -4   9    2.67    0.15
 -18  -4   9    2.66    0.11
 -18  -4   9    2.57    0.14
 -18  -4   9    2.68    0.11
 -18   4   9    2.57    0.13
 -18   4   9    2.48    0.13
 -18   4   9    2.60    0.10
 -18   4   9    2.61    0.09
 -16  -4   9    1.68    0.13
 -16  -4   9    1.51    0.10
 -16  -4   9    1.51    0.12
 -16  -4   9    1.57    0.11
 -16  -4   9    1.59    0.12
 -16  -4   9    1.64    0.11
 -16  -4   9    1.62    0.09
 -16  -4   9    1.68    0.13
 -16  -4   9    1.70    0.09
 -16   4   9    1.57    0.07
 -16   4   9    1.42    0.11
 -16   4   9    1.56    0.11
 -16   4   9    1.68    0.08
 -16   4   9    1.50    0.11
 -16   4   9    1.42    0.11
 -14  -4   9   26.16    0.64
 -14  -4   9   24.86    0.62
 -14  -4   9   25.61    0.62
 -14  -4   9   25.53    0.56
 -14  -4   9   24.70    0.60
 -14  -4   9   26.01    0.57
 -14  -4   9   25.32    0.61
 -14  -4   9   24.91    0.59
 -14  -4   9   24.77    0.62
 -14   4   9   25.13    0.61
 -14   4   9   25.64    0.61
 -14   4   9   25.67    0.55
 -14   4   9   25.12    0.61
 -14   4   9   25.49    0.54
  14   4  -9   24.70    0.55
 -14   4   9   25.78    0.61
 -12  -4   9    3.01    0.15
 -12  -4   9    3.04    0.16
 -12  -4   9    3.17    0.16
 -12  -4   9    3.13    0.17
 -12  -4   9    3.20    0.17
 -12  -4   9    2.98    0.13
 -12   4   9    3.23    0.17
 -12   4   9    3.26    0.16
 -12   4   9    2.94    0.16
  12   4  -9    3.12    0.11
 -12   4   9    3.00    0.15
 -12   4   9    3.25    0.11
 -12   4   9    3.01    0.11
 -10  -4   9   55.62    1.21
 -10  -4   9   54.47    1.19
 -10  -4   9   56.94    1.14
 -10  -4   9   54.20    1.20
 -10  -4   9   56.09    1.20
 -10  -4   9   55.57    1.17
 -10   4   9   57.16    1.20
 -10   4   9   56.37    1.13
 -10   4   9   55.88    1.21
 -10   4   9   55.52    1.19
 -10   4   9   56.32    1.21
  10   4  -9   53.80    1.12
 -10   4   9   56.34    1.13
   8  -4  -9   22.42    0.55
  -8  -4   9   22.57    0.57
  -8  -4   9   23.04    0.57
  -8  -4   9   23.24    0.54
  -8  -4   9   23.59    0.52
  -8  -4   9   22.73    0.58
  -8  -4   9   23.09    0.58
  -8  -4   9   23.34    0.56
  -8   4   9   23.69    0.51
  -8   4   9   23.77    0.59
  -8   4   9   23.08    0.51
  -8   4   9   23.38    0.56
  -8   4   9   22.59    0.56
   8   4  -9   22.81    0.51
   8   4  -9   22.80    0.52
  -8   4   9   25.47    0.88
  -8   4   9   23.65    0.58
  -8   4   9   22.91    0.58
   6  -4  -9   10.82    0.31
  -6  -4   9   10.95    0.32
  -6  -4   9   11.21    0.30
  -6  -4   9   11.20    0.35
  -6   4   9   11.11    0.33
  -6   4   9   10.95    0.28
   6   4  -9   11.02    0.29
   6   4  -9   11.04    0.26
  -6   4   9   11.13    0.28
  -6   4   9   11.01    0.32
  -6   4   9   11.26    0.34
  -6   4   9   11.49    0.34
  -6   4   9   10.79    0.31
   6   4  -9   10.57    0.27
  -4  -4   9    5.99    0.20
  -4  -4   9    5.73    0.21
  -4  -4   9    6.29    0.25
   4  -4  -9    5.81    0.21
   4   4  -9    5.95    0.16
  -4   4   9    5.61    0.21
  -4   4   9    6.12    0.23
  -4   4   9    6.27    0.23
   4   4  -9    5.93    0.18
   4   4  -9    5.99    0.17
  -4   4   9    5.90    0.18
  -4   4   9    5.90    0.18
   2  -4  -9    1.31    0.10
  -2  -4   9    1.08    0.12
   2  -4  -9    1.22    0.11
  -2  -4   9    1.21    0.08
   2   4  -9    1.34    0.07
   2   4  -9    1.28    0.11
  -2   4   9    1.21    0.09
   2   4  -9    1.30    0.08
  -2   4   9    1.32    0.11
  -2   4   9    1.23    0.07
  -2   4   9    1.19    0.07
  -2   4   9    1.22    0.11
   2   4  -9    1.17    0.07
   0  -4  -9    0.02    0.04
   0  -4   9    0.02    0.03
   0  -4   9   -0.03    0.05
   0  -4  -9    0.02    0.04
   0   4  -9    0.03    0.02
   0   4   9    0.01    0.04
   0   4   9    0.03    0.02
   0   4  -9    0.02    0.02
   0   4   9    0.13    0.03
   2  -4   9    0.13    0.06
  -2  -4  -9    0.12    0.05
   2   4   9    0.10    0.03
   2   4   9    0.13    0.03
  -2   4  -9    0.10    0.03
   4  -4   9    0.19    0.06
  -4  -4  -9    0.32    0.06
  -4  -4  -9    0.19    0.04
   4   4   9    0.34    0.04
  -4   4  -9    0.25    0.03
   4   4   9    0.21    0.03
  -4   4  -9    0.20    0.03
  -6  -4  -9   11.26    0.29
   6  -4   9   10.81    0.30
  -6  -4  -9   11.07    0.27
  -6   4  -9   10.55    0.25
  -6   4  -9   11.33    0.25
   6   4   9   10.79    0.25
   6   4   9   10.97    0.26
   8  -4   9    0.26    0.04
  -8  -4  -9    0.28    0.04
  -8  -4  -9    0.25    0.04
   8   4   9    0.21    0.03
  -8   4  -9    0.27    0.03
 -21  -5   9    2.28    0.10
 -21  -5   9    2.22    0.07
 -21  -5   9    2.12    0.08
 -21  -5   9    2.37    0.09
 -21   5   9    2.30    0.07
 -21   5   9    2.23    0.09
 -21   5   9    2.26    0.07
  21   5  -9    2.35    0.07
 -19  -5   9    2.65    0.09
 -19  -5   9    2.51    0.10
 -19  -5   9    2.76    0.12
 -19  -5   9    2.60    0.12
 -19  -5   9    2.71    0.12
 -19   5   9    2.72    0.08
 -19   5   9    2.65    0.08
 -19   5   9    2.72    0.11
  19   5  -9    2.69    0.09
 -17  -5   9    0.72    0.05
 -17  -5   9    0.70    0.07
 -17  -5   9    0.67    0.08
 -17  -5   9    0.64    0.07
 -17  -5   9    0.64    0.06
  17   5  -9    0.76    0.05
 -17   5   9    0.76    0.05
 -17   5   9    0.70    0.04
 -17   5   9    1.04    0.08
 -15  -5   9    2.04    0.12
  15  -5  -9    1.98    0.11
 -15  -5   9    2.13    0.09
 -15  -5   9    1.91    0.10
 -15  -5   9    2.04    0.12
 -15  -5   9    1.99    0.12
 -15   5   9    1.97    0.11
 -15   5   9    2.05    0.11
 -15   5   9    1.97    0.11
 -15   5   9    2.17    0.08
 -15   5   9    2.01    0.08
  15   5  -9    2.05    0.08
 -13  -5   9    8.34    0.27
  13  -5  -9    8.50    0.26
 -13  -5   9    8.69    0.22
 -13  -5   9    8.26    0.27
 -13   5   9    8.15    0.26
  13   5  -9    8.58    0.22
 -13   5   9    8.94    0.21
 -13   5   9    8.56    0.26
 -13   5   9    8.76    0.26
 -13   5   9    8.66    0.21
  11  -5  -9    0.02    0.04
 -11  -5   9    0.03    0.04
 -11  -5   9    0.02    0.03
 -11  -5   9    0.00    0.04
 -11   5   9    0.04    0.02
  11   5  -9    0.10    0.03
 -11   5   9   -0.01    0.02
 -11   5   9    0.01    0.04
  11   5  -9    0.01    0.02
 -11   5   9    0.01    0.03
 -11   5   9    0.04    0.04
  -9  -5   9    0.23    0.06
   9  -5  -9    0.04    0.04
  -9  -5   9    0.11    0.05
  -9   5   9    0.03    0.02
   9   5  -9    0.00    0.02
   9   5  -9    0.12    0.03
  -9   5   9    0.06    0.02
  -9   5   9    0.01    0.03
  -9   5   9    0.05    0.04
  -9   5   9    0.11    0.06
  -7  -5   9    1.55    0.11
   7  -5  -9    1.58    0.11
  -7  -5   9    1.58    0.12
  -7   5   9    1.58    0.11
   7   5  -9    1.64    0.07
  -7   5   9    1.56    0.10
   7   5  -9    1.55    0.07
  -7   5   9    1.65    0.08
  -7   5   9    1.71    0.08
  -5  -5   9    0.41    0.07
   5  -5  -9    0.44    0.06
   5  -5  -9    0.22    0.06
  -5   5   9    0.31    0.06
   5   5  -9    0.35    0.04
   5   5  -9    0.27    0.03
  -5   5   9    0.28    0.04
  -5   5   9    0.27    0.04
   3  -5  -9   12.16    0.32
  -3  -5   9   11.96    0.35
   3  -5  -9   11.89    0.33
   3   5  -9   11.74    0.28
  -3   5   9   11.84    0.28
   3   5  -9   12.19    0.28
  -3   5   9   12.16    0.33
  -3   5   9   12.11    0.29
  -1  -5   9   12.28    0.35
   1  -5  -9   12.45    0.33
   1  -5  -9   12.32    0.32
   1  -5  -9   12.13    0.32
  -1   5   9   11.83    0.28
  -1   5   9   12.31    0.29
   1   5  -9   12.41    0.28
   1   5  -9   12.08    0.28
  -1   5   9   12.25    0.33
  -1  -5  -9    8.19    0.24
  -1  -5  -9    7.55    0.22
   1  -5   9    8.18    0.26
   1   5   9    7.73    0.19
  -1   5  -9    7.89    0.20
   1   5   9    8.06    0.20
  -1   5  -9    8.09    0.19
   3  -5   9   11.24    0.30
  -3  -5  -9   11.01    0.28
  -3   5  -9   10.57    0.25
  -3   5  -9   11.19    0.24
   3   5   9   10.81    0.25
  -5  -5  -9    5.67    0.17
   5  -5   9    5.49    0.17
  -5   5  -9    5.49    0.13
   5   5   9    5.58    0.14
  -5   5  -9    5.29    0.13
 -16  -6   9    6.83    0.18
 -16   6   9    6.54    0.15
 -16   6   9    6.35    0.17
  16   6  -9    6.71    0.15
 -16   6   9    6.40    0.15
 -14  -6   9    2.31    0.10
  14  -6  -9    2.26    0.09
  14   6  -9    2.43    0.08
 -14   6   9    2.24    0.07
 -14   6   9    2.29    0.09
 -14   6   9    2.38    0.07
  14   6  -9    2.29    0.07
 -12  -6   9    1.53    0.09
  12  -6  -9    1.56    0.08
 -12   6   9    1.63    0.06
  12   6  -9    1.69    0.06
 -12   6   9    1.59    0.08
  12   6  -9    1.69    0.05
 -12   6   9    1.76    0.06
  10  -6  -9    1.18    0.08
 -10  -6   9    1.10    0.07
  10  -6  -9    1.13    0.08
  10   6  -9    1.08    0.04
 -10   6   9    1.10    0.05
 -10   6   9    1.12    0.05
 -10   6   9    1.03    0.06
  10   6  -9    1.14    0.05
   8  -6  -9    1.64    0.09
   8  -6  -9    1.48    0.09
  -8   6   9    1.50    0.06
   8   6  -9    1.44    0.06
   8   6  -9    1.50    0.05
  -8   6   9    1.53    0.06
   6  -6  -9    5.80    0.18
   6  -6  -9    6.23    0.18
   6   6  -9    5.99    0.15
   6   6  -9    6.03    0.14
  -6   6   9    6.13    0.15
  -6   6   9    5.78    0.14
   4  -6  -9   14.29    0.37
  -4  -6   9   14.52    0.35
   4  -6  -9   15.17    0.35
   4   6  -9   15.11    0.32
  -4   6   9   15.07    0.32
  -4   6   9   14.79    0.31
   4   6  -9   15.09    0.31
  -2  -6   9    2.72    0.11
   2  -6  -9    2.67    0.10
   2   6  -9    2.66    0.08
  -2   6   9    2.73    0.08
   2   6  -9    2.61    0.07
   0  -6   9   10.68    0.26
   0   6  -9   10.44    0.23
   0   6   9   10.75    0.23
 -22   0  10  282.56    5.48
 -22   0  10  280.77    5.46
 -20   0  10    1.69    0.11
 -20   0  10    1.47    0.12
 -20   0  10    1.41    0.12
 -20   0  10    1.31    0.12
  20   0 -10    1.42    0.14
 -20   0  10    1.35    0.14
 -18   0  10  310.21    6.01
 -18   0  10  301.33    6.10
 -18   0  10  306.25    6.00
 -18   0  10  316.57    6.01
 -18   0  10  308.35    5.99
 -16   0  10    0.86    0.12
 -16   0  10    0.85    0.09
 -16   0  10    0.76    0.10
 -16   0  10    0.82    0.09
 -16   0  10    0.86    0.10
 -16   0  10    0.85    0.08
 -16   0  10    0.69    0.09
 -14   0  10   12.37    0.36
 -14   0  10   12.39    0.42
 -14   0  10   12.02    0.34
 -14   0  10   11.84    0.38
 -14   0  10   12.75    0.44
 -12   0  10    0.05    0.05
 -12   0  10    0.01    0.05
 -12   0  10    0.06    0.04
 -10   0  10    4.94    0.25
 -10   0  10    4.86    0.20
 -10   0  10    4.48    0.17
 -10   0  10    4.72    0.19
  -8   0  10    5.67    0.21
   8   0 -10    5.50    0.17
  -8   0  10    5.69    0.21
  -8   0  10    5.22    0.19
  -8   0  10    5.62    0.26
  -6   0  10   10.95    0.38
   6   0 -10   10.58    0.28
  -6   0  10   10.86    0.33
  -6   0  10   10.82    0.32
  -4   0  10   10.15    0.33
  -4   0  10    9.72    0.26
   4   0 -10    9.75    0.26
   2   0 -10   14.96    0.37
  -2   0  10   15.40    0.45
   2   0 -10   15.52    0.37
  -2   0  10   15.51    0.40
  -2   0  10   15.19    0.37
  -2   0  10   14.76    0.36
  -2   0  10   15.12    0.41
  -2   0  10   14.87    0.41
   0   0  10    0.27    0.04
   0   0  10    0.27    0.06
   0   0  10    0.31    0.05
   0   0 -10    0.20    0.05
   0   0  10    0.31    0.07
   0   0 -10    0.27    0.05
   0   0 -10    0.25    0.04
   0   0  10    0.37    0.07
   2   0  10    9.40    0.26
   2   0  10    9.31    0.33
  -2   0 -10    9.29    0.27
  -2   0 -10    9.88    0.27
  -2   0 -10    9.56    0.27
   2   0  10    9.66    0.26
  -4   0 -10    0.00    0.03
   4   0  10    0.03    0.03
   4   0  10    0.02    0.04
  -4   0 -10    0.00    0.03
  -6   0 -10    0.84    0.08
  -6   0 -10    0.79    0.07
  -6   0 -10    0.74    0.07
   6   0  10    0.63    0.06
   6   0  10    0.79    0.07
   6   0  10    0.71    0.10
  -8   0 -10    2.38    0.11
   8   0  10    2.37    0.11
  -8   0 -10    2.25    0.11
  -8   0 -10    2.21    0.10
   8   0  10    2.20    0.14
 -10   0 -10   29.14    0.62
  10   0  10   29.10    0.61
 -10   0 -10   29.79    0.63
 -10   0 -10   27.82    0.60
 -12   0 -10    8.62    0.21
  12   0  10    8.45    0.20
 -27  -1  10   13.33    0.34
 -27  -1  10   13.69    0.34
 -27  -1  10   13.82    0.33
 -25  -1  10    0.05    0.04
 -25  -1  10    0.24    0.05
 -25  -1  10    0.07    0.04
 -25  -1  10    0.06    0.04
 -23  -1  10    5.04    0.19
 -23  -1  10    5.00    0.19
 -23  -1  10    4.86    0.20
 -23  -1  10    4.88    0.19
 -21  -1  10    9.23    0.30
 -21  -1  10    9.17    0.27
 -21  -1  10    9.56    0.30
 -21  -1  10    9.52    0.30
 -21  -1  10    9.27    0.30
 -21  -1  10    9.36    0.29
 -21  -1  10    9.42    0.31
 -21   1  10   10.85    0.42
 -19  -1  10    0.01    0.03
 -19  -1  10    0.05    0.05
 -19  -1  10    0.42    0.08
 -19  -1  10    0.09    0.05
 -19  -1  10    0.01    0.04
 -19  -1  10    0.05    0.04
 -19   1  10    0.00    0.04
 -19   1  10    0.03    0.05
 -19   1  10    0.05    0.06
 -19   1  10    0.01    0.05
  19   1 -10    0.04    0.05
 -19   1  10    0.03    0.04
 -17  -1  10   35.83    0.80
 -17  -1  10   34.90    0.76
 -17  -1  10   35.22    0.81
 -17  -1  10   34.16    0.80
 -17  -1  10   34.79    0.81
 -17  -1  10   34.46    0.80
 -17  -1  10   34.96    0.80
 -17   1  10   34.29    0.88
 -17   1  10   35.02    0.80
 -17   1  10   32.94    0.78
 -17   1  10   34.53    0.80
 -17   1  10   35.35    0.80
  17   1 -10   34.68    0.87
 -15  -1  10   37.60    0.80
 -15  -1  10   38.03    0.94
 -15  -1  10   36.54    0.85
 -15  -1  10   37.85    0.85
 -15  -1  10   37.30    0.86
 -15  -1  10   35.78    0.84
 -15  -1  10   37.46    0.84
 -15  -1  10   38.10    0.85
 -15   1  10   38.08    0.85
 -15   1  10   35.93    0.83
 -15   1  10   37.00    0.82
 -15   1  10   37.49    0.85
 -15   1  10   37.45    0.94
 -15   1  10   35.86    0.84
  15   1 -10   37.16    0.92
 -13  -1  10  136.33    2.87
 -13  -1  10  144.44    2.87
 -13  -1  10  144.38    2.90
 -13  -1  10  154.02    2.97
 -13  -1  10  145.30    2.82
 -13  -1  10  144.79    2.97
 -13  -1  10  141.62    2.86
 -13  -1  10  143.68    2.87
 -13   1  10  141.27    2.88
 -13   1  10  139.60    2.96
 -13   1  10  140.44    2.96
 -13   1  10  143.01    2.87
 -13   1  10  144.95    2.85
 -13   1  10  142.27    2.87
 -11  -1  10   21.19    0.48
 -11  -1  10   19.87    0.59
 -11  -1  10   20.75    0.52
 -11  -1  10   20.50    0.51
 -11   1  10   20.35    0.52
 -11   1  10   20.67    0.51
 -11   1  10   20.61    0.60
  -9  -1  10    0.06    0.06
  -9  -1  10    0.21    0.06
  -9  -1  10    0.08    0.04
  -9  -1  10    0.02    0.02
  -9   1  10    0.04    0.05
  -9   1  10    0.07    0.06
  -9   1  10    0.01    0.03
  -7  -1  10    0.27    0.08
  -7  -1  10    0.24    0.04
  -7  -1  10    0.22    0.05
  -7  -1  10    0.30    0.06
  -7  -1  10    0.28    0.06
   7   1 -10    0.22    0.04
  -7   1  10    0.27    0.06
  -7   1  10    0.29    0.06
  -7   1  10    0.36    0.09
  -5  -1  10    0.04    0.06
  -5  -1  10    0.05    0.03
  -5  -1  10    0.07    0.04
  -5   1  10    0.04    0.04
  -5   1  10    0.10    0.06
   5   1 -10    0.11    0.03
  -5   1  10    0.14    0.05
  -3  -1  10   18.70    0.50
  -3  -1  10   19.71    0.52
  -3  -1  10   19.69    0.45
  -3  -1  10   18.77    0.47
   3  -1 -10   18.60    0.44
  -3  -1  10   19.03    0.48
   3   1 -10   18.94    0.45
  -3   1  10   18.58    0.48
  -3   1  10   18.81    0.47
  -3   1  10   18.25    0.48
  -3   1  10   20.14    0.52
   3   1 -10   18.68    0.45
  -3   1  10   18.67    0.44
   1  -1 -10   24.77    0.55
   1  -1 -10   24.32    0.56
  -1  -1  10   24.21    0.57
   1  -1 -10   23.96    0.55
  -1  -1  10   24.98    0.64
  -1  -1  10   25.02    0.56
  -1  -1  10   24.74    0.61
  -1   1  10   25.34    0.64
  -1   1  10   23.77    0.55
  -1   1  10   24.25    0.58
   1   1 -10   24.33    0.56
   1   1 -10   25.56    0.56
  -1   1  10   24.88    0.60
   1  -1  10    2.02    0.15
  -1  -1 -10    2.01    0.10
   1  -1  10    2.03    0.12
  -1  -1 -10    2.24    0.11
  -1  -1 -10    2.00    0.11
   1  -1  10    2.04    0.11
   1  -1  10    2.04    0.13
   1  -1  10    2.17    0.11
   1   1  10    2.18    0.11
  -1   1 -10    1.99    0.10
  -1   1 -10    2.18    0.11
   1   1  10    2.05    0.13
   1   1  10    2.18    0.15
  -1   1 -10    2.06    0.11
   3  -1  10    1.00    0.08
   3  -1  10    0.91    0.12
   3  -1  10    0.84    0.07
  -3  -1 -10    0.90    0.07
  -3  -1 -10    0.83    0.07
  -3  -1 -10    1.02    0.08
  -3   1 -10    0.93    0.06
   3   1  10    0.91    0.10
  -3   1 -10    0.95    0.08
  -3   1 -10    1.00    0.07
  -3   1 -10    0.98    0.08
   3   1  10    1.00    0.08
   5  -1  10   52.87    1.13
   5  -1  10   54.89    1.12
  -5  -1 -10   54.86    1.13
  -5  -1 -10   54.34    1.13
   5  -1  10   54.08    1.22
  -5  -1 -10   54.42    1.13
   5   1  10   53.43    1.19
  -5   1 -10   52.09    1.11
  -5   1 -10   56.56    1.14
  -5   1 -10   54.23    1.08
  -5   1 -10   55.28    1.13
   5   1  10   54.97    1.12
  -7  -1 -10    0.10    0.04
  -7  -1 -10    0.07    0.04
   7  -1  10    0.06    0.05
   7  -1  10    0.08    0.03
  -7  -1 -10    0.06    0.04
   7   1  10    0.11    0.04
  -7   1 -10    0.13    0.03
  -7   1 -10    0.10    0.04
  -7   1 -10    0.07    0.04
  -9  -1 -10   52.27    1.05
  -9  -1 -10   52.28    1.06
   9  -1  10   51.77    1.04
  -9  -1 -10   51.34    1.05
  -9   1 -10   51.76    1.06
   9   1  10   50.12    1.08
   9   1  10   52.77    1.04
  -9   1 -10   50.49    1.05
  -9   1 -10   49.69    1.01
  11  -1  10    0.00    0.02
 -11  -1 -10    0.02    0.02
 -11  -1 -10    0.04    0.02
 -11   1 -10    0.05    0.03
  11   1  10    0.03    0.02
 -28  -2  10    0.71    0.05
 -28  -2  10    0.64    0.04
 -28  -2  10    0.65    0.05
 -26  -2  10    0.83    0.07
 -26  -2  10    0.82    0.07
 -26  -2  10    0.82    0.05
 -26  -2  10    0.76    0.07
 -26  -2  10    0.75    0.07
 -24  -2  10    0.16    0.05
 -24  -2  10    0.17    0.05
 -24  -2  10    0.18    0.05
 -24  -2  10    0.18    0.05
 -24  -2  10    0.25    0.04
 -22  -2  10    0.92    0.10
 -22  -2  10    0.44    0.08
 -22  -2  10    0.32    0.06
 -22  -2  10    0.57    0.06
 -22  -2  10    0.54    0.08
 -22  -2  10    0.46    0.06
 -22  -2  10    0.78    0.09
 -22  -2  10    0.50    0.08
 -20  -2  10    5.55    0.22
 -20  -2  10    5.74    0.22
 -20  -2  10    5.72    0.23
 -20  -2  10    5.48    0.20
 -20  -2  10    5.82    0.22
 -20  -2  10    5.89    0.23
 -20  -2  10    5.45    0.17
 -20  -2  10    5.66    0.22
 -20   2  10    5.28    0.26
 -20   2  10    5.47    0.20
 -20   2  10    5.20    0.21
 -18  -2  10    0.28    0.07
 -18  -2  10    0.18    0.06
 -18  -2  10    0.20    0.04
 -18  -2  10    0.17    0.06
 -18  -2  10    0.18    0.06
 -18  -2  10    0.17    0.05
 -18  -2  10    0.13    0.06
 -18  -2  10    0.21    0.06
 -18   2  10    0.18    0.08
 -18   2  10    0.21    0.06
 -18   2  10    0.18    0.05
 -18   2  10    0.25    0.07
  18   2 -10    0.19    0.07
 -18   2  10    0.25    0.06
 -16  -2  10    6.08    0.24
 -16  -2  10    5.76    0.18
 -16  -2  10    6.37    0.24
 -16  -2  10    5.96    0.24
 -16  -2  10    6.12    0.24
 -16  -2  10    6.03    0.23
 -16  -2  10    6.19    0.24
 -16  -2  10    6.14    0.20
  16   2 -10    6.00    0.28
 -16   2  10    6.00    0.23
 -16   2  10    5.70    0.28
 -16   2  10    6.08    0.22
 -16   2  10    6.06    0.23
 -16   2  10    5.94    0.22
 -14  -2  10    0.06    0.06
 -14  -2  10    0.16    0.04
 -14  -2  10    0.13    0.06
 -14  -2  10    0.15    0.06
 -14  -2  10    0.41    0.07
 -14  -2  10    0.17    0.06
 -14  -2  10    0.37    0.07
 -14  -2  10    0.09    0.03
  14   2 -10    0.17    0.07
 -14   2  10    0.15    0.07
 -14   2  10    0.10    0.03
 -14   2  10    0.23    0.07
 -14   2  10    0.14    0.06
 -14   2  10    0.20    0.06
 -14   2  10    0.21    0.05
 -14   2  10    0.04    0.05
 -12  -2  10   38.82    0.83
 -12  -2  10   39.47    0.90
 -12  -2  10   39.11    0.88
 -12  -2  10   40.93    0.91
 -12  -2  10   38.29    0.88
 -12  -2  10   40.90    0.90
 -12  -2  10   37.99    0.89
 -12  -2  10   41.49    0.86
 -12  -2  10   39.50    0.90
 -12   2  10   38.97    0.89
 -12   2  10   38.31    0.82
  12   2 -10   40.61    0.97
 -12   2  10   39.65    0.89
 -12   2  10   40.55    0.90
 -12   2  10   39.03    0.99
 -12   2  10   39.09    0.89
 -12   2  10   41.30    0.90
 -10  -2  10   15.12    0.37
 -10  -2  10   14.24    0.39
 -10  -2  10   13.83    0.34
 -10  -2  10   13.61    0.40
 -10  -2  10   14.38    0.40
 -10  -2  10   14.73    0.40
 -10  -2  10   14.71    0.41
 -10  -2  10   14.45    0.41
 -10   2  10   14.22    0.40
 -10   2  10   14.07    0.40
 -10   2  10   14.62    0.40
 -10   2  10   14.98    0.41
 -10   2  10   14.60    0.48
 -10   2  10   14.35    0.40
 -10   2  10   14.11    0.34
  10   2 -10   13.97    0.45
  -8  -2  10  122.40    2.53
  -8  -2  10  128.35    2.52
  -8  -2  10  122.45    2.51
  -8  -2  10  122.28    2.51
  -8  -2  10  125.68    2.52
  -8  -2  10  127.52    2.52
  -8  -2  10  122.44    2.50
  -8  -2  10  121.89    2.45
  -8  -2  10  132.42    2.48
   8   2 -10  122.40    2.58
  -8   2  10  124.47    2.52
  -8   2  10  122.64    2.49
  -8   2  10  128.30    2.53
  -8   2  10  125.56    2.52
  -8   2  10  123.38    2.45
  -8   2  10  125.79    2.52
  -8   2  10  127.23    2.52
  -8   2  10  127.57    2.64
  -6  -2  10    2.28    0.11
  -6  -2  10    2.26    0.15
  -6  -2  10    2.09    0.13
  -6  -2  10    2.30    0.13
  -6   2  10    2.28    0.14
  -6   2  10    2.12    0.10
  -6   2  10    2.09    0.13
  -6   2  10    2.13    0.14
   6   2 -10    2.10    0.08
  -6   2  10    2.12    0.14
  -6   2  10    2.11    0.12
  -6   2  10    2.10    0.13
  -6   2  10    1.98    0.17
   6   2 -10    2.18    0.11
  -4  -2  10    0.02    0.04
  -4  -2  10    0.00    0.03
  -4  -2  10    0.14    0.05
   4  -2 -10    0.07    0.04
  -4  -2  10    0.02    0.05
  -4  -2  10    0.01    0.04
  -4   2  10    0.01    0.05
  -4   2  10    0.02    0.06
  -4   2  10   -0.02    0.04
  -4   2  10    0.06    0.04
   4   2 -10    0.03    0.03
  -4   2  10    0.04    0.04
   4   2 -10    0.03    0.02
  -4   2  10    0.03    0.05
  -4   2  10   -0.01    0.03
  -4   2  10    0.00    0.04
  -2  -2  10    0.48    0.08
  -2  -2  10    0.43    0.07
  -2  -2  10    0.64    0.08
  -2  -2  10    0.55    0.09
  -2  -2  10    0.56    0.06
   2  -2 -10    0.53    0.06
   2   2 -10    0.47    0.06
  -2   2  10    0.58    0.06
   2   2 -10    0.56    0.05
  -2   2  10    0.57    0.08
  -2   2  10    0.61    0.09
   2   2 -10    0.51    0.06
   0  -2 -10  109.41    2.19
   0  -2  10  108.55    2.25
   0  -2  10  108.85    2.28
   0  -2  10  110.42    2.20
   0   2 -10  108.78    2.15
   0   2 -10  112.64    2.19
   0   2  10  110.79    2.18
   0   2 -10  108.56    2.19
   0   2  10  110.37    2.23
   0   2  10  112.29    2.26
   2  -2  10    6.37    0.24
   2  -2  10    7.44    0.29
  -2  -2 -10    6.93    0.22
   2  -2  10    6.54    0.21
  -2  -2 -10    6.64    0.23
   2   2  10    7.01    0.21
  -2   2 -10    6.84    0.18
  -2   2 -10    6.59    0.21
   2   2  10    6.34    0.19
  -2   2 -10    6.85    0.21
   2   2  10    6.72    0.25
  -4  -2 -10  120.45    2.35
   4  -2  10  117.84    2.38
   4  -2  10  120.56    2.45
  -4  -2 -10  114.99    2.35
   4  -2  10  114.89    2.35
  -4   2 -10  120.40    2.35
   4   2  10  116.04    2.39
   4   2  10  115.92    2.31
  -4   2 -10  117.84    2.30
  -4   2 -10  120.68    2.34
   4   2  10  121.47    2.33
  -6  -2 -10    2.15    0.11
   6  -2  10    2.05    0.14
   6  -2  10    2.11    0.10
  -6  -2 -10    1.98    0.11
  -6   2 -10    2.17    0.10
  -6   2 -10    2.01    0.08
  -6   2 -10    2.23    0.11
   6   2  10    2.18    0.09
   6   2  10    2.11    0.10
  -8  -2 -10    0.62    0.06
   8  -2  10    0.60    0.05
  -8   2 -10    0.58    0.06
  -8   2 -10    0.63    0.04
  -8   2 -10    0.58    0.06
   8   2  10    0.55    0.04
   8   2  10    0.67    0.05
 -10  -2 -10    0.00    0.02
  10  -2  10    0.00    0.02
 -10   2 -10    0.11    0.03
 -10   2 -10    0.01    0.02
  10   2  10    0.06    0.02
  10   2  10    0.05    0.02
 -27  -3  10    1.27    0.07
 -27  -3  10    1.27    0.05
 -27  -3  10    1.38    0.07
 -27  -3  10    1.27    0.07
 -25  -3  10    7.61    0.22
 -25  -3  10    7.68    0.19
 -25  -3  10    7.73    0.23
 -25  -3  10    7.67    0.23
 -25  -3  10    7.53    0.22
 -23  -3  10   15.80    0.41
 -23  -3  10   15.73    0.40
 -23  -3  10   15.41    0.39
 -23  -3  10   15.63    0.35
 -23  -3  10   15.51    0.39
 -23  -3  10   15.61    0.40
 -23  -3  10   15.71    0.40
 -23  -3  10   15.86    0.36
 -23   3  10   14.99    0.37
 -21  -3  10    7.68    0.25
 -21  -3  10    7.83    0.26
 -21  -3  10    7.64    0.26
 -21  -3  10    8.02    0.25
 -21  -3  10    7.81    0.21
[truncated: 100,035 more chars]
