# Supplementary material for: 4-(Di­methyl­amino)­benzohydrazide
Source: IUCrdata. 2020 Oct 9;5(Pt 10):x201310. doi: 10.1107/S2414314620013103 (PMC9462160; doi:10.1107/S2414314620013103)
Supplement: Supplementary file 2 [file x-05-x201310-Isup2.hkl]

data_I                                                                          
_shelx_title ' s1 in C2/c No15' 
_shelx_refln_list_code          4                                               
_shelx_F_calc_maximum      230.24                                               
_exptl_crystal_F_000       768.00                                               
_reflns_d_resolution_high  0.8088                                               
                                                                                
loop_                                                                           
 _space_group_symop_operation_xyz                                               
 'x, y, z'                                                                      
 '-x, y, -z+1/2'                                                                
 'x+1/2, y+1/2, z'                                                              
 '-x+1/2, y+1/2, -z+1/2'                                                        
 '-x, -y, -z'                                                                   
 'x, -y, z-1/2'                                                                 
 '-x+1/2, -y+1/2, -z'                                                           
 'x+1/2, -y+1/2, z-1/2'                                                         
                                                                                
_cell_length_a    24.7018                                                       
_cell_length_b     6.3093                                                       
_cell_length_c    13.2103                                                       
_cell_angle_alpha  90.000                                                       
_cell_angle_beta  118.050                                                       
_cell_angle_gamma  90.000                                                       
                                                                                
_shelx_F_squared_multiplier     1.000                                           
                                                                                
loop_                                                                           
 _refln_index_h                                                                 
 _refln_index_k                                                                 
 _refln_index_l                                                                 
 _refln_F_squared_calc                                                          
 _refln_F_squared_meas                                                          
 _refln_F_squared_sigma                                                         
 _refln_observed_status                                                         
   2   0   0       2515.62       2937.63        59.84 o                         
   4   0   0      10516.98       8889.35       283.42 o                         
   6   0   0        982.35        902.09        19.08 o                         
   8   0   0       1475.06       1584.64        33.05 o                         
  10   0   0       1154.01       1246.99        25.28 o                         
  12   0   0       6303.08       7055.28        85.28 o                         
  14   0   0        106.40        156.41         3.31 o                         
  16   0   0        100.68        152.70         2.55 o                         
  18   0   0         13.74          9.96         0.60 o                         
  20   0   0       1030.10       1147.50         8.92 o                         
  22   0   0        160.82        177.93         1.84 o                         
  24   0   0        235.24        254.76         2.36 o                         
  26   0   0        453.52        469.40         3.82 o                         
   1   1   0       4447.36       4338.63       154.22 o                         
   3   1   0        634.64        657.01         9.81 o                         
   5   1   0      51684.92      48652.42      1255.43 o                         
   7   1   0         10.34         17.46         2.87 o                         
   9   1   0       1459.21       1575.56        21.10 o                         
  11   1   0       1022.05        974.07         7.42 o                         
  13   1   0         13.72         19.26         0.66 o                         
  15   1   0          3.02          3.60         0.57 o                         
  17   1   0       1102.79       1121.00         7.75 o                         
  19   1   0         65.47         55.16         0.65 o                         
  21   1   0        131.20        145.41         1.12 o                         
  23   1   0         11.30         16.15         1.02 o                         
  25   1   0         20.19         17.40         0.40 o                         
   0   2   0       2048.91       1790.55       139.14 o                         
   2   2   0         92.40        106.46         5.18 o                         
   4   2   0       1077.60       1079.95        18.15 o                         
   6   2   0        804.68        660.81        11.82 o                         
   8   2   0        368.67        342.22         4.73 o                         
  10   2   0       3885.24       3955.36        27.76 o                         
  12   2   0          0.59          1.67         0.88 o                         
  14   2   0        438.76        465.78         4.48 o                         
  16   2   0        167.39        174.45         1.47 o                         
  18   2   0        773.75        792.76         4.09 o                         
  20   2   0         14.96         19.16         0.42 o                         
  22   2   0       5123.49       5263.87        25.58 o                         
  24   2   0          4.61          6.78         0.36 o                         
  26   2   0        590.92        522.54         3.81 o                         
   1   3   0       5322.69       5448.34        54.04 o                         
   3   3   0        716.40        839.13         9.69 o                         
   5   3   0       2856.57       2873.08        23.42 o                         
   7   3   0       1867.19       1790.12        16.61 o                         
   9   3   0         81.07         81.61         1.49 o                         
  11   3   0        348.66        355.26         4.11 o                         
  13   3   0       3024.26       3056.37        30.83 o                         
  15   3   0         24.69         21.20         0.62 o                         
  17   3   0       2964.24       3050.68        14.84 o                         
  19   3   0        410.19        405.20         2.35 o                         
  21   3   0          4.78          5.55         0.27 o                         
  23   3   0         67.72         67.46         0.68 o                         
   0   4   0        256.32        344.72         6.89 o                         
   2   4   0        916.14        949.52        10.86 o                         
   4   4   0       2607.56       2829.23        27.16 o                         
   6   4   0        104.77        128.75         2.11 o                         
   8   4   0        610.18        609.32         8.34 o                         
  10   4   0         74.57         70.60         4.84 o                         
  12   4   0        747.30        740.78         4.67 o                         
  14   4   0         17.97         19.78         0.74 o                         
  16   4   0        450.66        464.21         2.98 o                         
  18   4   0          8.04          6.41         0.32 o                         
  20   4   0         28.69         33.20         0.57 o                         
  22   4   0         27.11         26.25         0.49 o                         
   1   5   0        425.72        403.31         5.79 o                         
   3   5   0        179.30        189.60         1.83 o                         
   5   5   0        230.26        208.73         2.09 o                         
   7   5   0        377.88        329.42         2.54 o                         
   9   5   0       1383.39       1406.17         7.72 o                         
  11   5   0        168.39        170.96         1.42 o                         
  13   5   0         27.29         26.75         0.54 o                         
  15   5   0        343.61        332.76         2.28 o                         
  17   5   0         65.15         61.31         0.75 o                         
  19   5   0          0.06          0.79         0.17 o                         
   0   6   0        130.23        124.33         2.10 o                         
   2   6   0          4.50          3.35         0.37 o                         
   4   6   0        673.57        692.25         5.36 o                         
   6   6   0        465.89        498.74         4.08 o                         
   8   6   0        146.92        158.76         1.67 o                         
  10   6   0         14.31         12.78         0.50 o                         
  12   6   0         35.39         33.44         0.64 o                         
  14   6   0         18.85         12.02         0.40 o                         
  16   6   0         15.02         17.49         0.45 o                         
   1   7   0         33.50         40.29         0.74 o                         
   3   7   0         74.49         84.68         1.29 o                         
   5   7   0        197.35        198.95         2.05 o                         
   7   7   0          5.43          6.14         0.32 o                         
   9   7   0          2.57          6.63         0.30 o                         
  11   7   0         27.02         21.55         0.60 o                         
 -27   1   1        185.28        199.55         1.48 o                         
 -25   1   1         20.41         20.92         0.41 o                         
 -23   1   1        131.49        144.15         1.16 o                         
 -21   1   1       2047.64       2087.20         9.78 o                         
 -19   1   1        262.91        263.87         1.76 o                         
 -17   1   1         98.49        109.86         1.74 o                         
 -15   1   1        459.77        502.51         4.69 o                         
 -13   1   1          9.28         11.81         0.58 o                         
 -11   1   1        368.11        379.55        13.68 o                         
  -9   1   1       5023.33       5078.42        77.78 o                         
  -7   1   1       2553.52       2629.32        66.18 o                         
  -5   1   1       4474.18       4392.00       141.95 o                         
  -3   1   1        723.31        686.00         9.82 o                         
  -1   1   1       1952.08       2063.37        29.69 o                         
   1   1   1      10570.09      10683.74      1134.42 o                         
   3   1   1       1285.19       1336.55        19.33 o                         
   5   1   1      53009.84      47829.07       988.17 o                         
   7   1   1        422.84        450.40         7.01 o                         
   9   1   1        136.86        189.71         2.92 o                         
  11   1   1         13.70          5.93         0.44 o                         
  13   1   1        270.53        305.56         4.85 o                         
  15   1   1         29.42         37.51         1.15 o                         
  17   1   1        934.62        936.60         4.58 o                         
  19   1   1          7.79          8.79         0.30 o                         
  21   1   1         45.44         47.43         0.58 o                         
  23   1   1        697.92        731.61         3.92 o                         
  25   1   1        524.65        562.78         3.55 o                         
 -26   2   1         26.61         25.55         0.42 o                         
 -24   2   1        258.44        259.63         1.73 o                         
 -22   2   1       2233.54       2385.82        11.63 o                         
 -20   2   1         66.79         62.82         0.75 o                         
 -18   2   1        516.93        518.15         2.96 o                         
 -16   2   1         90.62         82.58         1.57 o                         
 -14   2   1         41.41         37.93         0.92 o                         
 -12   2   1         59.75         78.47         1.36 o                         
 -10   2   1        199.61        204.24         2.45 o                         
  -8   2   1       1715.20       1610.34        17.01 o                         
  -6   2   1         15.80         11.36         0.84 o                         
  -2   2   1       6044.78       6100.09        61.07 o                         
   0   2   1        253.18        252.17         6.67 o                         
   2   2   1         87.46         67.90         1.46 o                         
   4   2   1       2342.85       2449.05        24.54 o                         
   6   2   1       4011.06       4119.28        36.79 o                         
   8   2   1       2727.46       2850.05        21.49 o                         
  10   2   1       3819.96       3863.01        29.98 o                         
  12   2   1        298.66        276.58         3.58 o                         
  14   2   1        268.91        291.96         3.55 o                         
  16   2   1         30.37         32.76         0.50 o                         
  18   2   1       2695.78       2779.39        12.47 o                         
  20   2   1          0.35          1.37         0.18 o                         
  22   2   1        311.85        355.63         2.15 o                         
  24   2   1        144.83        155.02         1.06 o                         
 -25   3   1          6.65          7.33         0.40 o                         
 -23   3   1        374.14        394.64         2.53 o                         
 -21   3   1         59.74         59.07         0.75 o                         
 -19   3   1        386.21        403.74         2.52 o                         
 -17   3   1       7039.94       7219.07        34.11 o                         
 -15   3   1         25.70         21.55         0.51 o                         
 -13   3   1         12.16         15.37         0.84 o                         
 -11   3   1         27.13         21.96         0.95 o                         
  -9   3   1         11.82         15.97         0.79 o                         
  -7   3   1         64.95         63.74         1.58 o                         
  -5   3   1        265.29        264.90         3.34 o                         
  -3   3   1        416.71        440.38         6.76 o                         
  -1   3   1          1.37          2.11         0.54 o                         
   1   3   1       7498.67       8053.43        80.09 o                         
   3   3   1         25.91         11.89         1.09 o                         
   5   3   1        173.25        170.19         2.42 o                         
   7   3   1        733.96        705.21         6.87 o                         
   9   3   1        317.58        363.56         4.48 o                         
  11   3   1         60.49         55.33         1.46 o                         
  13   3   1       3837.73       3878.35        22.28 o                         
  15   3   1        584.17        587.64         3.29 o                         
  17   3   1        511.30        531.34         3.02 o                         
  19   3   1          1.49          1.85         0.20 o                         
  21   3   1        173.87        176.27         1.42 o                         
  23   3   1          0.11          0.41         0.14 o                         
 -22   4   1        106.67        113.66         1.02 o                         
 -20   4   1         41.90         36.23         0.57 o                         
 -18   4   1        374.07        363.26         2.46 o                         
 -16   4   1        178.96        179.44         1.48 o                         
 -14   4   1        850.06        825.67         4.76 o                         
 -12   4   1       6032.09       5922.37        28.10 o                         
 -10   4   1        848.84        783.28        12.07 o                         
  -8   4   1       2222.62       2202.35        18.89 o                         
  -6   4   1          9.97         13.72         0.75 o                         
  -4   4   1       1956.11       1989.71        15.89 o                         
  -2   4   1       1655.01       1581.25        15.34 o                         
   0   4   1       1732.32       1800.13        17.40 o                         
   2   4   1         14.40         17.18         1.18 o                         
   4   4   1        418.62        392.23         6.75 o                         
   6   4   1          2.43          4.23         0.53 o                         
   8   4   1        215.28        207.17         2.76 o                         
  10   4   1        554.15        562.38         3.51 o                         
  12   4   1        475.57        441.90         3.09 o                         
  14   4   1        360.44        373.23         2.69 o                         
  16   4   1         29.27         28.46         0.59 o                         
  18   4   1         13.82         15.57         0.44 o                         
  20   4   1        283.36        270.86         2.16 o                         
  22   4   1          0.12          0.32         0.15 o                         
 -21   5   1        359.74        348.56         2.69 o                         
 -19   5   1         81.99         84.64         0.91 o                         
 -17   5   1        265.48        268.25         1.82 o                         
 -15   5   1         31.83         34.05         0.56 o                         
 -13   5   1        149.04        139.60         1.24 o                         
 -11   5   1         88.04         91.35         1.00 o                         
  -9   5   1        404.93        406.63         2.81 o                         
  -7   5   1       1119.97       1093.47         6.42 o                         
  -5   5   1        284.98        263.36         2.05 o                         
  -3   5   1          3.15          2.19         0.34 o                         
  -1   5   1       1495.52       1467.02        18.25 o                         
   1   5   1         91.74        100.75         1.49 o                         
   3   5   1         29.22         23.80         0.61 o                         
   5   5   1        177.34        191.13         1.77 o                         
   7   5   1         79.26         80.04         1.05 o                         
   9   5   1        172.72        164.31         1.64 o                         
  11   5   1         28.84         39.22         0.66 o                         
  13   5   1        185.63        179.69         1.45 o                         
  15   5   1         78.02         68.24         0.81 o                         
  17   5   1          8.77          7.81         0.33 o                         
  19   5   1          0.84          6.18         0.39 o                         
 -18   6   1        208.53        218.14         2.92 o                         
 -16   6   1         22.41         19.97         0.44 o                         
 -14   6   1          1.89          1.62         0.24 o                         
 -12   6   1        246.02        248.90         1.86 o                         
 -10   6   1        211.69        207.66         1.84 o                         
  -8   6   1        168.40        173.42         1.84 o                         
  -6   6   1        585.74        614.40         4.83 o                         
  -4   6   1          4.61          5.51         0.52 o                         
  -2   6   1         48.07         41.57         0.85 o                         
   0   6   1         14.52         14.53         0.55 o                         
   2   6   1        296.44        280.34         2.30 o                         
   4   6   1         51.89         38.56         0.76 o                         
   6   6   1        435.50        398.57         3.20 o                         
   8   6   1         26.19         29.67         0.63 o                         
  10   6   1          2.97          3.39         0.28 o                         
  12   6   1        124.83        106.15         1.58 o                         
  14   6   1        831.42        900.85         7.03 o                         
  16   6   1          1.10          2.25         0.37 o                         
 -11   7   1         42.64         53.55         0.86 o                         
  -9   7   1         23.71         27.91         0.64 o                         
  -7   7   1        107.11        111.35         1.29 o                         
  -5   7   1          4.75          4.34         0.35 o                         
  -3   7   1        438.83        430.47         3.60 o                         
  -1   7   1        193.29        182.10         1.86 o                         
   1   7   1        849.45        834.34         6.75 o                         
   3   7   1          4.34          5.21         0.34 o                         
   5   7   1          0.07          0.90         0.44 o                         
   7   7   1         58.65         69.92         1.06 o                         
   9   7   1        344.92        414.84         5.23 o                         
 -28   0   2        206.70        230.67         2.63 o                         
 -26   0   2          5.51         10.94         0.43 o                         
 -24   0   2         42.90         58.18         0.95 o                         
 -22   0   2        132.67        115.83         1.43 o                         
 -20   0   2        866.55        913.22         7.12 o                         
 -18   0   2        491.43        598.72        13.23 o                         
 -16   0   2      12381.76      13755.95       185.76 o                         
 -14   0   2          4.26         10.03         1.69 o                         
 -12   0   2        297.66        364.54         6.53 o                         
 -10   0   2         64.91         54.13         1.40 o                         
  -8   0   2         52.59        101.77         2.36 o                         
  -4   0   2      49170.14      44336.43       991.09 o                         
  -2   0   2       8207.24       8880.67       175.99 o                         
   0   0   2      16014.64      12976.33       370.75 o                         
   2   0   2       1420.17       1386.60        28.44 o                         
   4   0   2      11647.45      12945.19       263.45 o                         
   6   0   2        203.68        179.68         3.60 o                         
   8   0   2       3290.34       3340.70        38.16 o                         
  10   0   2        705.22        629.80         8.18 o                         
  12   0   2        403.98        422.58         5.99 o                         
  14   0   2         15.32         20.53         1.79 o                         
  16   0   2          5.46          5.17         0.34 o                         
  18   0   2         31.59         39.95         0.81 o                         
  20   0   2         67.14         65.12         0.89 o                         
  22   0   2        103.18        105.06         1.34 o                         
  24   0   2         40.58         40.67         0.66 o                         
 -27   1   2         81.45         73.92         0.75 o                         
 -25   1   2         28.08         30.91         0.51 o                         
 -23   1   2         14.19         15.47         0.41 o                         
 -21   1   2        421.85        438.21         2.73 o                         
 -19   1   2        358.52        356.55         2.38 o                         
 -17   1   2         20.17         17.42         1.08 o                         
 -15   1   2        386.59        369.07         3.94 o                         
 -13   1   2       1458.27       1419.89        12.10 o                         
 -11   1   2       3765.86       4054.79        36.02 o                         
  -9   1   2        394.06        341.11         3.70 o                         
  -7   1   2       1015.55       1083.47        12.72 o                         
  -5   1   2        331.44        273.17         5.76 o                         
  -3   1   2          0.28          0.44         0.41 o                         
  -1   1   2         13.08         31.31         0.93 o                         
   1   1   2      22976.49      17737.24       391.24 o                         
   3   1   2      32153.43      31825.92      1779.70 o                         
   5   1   2      12689.29      14070.37       780.73 o                         
   7   1   2        102.68         95.47         1.84 o                         
   9   1   2          3.22          5.85         0.43 o                         
  11   1   2       2183.83       2260.37        21.21 o                         
  13   1   2          9.89          8.70         0.55 o                         
  15   1   2        339.90        357.69         2.36 o                         
  17   1   2         16.70         20.07         0.41 o                         
  19   1   2        183.50        189.64         1.31 o                         
  21   1   2         10.39         11.63         0.33 o                         
  23   1   2       1992.47       2075.43        10.95 o                         
 -26   2   2        512.84        488.73         3.24 o                         
 -24   2   2         41.54         37.05         0.62 o                         
 -22   2   2        334.96        355.44         2.22 o                         
 -20   2   2        121.38        123.34         1.04 o                         
 -18   2   2         87.63         82.57         0.86 o                         
 -16   2   2         79.62         70.84         1.69 o                         
 -14   2   2        599.38        509.65         5.17 o                         
 -12   2   2        174.37        135.85         1.95 o                         
 -10   2   2       2049.81       2101.84        17.33 o                         
  -8   2   2          8.86         11.25         0.68 o                         
  -6   2   2         94.79        119.41         3.04 o                         
  -4   2   2        348.72        317.78         4.00 o                         
  -2   2   2       4163.59       4064.44        57.75 o                         
   0   2   2         78.84         72.74         1.52 o                         
   2   2   2       1388.23       1550.77        16.00 o                         
   4   2   2       1294.94       1350.46        19.60 o                         
   6   2   2      23505.17      26272.56       211.67 o                         
   8   2   2       4654.11       4540.60        33.99 o                         
  10   2   2       7993.86       8440.96        59.26 o                         
  12   2   2        220.38        222.77         2.39 o                         
  14   2   2        172.14        148.47         1.21 o                         
  16   2   2        312.03        301.53         2.04 o                         
  18   2   2       2242.50       2333.75        10.54 o                         
  20   2   2        378.51        389.93         2.34 o                         
  22   2   2        814.73        804.83         4.67 o                         
  24   2   2          5.78          5.08         0.27 o                         
 -25   3   2         38.20         41.44         0.52 o                         
 -23   3   2        249.50        257.38         1.76 o                         
 -21   3   2        747.27        748.64         4.12 o                         
 -19   3   2        560.25        555.31         3.23 o                         
 -17   3   2       2187.69       2149.14        10.64 o                         
 -15   3   2        379.50        424.88         5.05 o                         
 -13   3   2        235.44        250.14         3.36 o                         
 -11   3   2        394.67        417.64         4.46 o                         
  -9   3   2        169.99        191.61         2.34 o                         
  -7   3   2         13.64          9.29         0.55 o                         
  -5   3   2          0.96          0.47         0.29 o                         
  -3   3   2       3580.01       3613.49        36.03 o                         
  -1   3   2         86.49         79.55         1.77 o                         
   1   3   2       4826.51       5126.66        49.13 o                         
   3   3   2       1071.94        991.45         8.17 o                         
   5   3   2        561.03        494.38         4.60 o                         
   7   3   2        168.59        168.63         2.17 o                         
   9   3   2         89.23         73.95         1.47 o                         
  11   3   2        349.17        355.09         4.03 o                         
  13   3   2        204.64        194.92         1.55 o                         
  15   3   2       1098.65       1098.84         5.94 o                         
  17   3   2        418.43        402.38         2.53 o                         
  19   3   2          5.91          6.15         0.28 o                         
  21   3   2          5.38          9.98         0.29 o                         
 -24   4   2         91.76         81.07         0.73 o                         
 -22   4   2         50.73         60.13         0.68 o                         
 -20   4   2        710.53        702.21         3.95 o                         
 -18   4   2         43.56         46.70         0.65 o                         
 -16   4   2         37.25         38.69         0.64 o                         
 -14   4   2       1594.54       1559.12         9.49 o                         
 -12   4   2       5107.67       4944.03        26.09 o                         
 -10   4   2        684.98        661.99         6.91 o                         
  -8   4   2         29.32         41.67         1.18 o                         
  -6   4   2          2.25          1.82         0.43 o                         
  -4   4   2        588.45        612.88         5.83 o                         
  -2   4   2        176.51        186.74         2.99 o                         
   0   4   2        228.80        223.40         3.30 o                         
   2   4   2        668.78        727.63         7.36 o                         
   4   4   2       2009.93       1786.89        22.89 o                         
   6   4   2        355.84        383.53         4.70 o                         
   8   4   2        344.60        317.24         3.59 o                         
  10   4   2         78.52         77.21         0.92 o                         
  12   4   2         85.14         70.75         0.86 o                         
  14   4   2         32.78         36.48         0.63 o                         
  16   4   2         33.93         31.87         0.57 o                         
  18   4   2        156.96        142.94         1.38 o                         
  20   4   2        347.57        326.87         2.80 o                         
 -21   5   2        270.23        255.70         2.10 o                         
 -19   5   2         39.93         42.09         0.60 o                         
 -17   5   2        107.78        108.46         1.02 o                         
 -15   5   2          5.08          4.87         0.30 o                         
 -13   5   2        149.49        138.58         1.25 o                         
 -11   5   2          3.11          3.71         0.46 o                         
  -9   5   2        910.42        906.61         5.27 o                         
  -7   5   2       2620.64       2562.48        14.49 o                         
  -5   5   2        849.25        836.04         5.57 o                         
  -3   5   2        710.01        683.68         4.42 o                         
  -1   5   2        579.83        570.62         4.34 o                         
   1   5   2         42.92         49.11         0.94 o                         
   3   5   2        117.24        126.23         2.11 o                         
   5   5   2        318.14        357.22         2.79 o                         
   7   5   2       1476.57       1343.20         8.06 o                         
   9   5   2        624.29        551.43         3.89 o                         
  11   5   2          4.78          2.92         0.26 o                         
  13   5   2        120.60        114.94         1.33 o                         
  15   5   2         52.29         51.22         0.80 o                         
  17   5   2         34.25         31.19         0.57 o                         
 -18   6   2          2.62          2.20         0.19 o                         
 -16   6   2         15.04         14.54         0.40 o                         
 -14   6   2        101.46        110.22         1.85 o                         
 -12   6   2        311.74        299.18         2.31 o                         
 -10   6   2         29.22         31.15         0.67 o                         
  -8   6   2         90.63         87.79         1.16 o                         
  -6   6   2          1.55          1.90         0.49 o                         
  -4   6   2         53.82         54.73         0.85 o                         
  -2   6   2         79.59         89.95         1.22 o                         
   0   6   2        219.60        218.45         2.04 o                         
   2   6   2        748.66        662.92         4.94 o                         
   4   6   2         11.13          8.18         0.44 o                         
   6   6   2        322.36        305.88         2.54 o                         
   8   6   2         19.84         23.08         0.62 o                         
  10   6   2         16.02         14.98         0.52 o                         
  12   6   2        427.12        408.91         3.85 o                         
  14   6   2          0.64          5.66         0.49 o                         
 -13   7   2        309.32        337.95         3.90 o                         
 -11   7   2         76.04         75.38         1.06 o                         
  -9   7   2         42.90         45.61         0.83 o                         
  -7   7   2        342.10        368.50         3.38 o                         
  -5   7   2         96.61         95.94         1.35 o                         
  -3   7   2        399.55        380.29         3.51 o                         
  -1   7   2         13.04         14.23         0.61 o                         
   1   7   2        210.42        215.99         2.61 o                         
   3   7   2         32.23         31.74         0.68 o                         
   5   7   2         30.48         34.20         0.69 o                         
   7   7   2          9.03         11.80         0.50 o                         
   9   7   2          9.09          3.98         0.39 o                         
 -27   1   3          1.83          2.87         0.22 o                         
 -25   1   3         21.84         19.93         0.46 o                         
 -23   1   3        119.69        128.66         1.15 o                         
 -21   1   3        121.26        123.93         1.11 o                         
 -19   1   3        174.34        200.08         1.73 o                         
 -17   1   3        247.80        215.45         2.80 o                         
 -15   1   3       2721.89       2824.66        23.06 o                         
 -13   1   3        101.46         82.42         1.28 o                         
 -11   1   3       6576.95       6974.61       125.61 o                         
  -9   1   3        371.63        448.69         4.68 o                         
  -7   1   3         92.88         99.08         1.90 o                         
  -5   1   3       1989.53       2003.44        23.27 o                         
  -3   1   3       1156.18       1248.18        22.55 o                         
  -1   1   3        955.97        849.61         9.25 o                         
   1   1   3      10791.34      11334.57       164.53 o                         
   3   1   3        569.83        568.50         9.81 o                         
   5   1   3        530.61        575.05         8.79 o                         
   7   1   3        154.05        230.36         2.78 o                         
   9   1   3       3329.67       3509.37        36.20 o                         
  11   1   3       3065.11       3037.40        20.49 o                         
  13   1   3        129.21        118.61         1.76 o                         
  15   1   3         73.55         77.00         0.73 o                         
  17   1   3          0.63          1.29         0.21 o                         
  19   1   3        196.47        190.58         1.23 o                         
  21   1   3        645.36        654.00         3.55 o                         
  23   1   3        997.75        975.34         6.54 o                         
 -28   2   3         10.59         11.32         0.64 o                         
 -26   2   3         45.59         46.77         0.66 o                         
 -24   2   3          3.38          6.15         0.37 o                         
 -22   2   3         25.38         25.21         0.50 o                         
 -20   2   3        148.89        162.10         1.28 o                         
 -18   2   3       1329.95       1332.56         7.13 o                         
 -16   2   3        220.16        200.83         2.70 o                         
 -14   2   3       1904.28       1916.43        16.23 o                         
 -12   2   3          0.71          2.87         0.48 o                         
 -10   2   3       1643.27       1743.88        16.11 o                         
  -8   2   3       1187.21       1164.11        13.56 o                         
  -6   2   3       5072.86       5503.21        57.28 o                         
  -4   2   3       4888.15       5247.54        77.39 o                         
  -2   2   3       1587.00       1630.68        16.74 o                         
   0   2   3        229.13        191.89         3.01 o                         
   2   2   3       2036.11       1973.77        17.99 o                         
   4   2   3        209.95        235.80         4.74 o                         
   6   2   3        468.86        360.42         3.16 o                         
   8   2   3       7754.47       7582.04        49.77 o                         
  10   2   3       4250.47       4345.18        28.77 o                         
  12   2   3        322.27        294.66         2.99 o                         
  14   2   3         21.29         22.73         0.44 o                         
  16   2   3         54.94         50.87         0.63 o                         
  18   2   3        291.80        321.08         1.98 o                         
  20   2   3        106.51        103.05         0.94 o                         
  22   2   3        356.15        341.65         2.29 o                         
 -27   3   3        168.07        149.86         1.42 o                         
 -25   3   3         11.57         12.87         0.34 o                         
 -23   3   3         30.63         27.90         0.49 o                         
 -21   3   3        203.30        193.08         1.42 o                         
 -19   3   3        760.64        749.91         4.30 o                         
 -17   3   3        812.83        862.89         4.99 o                         
 -15   3   3       2200.16       2271.11        19.21 o                         
 -13   3   3        406.51        474.14         4.17 o                         
 -11   3   3        253.91        330.94         4.27 o                         
  -9   3   3       2119.51       2127.93        16.62 o                         
  -7   3   3        331.23        270.46         2.91 o                         
  -5   3   3          2.92          2.67         0.38 o                         
  -3   3   3        318.28        356.55         4.93 o                         
  -1   3   3         29.82         28.60         1.03 o                         
   1   3   3       1127.98       1286.53        11.20 o                         
   3   3   3        360.31        342.31         3.23 o                         
   5   3   3         11.41         13.82         0.63 o                         
   7   3   3        780.51        848.46         8.06 o                         
   9   3   3        117.33         83.85         1.71 o                         
  11   3   3        617.95        541.91         3.27 o                         
  13   3   3       3651.81       3512.77        16.91 o                         
  15   3   3       1866.09       1804.20         9.30 o                         
  17   3   3        213.05        218.73         1.49 o                         
  19   3   3          5.25          7.66         0.32 o                         
  21   3   3         52.66         54.34         0.61 o                         
 -24   4   3         35.33         45.37         0.58 o                         
 -22   4   3         14.05         16.12         0.42 o                         
 -20   4   3       1195.07       1224.31         6.50 o                         
 -18   4   3        199.74        185.77         1.43 o                         
 -16   4   3       1813.35       1814.31         9.15 o                         
 -14   4   3       3467.27       3452.30        17.77 o                         
 -12   4   3       1131.72       1167.14         7.16 o                         
 -10   4   3        122.96        108.39         1.90 o                         
  -8   4   3        266.20        284.42         2.79 o                         
  -6   4   3         21.95         26.39         0.84 o                         
  -4   4   3         86.51         98.89         1.51 o                         
  -2   4   3         11.13         12.29         0.72 o                         
   0   4   3         27.55         37.44         1.16 o                         
   2   4   3        705.50        700.25         7.74 o                         
   4   4   3       1850.85       1791.62        17.13 o                         
   6   4   3          5.72          3.80         0.55 o                         
   8   4   3         16.03         12.93         0.50 o                         
  10   4   3         11.68          7.95         0.53 o                         
  12   4   3        814.48        751.49         4.76 o                         
  14   4   3         37.60         41.70         0.62 o                         
  16   4   3          0.29          0.68         0.22 o                         
  18   4   3       1019.93        938.71         8.30 o                         
 -21   5   3        148.64        169.58         1.55 o                         
 -19   5   3        164.42        187.50         1.61 o                         
 -17   5   3        248.37        265.85         1.95 o                         
 -15   5   3          6.29          8.97         0.37 o                         
 -13   5   3        206.17        203.28         1.77 o                         
 -11   5   3        520.70        511.09         3.52 o                         
  -9   5   3       3681.26       3736.16        20.67 o                         
  -7   5   3       2047.04       2003.21         9.81 o                         
  -5   5   3        105.08        105.11         1.50 o                         
  -3   5   3          0.26          1.69         0.27 o                         
  -1   5   3         17.68         21.79         0.57 o                         
   1   5   3         52.76         47.10         0.95 o                         
   3   5   3        530.03        537.73         3.72 o                         
   5   5   3        409.13        385.41         2.86 o                         
   7   5   3        400.57        296.05         2.35 o                         
   9   5   3         44.25         42.77         0.77 o                         
  11   5   3        286.99        278.81         2.45 o                         
  13   5   3          0.37          1.14         0.30 o                         
  15   5   3        198.59        208.27         2.14 o                         
  17   5   3         71.46         61.16         1.29 o                         
 -18   6   3         64.86         65.70         0.72 o                         
 -16   6   3         78.82         77.71         0.88 o                         
 -14   6   3        575.46        575.22         4.09 o                         
 -12   6   3         11.26         13.29         0.67 o                         
 -10   6   3        713.29        761.94         5.11 o                         
  -8   6   3         29.40         31.29         0.72 o                         
  -6   6   3        103.48        107.12         1.21 o                         
  -4   6   3       1750.67       1841.29        11.01 o                         
  -2   6   3        279.14        305.10         2.53 o                         
   0   6   3        270.55        286.44         2.49 o                         
   2   6   3        875.81        734.66         5.26 o                         
   4   6   3         29.68         33.06         0.74 o                         
   6   6   3         52.94         48.69         0.94 o                         
   8   6   3        269.43        243.82         2.37 o                         
  10   6   3         71.07         67.25         1.23 o                         
  12   6   3        189.98        184.90         2.23 o                         
 -13   7   3         50.73         54.39         0.89 o                         
 -11   7   3        187.05        192.55         2.03 o                         
  -9   7   3         79.07         73.76         1.23 o                         
  -7   7   3          7.68          9.75         0.42 o                         
  -5   7   3         28.55         33.18         0.68 o                         
  -3   7   3        937.69        916.97         6.86 o                         
  -1   7   3         15.71         16.39         0.54 o                         
   1   7   3        257.08        269.91         2.73 o                         
   3   7   3         12.90         11.07         0.47 o                         
   5   7   3        303.18        317.06         3.65 o                         
   7   7   3          7.28          8.14         0.37 o                         
 -28   0   4        406.21        441.95         4.83 o                         
 -26   0   4        449.43        437.28         3.93 o                         
 -24   0   4          6.04          5.45         0.42 o                         
 -22   0   4         72.70         63.62         1.11 o                         
 -20   0   4        547.28        590.95         4.92 o                         
 -18   0   4        913.79        978.05        12.45 o                         
 -16   0   4        850.09        945.19        14.50 o                         
 -14   0   4        135.23         97.59         2.05 o                         
 -12   0   4       1460.40       1456.99        17.32 o                         
 -10   0   4      11093.86      11897.86       134.51 o                         
  -8   0   4      18468.04      20998.58       292.73 o                         
  -6   0   4        276.98        239.51         4.63 o                         
  -4   0   4       1859.73       1729.38        24.85 o                         
  -2   0   4       3204.30       3105.69        44.19 o                         
   0   0   4      10895.89      11516.75       164.16 o                         
   2   0   4        229.91        254.43         5.63 o                         
   4   0   4       2765.24       2915.61        41.24 o                         
   6   0   4       1136.39       1048.71        16.49 o                         
   8   0   4        294.71        311.64         5.30 o                         
  10   0   4        639.97        527.03         6.90 o                         
  12   0   4       1354.90       1503.79        16.08 o                         
  14   0   4       4306.95       4476.37        28.44 o                         
  16   0   4       2037.80       2036.50        15.76 o                         
  18   0   4          1.02          2.35         0.51 o                         
  20   0   4         33.25         34.83         0.83 o                         
  22   0   4         44.35         39.50         1.29 o                         
 -29   1   4          5.65          5.85         0.25 o                         
 -27   1   4        323.59        319.05         2.41 o                         
 -25   1   4         93.17        100.52         0.98 o                         
 -23   1   4          1.55          2.97         0.25 o                         
 -21   1   4        435.66        408.76         2.57 o                         
 -19   1   4          1.59          1.76         0.51 o                         
 -17   1   4         12.66         18.23         0.76 o                         
 -15   1   4         29.04         64.63         2.32 o                         
 -13   1   4       6368.25       6601.35        76.32 o                         
 -11   1   4       3562.99       4002.52        35.34 o                         
  -9   1   4       1354.35       1219.74        11.54 o                         
  -7   1   4       2226.37       2307.78        33.01 o                         
  -5   1   4       6820.66       7180.00        82.73 o                         
  -3   1   4        538.29        385.78         4.74 o                         
  -1   1   4       2064.77       2031.39        23.56 o                         
   1   1   4       2918.05       2978.86        29.53 o                         
   3   1   4        444.49        456.85         5.60 o                         
   5   1   4          1.35          1.30         0.39 o                         
   7   1   4       2958.34       3068.05        27.02 o                         
   9   1   4       1134.55       1200.92         8.31 o                         
  11   1   4         82.35        101.43         1.78 o                         
  13   1   4          7.12          3.34         0.33 o                         
  15   1   4        258.29        266.82         1.80 o                         
  17   1   4          2.72          5.37         0.29 o                         
  19   1   4         90.55         85.67         0.88 o                         
  21   1   4        641.06        640.80         4.40 o                         
 -28   2   4         20.23         20.53         0.38 o                         
 -26   2   4         12.88         12.70         0.47 o                         
 -24   2   4         31.80         37.55         0.58 o                         
 -22   2   4        482.38        473.54         2.82 o                         
 -20   2   4          3.10          4.97         0.31 o                         
 -18   2   4         27.75         35.06         0.91 o                         
 -16   2   4        212.93        185.19         2.79 o                         
 -14   2   4         26.31         46.29         1.06 o                         
 -12   2   4        243.38        281.22         2.76 o                         
 -10   2   4        687.04        631.60         6.16 o                         
  -8   2   4       1720.80       1641.35        17.37 o                         
  -6   2   4       2318.80       2335.14        23.80 o                         
  -4   2   4        170.64        163.68         4.10 o                         
  -2   2   4         69.82         59.28         1.89 o                         
   0   2   4          0.00          0.49         0.34 o                         
   2   2   4       3256.26       3406.83        34.11 o                         
   4   2   4       5545.97       5668.59        50.44 o                         
   6   2   4       3438.58       3703.75        30.36 o                         
   8   2   4        355.22        374.79         3.35 o                         
  10   2   4          3.22          6.16         0.87 o                         
  12   2   4          0.27          0.90         0.21 o                         
  14   2   4         78.01         73.14         0.80 o                         
  16   2   4          8.10         11.03         0.39 o                         
  18   2   4          6.37          4.08         0.54 o                         
  20   2   4        179.58        179.34         1.54 o                         
 -27   3   4       1066.78       1054.11         7.46 o                         
 -25   3   4          0.59          0.45         0.17 o                         
 -23   3   4         45.37         50.10         0.70 o                         
 -21   3   4         83.72         73.21         0.91 o                         
 -19   3   4        136.40        122.69         1.18 o                         
 -17   3   4        505.58        503.40         3.22 o                         
 -15   3   4       1796.24       1870.73        14.92 o                         
 -13   3   4        693.15        715.16         6.09 o                         
 -11   3   4        451.91        425.41         4.05 o                         
  -9   3   4        988.77        968.45         9.40 o                         
  -7   3   4          0.26          0.69         0.36 o                         
  -5   3   4         64.11         50.25         1.03 o                         
  -3   3   4        342.44        345.16         3.85 o                         
  -1   3   4        777.64        718.17         7.22 o                         
   1   3   4        857.23        791.67         7.05 o                         
   3   3   4        328.31        344.27         3.87 o                         
   5   3   4         12.42          8.13         0.63 o                         
   7   3   4         71.34         71.69         2.27 o                         
   9   3   4       5216.16       5199.19        33.08 o                         
  11   3   4       1354.95       1264.90         7.79 o                         
  13   3   4       2493.43       2379.21        12.50 o                         
  15   3   4        186.01        176.89         1.50 o                         
  17   3   4         86.86         75.05         0.87 o                         
  19   3   4          1.26          1.26         0.20 o                         
 -24   4   4        152.87        149.27         1.31 o                         
 -22   4   4         26.00         26.90         0.55 o                         
 -20   4   4        236.51        260.28         1.90 o                         
 -18   4   4        109.17        107.76         1.07 o                         
 -16   4   4        766.55        758.78         4.05 o                         
 -14   4   4       1159.61       1076.54         5.46 o                         
 -12   4   4        723.82        731.40         4.42 o                         
 -10   4   4        265.65        241.87         3.51 o                         
  -8   4   4       1217.70       1267.35         9.45 o                         
  -6   4   4         52.47         53.47         1.10 o                         
  -4   4   4        800.70        784.41         5.90 o                         
  -2   4   4         28.02         28.69         1.52 o                         
   0   4   4          6.38          6.62         0.77 o                         
   2   4   4          5.21          4.08         0.63 o                         
   4   4   4         46.53         49.10         1.45 o                         
   6   4   4          0.41          2.30         0.52 o                         
   8   4   4         12.53          7.81         0.43 o                         
  10   4   4        139.05        117.75         1.27 o                         
  12   4   4        162.69        127.65         1.39 o                         
  14   4   4        116.03         99.34         1.21 o                         
  16   4   4        153.78        129.25         1.36 o                         
  18   4   4       1158.43       1023.28         8.55 o                         
 -23   5   4         79.86         81.99         1.00 o                         
 -21   5   4        213.36        223.45         1.88 o                         
 -19   5   4         73.62         76.75         0.97 o                         
 -17   5   4          7.52         10.63         0.37 o                         
 -15   5   4         54.50         48.18         0.76 o                         
 -13   5   4         99.33         94.65         1.55 o                         
 -11   5   4        171.30        167.60         1.73 o                         
  -9   5   4       8910.16       9085.13        44.43 o                         
  -7   5   4        647.13        659.07         4.09 o                         
  -5   5   4        148.27        157.08         1.48 o                         
  -3   5   4        541.08        516.62         3.79 o                         
  -1   5   4          1.53          2.35         0.94 o                         
   1   5   4         21.05         15.93         0.56 o                         
   3   5   4        421.61        351.73         3.12 o                         
   5   5   4          0.47          2.12         0.34 o                         
   7   5   4        547.68        422.52         3.32 o                         
   9   5   4        446.07        441.74         4.84 o                         
  11   5   4         26.03         26.19         0.77 o                         
  13   5   4          0.03          0.66         0.29 o                         
  15   5   4          1.53          0.26         0.24 o                         
 -18   6   4          0.29          1.86         0.21 o                         
 -16   6   4        599.61        623.86         4.28 o                         
 -14   6   4       2790.48       2923.37        18.23 o                         
 -12   6   4         27.06         27.13         0.56 o                         
 -10   6   4        336.82        364.50         2.83 o                         
  -8   6   4          2.10          2.86         0.35 o                         
  -6   6   4         36.12         40.61         1.45 o                         
  -4   6   4       4731.10       4869.30        30.27 o                         
  -2   6   4       2190.06       2131.32        17.31 o                         
   0   6   4        233.27        226.80         2.24 o                         
   2   6   4        408.49        356.82         3.11 o                         
   4   6   4         44.38         48.12         0.89 o                         
   6   6   4          4.47          5.26         0.37 o                         
   8   6   4        741.20        777.81         6.36 o                         
  10   6   4        376.29        371.73         3.88 o                         
  12   6   4         18.08         13.61         0.58 o                         
 -13   7   4        168.04        176.84         2.05 o                         
 -11   7   4         21.16         21.45         0.49 o                         
  -9   7   4         25.35         24.91         0.56 o                         
  -7   7   4        152.22        152.98         1.64 o                         
  -5   7   4         79.08         81.39         1.04 o                         
  -3   7   4          0.01          1.24         0.37 o                         
  -1   7   4         27.02         33.52         2.22 o                         
   1   7   4        729.67        756.98         6.61 o                         
   3   7   4        322.99        343.69         3.57 o                         
   5   7   4         26.34         16.05         0.78 o                         
 -29   1   5        508.91        497.15         3.95 o                         
 -27   1   5        352.64        357.28         3.02 o                         
 -25   1   5          9.63          8.77         0.37 o                         
 -23   1   5         29.82         28.11         0.61 o                         
 -21   1   5        235.57        218.36         1.89 o                         
 -19   1   5          0.90          1.39         0.44 o                         
 -17   1   5         17.68         33.92         1.08 o                         
 -15   1   5        540.52        596.79         5.38 o                         
 -13   1   5        378.72        398.15         4.02 o                         
 -11   1   5         46.14         53.89         1.52 o                         
  -9   1   5        304.27        254.43         4.61 o                         
  -7   1   5        256.06        380.37         6.35 o                         
  -5   1   5         17.90          4.81         0.54 o                         
  -3   1   5       7381.77       7807.72        99.39 o                         
  -1   1   5          5.20         11.54         0.96 o                         
   1   1   5         48.92         54.75         1.94 o                         
   3   1   5        119.56        118.07         1.83 o                         
   5   1   5       2114.38       2181.23        18.54 o                         
   7   1   5       1118.62       1064.55         8.50 o                         
   9   1   5          1.80          1.52         0.45 o                         
  11   1   5        517.94        511.54         3.41 o                         
  13   1   5         42.16         42.47         0.68 o                         
  15   1   5        218.79        214.00         1.57 o                         
  17   1   5        210.29        224.58         1.67 o                         
  19   1   5        365.80        350.34         2.52 o                         
  21   1   5         23.60         17.19         0.61 o                         
 -28   2   5        139.37        136.18         1.39 o                         
 -26   2   5        976.83       1004.14         6.68 o                         
 -24   2   5         39.14         48.47         0.76 o                         
 -22   2   5         26.62         40.84         0.97 o                         
 -20   2   5         33.86         44.89         0.68 o                         
 -18   2   5        230.88        217.59         2.36 o                         
 -16   2   5        251.94        236.99         2.40 o                         
 -14   2   5        385.62        375.86         4.06 o                         
 -12   2   5       3355.85       3903.33        31.88 o                         
 -10   2   5       6868.80       8127.13        70.98 o                         
  -8   2   5      10900.30      12218.87       108.53 o                         
  -6   2   5       1043.15       1094.86        17.50 o                         
  -4   2   5       1348.71       1352.81        14.59 o                         
  -2   2   5       1106.84       1006.88        11.93 o                         
   0   2   5        112.57        117.93         2.49 o                         
   2   2   5        414.79        421.23         4.67 o                         
   4   2   5       1251.84       1248.26        11.38 o                         
   6   2   5        726.23        718.96         7.91 o                         
   8   2   5        230.10        204.49         3.01 o                         
  10   2   5        193.45        189.70         1.56 o                         
  12   2   5        659.87        668.28         4.33 o                         
  14   2   5         81.28         89.45         1.01 o                         
  16   2   5        163.22        168.03         1.46 o                         
  18   2   5         37.09         36.94         0.62 o                         
  20   2   5         47.01         45.90         0.84 o                         
 -27   3   5          2.96          1.82         0.18 o                         
 -25   3   5        713.60        734.47         4.77 o                         
 -23   3   5          0.17          0.84         0.24 o                         
 -21   3   5        294.51        297.65         2.12 o                         
 -19   3   5        666.38        676.67         4.08 o                         
 -17   3   5          0.00          3.58         0.26 o                         
 -15   3   5        541.19        579.84         5.52 o                         
 -13   3   5        456.21        459.25         4.63 o                         
 -11   3   5        328.97        322.09         3.13 o                         
  -9   3   5        334.80        306.48         3.73 o                         
  -7   3   5         37.52         20.70         1.02 o                         
  -5   3   5        272.92        257.89         3.62 o                         
  -3   3   5       7114.73       7527.67        66.55 o                         
  -1   3   5       1079.91       1042.04        10.66 o                         
   1   3   5        157.54        174.24         2.84 o                         
   3   3   5        183.50        167.69         2.59 o                         
   5   3   5         48.63         34.07         2.70 o                         
   7   3   5        140.68        136.11         1.88 o                         
   9   3   5       1933.39       1816.73        11.38 o                         
  11   3   5        283.07        284.10         2.51 o                         
  13   3   5         77.38         77.34         1.05 o                         
  15   3   5        230.95        220.24         2.02 o                         
  17   3   5        447.09        446.94         3.56 o                         
  19   3   5         34.26         34.37         0.77 o                         
 -26   4   5          5.49          5.45         0.41 o                         
 -24   4   5        158.27        164.85         1.30 o                         
 -22   4   5        152.55        150.92         1.34 o                         
 -20   4   5         46.14         47.72         0.72 o                         
 -18   4   5        142.72        136.58         1.17 o                         
 -16   4   5          4.00          2.56         0.44 o                         
 -14   4   5         78.33         80.69         0.92 o                         
 -12   4   5        162.59        159.37         1.32 o                         
 -10   4   5          0.80          2.08         0.82 o                         
  -8   4   5        325.77        335.20         3.48 o                         
  -6   4   5         45.52         48.07         1.18 o                         
  -4   4   5        926.55        995.24         8.23 o                         
  -2   4   5          4.44          5.92         1.04 o                         
   0   4   5         26.47         16.10         1.07 o                         
   2   4   5       1698.10       1606.22        37.13 o                         
   4   4   5        168.68        147.64         1.56 o                         
   6   4   5         63.18         64.40         1.18 o                         
   8   4   5        290.33        231.20         2.36 o                         
  10   4   5        315.90        275.05         2.44 o                         
  12   4   5        506.47        432.08         3.57 o                         
  14   4   5       2939.26       2802.70        20.84 o                         
  16   4   5        142.86        117.99         1.20 o                         
 -23   5   5        252.38        268.14         2.30 o                         
 -21   5   5         21.62         33.57         0.60 o                         
 -19   5   5          4.74          7.31         0.38 o                         
 -17   5   5         80.62         83.92         0.94 o                         
 -15   5   5          0.05          1.41         0.44 o                         
 -13   5   5       1074.84       1060.63         6.45 o                         
 -11   5   5       1551.41       1586.61         8.71 o                         
  -9   5   5       1022.52       1036.90         5.62 o                         
  -7   5   5        380.31        381.04         2.59 o                         
  -5   5   5       1019.90       1025.29         5.77 o                         
  -3   5   5         94.97        114.43         1.22 o                         
  -1   5   5         27.38         29.86         0.89 o                         
   1   5   5        160.94        148.03         1.60 o                         
   3   5   5       1067.47        922.31         6.83 o                         
   5   5   5        295.55        242.79         2.33 o                         
   7   5   5        229.71        186.97         2.11 o                         
   9   5   5         40.16         39.97         0.84 o                         
  11   5   5         21.82         22.17         0.60 o                         
  13   5   5        169.97        177.33         1.95 o                         
 -18   6   5         83.59         80.33         0.89 o                         
 -16   6   5          9.67          8.88         0.38 o                         
 -14   6   5       2355.79       2479.10        16.45 o                         
 -12   6   5         54.23         60.22         0.88 o                         
 -10   6   5         98.34        100.96         1.16 o                         
  -8   6   5       2109.21       2182.40        13.35 o                         
  -6   6   5         25.43         24.21         0.71 o                         
  -4   6   5       1418.43       1492.59        11.05 o                         
  -2   6   5          8.12          4.77         0.43 o                         
   0   6   5         64.41         64.35         1.17 o                         
   2   6   5          2.72          2.47         0.33 o                         
   4   6   5         19.54         20.59         0.63 o                         
   6   6   5        126.19        124.98         1.42 o                         
   8   6   5          1.33          4.26         0.32 o                         
  10   6   5         38.98         27.68         0.77 o                         
 -11   7   5         10.54         13.58         0.86 o                         
  -9   7   5          0.42          0.62         0.31 o                         
  -7   7   5          0.55          0.42         0.17 o                         
  -5   7   5          2.12          3.43         0.29 o                         
  -3   7   5        551.76        549.85         4.87 o                         
  -1   7   5          0.02          0.52         0.33 o                         
   1   7   5       2172.72       2233.05        19.60 o                         
   3   7   5         51.37         46.72         0.94 o                         
 -28   0   6        262.58        247.12         3.43 o                         
 -26   0   6        774.57        794.36         9.72 o                         
 -24   0   6        111.65        122.35         1.86 o                         
 -22   0   6         88.08         95.89         1.79 o                         
 -20   0   6        500.17        498.70         5.95 o                         
 -18   0   6         83.21         80.11         2.67 o                         
 -16   0   6       1131.96       1041.31        16.40 o                         
 -14   0   6         20.71         10.19         1.11 o                         
 -12   0   6        240.90        232.60         4.83 o                         
 -10   0   6          1.94          2.18         0.49 o                         
  -8   0   6        395.49        490.00         7.36 o                         
  -6   0   6        404.71        470.99         6.63 o                         
  -4   0   6        248.29        216.30         3.66 o                         
  -2   0   6       7482.91       8628.35        99.81 o                         
   0   0   6       1289.74       1432.84        26.59 o                         
   2   0   6       1183.46       1157.67        14.73 o                         
   4   0   6        373.75        318.92         5.39 o                         
   6   0   6        375.00        423.43         5.66 o                         
   8   0   6        746.72        782.81        10.59 o                         
  10   0   6       2746.61       2901.62        21.60 o                         
  12   0   6        471.87        416.66         6.01 o                         
  14   0   6        207.29        210.56         2.62 o                         
  16   0   6        130.67        138.04         1.86 o                         
  18   0   6        135.84        128.46         1.77 o                         
 -29   1   6        477.93        430.83         4.19 o                         
 -27   1   6        104.69         91.00         1.24 o                         
 -25   1   6        694.49        691.02         5.22 o                         
 -23   1   6         95.42        109.98         1.50 o                         
 -21   1   6       1462.77       1469.64        11.16 o                         
 -19   1   6        647.71        620.97        10.85 o                         
 -17   1   6         22.46         17.83         1.26 o                         
 -15   1   6       1270.38       1282.83        12.65 o                         
 -13   1   6         65.58         91.12         1.73 o                         
 -11   1   6        828.05        880.11         8.96 o                         
  -9   1   6        767.02        812.74         9.40 o                         
  -7   1   6       3411.35       4290.37        63.45 o                         
  -5   1   6       6425.57       6646.45        66.41 o                         
  -3   1   6        163.09        180.01         2.76 o                         
  -1   1   6         44.52         40.30         1.47 o                         
   1   1   6        398.81        342.44         3.57 o                         
   3   1   6       1350.68       1332.13        11.93 o                         
   5   1   6          0.05          1.09         0.46 o                         
   7   1   6          0.19          0.70         0.32 o                         
   9   1   6         45.56         50.20         0.78 o                         
  11   1   6          0.55          1.97         0.31 o                         
  13   1   6          3.46          6.24         0.36 o                         
  15   1   6        913.89        935.44         6.22 o                         
  17   1   6         83.71         99.74         1.08 o                         
  19   1   6        525.24        502.43         4.46 o                         
 -28   2   6        611.18        599.31         8.54 o                         
 -26   2   6       1097.46       1098.24         8.14 o                         
 -24   2   6       2305.18       2203.13        13.48 o                         
 -22   2   6        617.75        597.78         4.74 o                         
 -20   2   6       1164.18       1047.81         6.68 o                         
 -18   2   6         18.12         15.82         0.73 o                         
 -16   2   6        345.56        385.12         5.03 o                         
 -14   2   6        254.99        276.71         3.28 o                         
 -12   2   6        338.41        337.17         4.43 o                         
 -10   2   6          2.59          7.34         0.64 o                         
  -8   2   6        327.25        375.89         4.67 o                         
  -6   2   6        111.22        114.23         2.14 o                         
  -4   2   6        578.06        660.62         7.20 o                         
  -2   2   6          5.60         17.18         0.83 o                         
   0   2   6        440.48        346.13         5.16 o                         
   2   2   6         27.97         17.41         1.02 o                         
   4   2   6          0.25          0.21         0.40 o                         
   6   2   6        138.04        148.55         2.37 o                         
   8   2   6        108.34        113.67         1.27 o                         
  10   2   6          3.86          5.45         0.38 o                         
  12   2   6        259.15        274.41         2.16 o                         
  14   2   6         98.29        114.76         1.29 o                         
  16   2   6        109.11        119.09         1.18 o                         
  18   2   6         15.51         11.52         0.44 o                         
 -27   3   6        300.71        291.05         2.53 o                         
 -25   3   6          7.79          9.94         0.53 o                         
 -23   3   6         26.19         22.78         0.61 o                         
 -21   3   6         19.84         19.29         0.59 o                         
 -19   3   6          0.20          8.95         0.41 o                         
 -17   3   6        176.84        161.14         1.42 o                         
 -15   3   6         80.23         49.48         1.23 o                         
 -13   3   6        407.70        384.98         4.02 o                         
 -11   3   6        310.24        288.48         3.23 o                         
  -9   3   6         41.65         47.38         1.21 o                         
  -7   3   6       1449.96       1508.14        13.96 o                         
  -5   3   6       1293.54       1389.10        14.28 o                         
  -3   3   6       1208.14       1225.46        11.30 o                         
  -1   3   6         20.59         16.00         1.27 o                         
   1   3   6        675.82        726.33         7.71 o                         
   3   3   6        213.03        196.26         3.37 o                         
   5   3   6        140.50        155.34         1.73 o                         
   7   3   6         33.39         34.94         0.75 o                         
   9   3   6        759.04        757.25         5.26 o                         
  11   3   6         12.50         14.27         0.57 o                         
  13   3   6         39.48         26.16         0.68 o                         
  15   3   6        349.28        333.76         2.99 o                         
  17   3   6         17.41         14.49         0.62 o                         
 -26   4   6          4.57          3.55         0.31 o                         
 -24   4   6         89.43         85.15         0.88 o                         
 -22   4   6        185.25        193.95         1.60 o                         
 -20   4   6         30.64         33.83         0.66 o                         
 -18   4   6          6.62         14.55         0.49 o                         
 -16   4   6         43.49         48.58         0.73 o                         
 -14   4   6        145.25        132.07         1.23 o                         
 -12   4   6        560.40        545.22         3.26 o                         
 -10   4   6         30.57         36.69         0.73 o                         
  -8   4   6        227.58        226.83         3.27 o                         
  -6   4   6       3394.60       3381.61        28.26 o                         
  -4   4   6       3122.02       3027.43        25.42 o                         
  -2   4   6         45.26         30.38         1.24 o                         
   0   4   6          2.32          1.54         0.27 o                         
   2   4   6        721.39        682.56         4.85 o                         
   4   4   6         49.06         51.60         1.02 o                         
   6   4   6        502.24        455.17         4.08 o                         
   8   4   6        378.22        326.22         3.19 o                         
  10   4   6         64.80         53.47         0.93 o                         
  12   4   6         56.52         53.17         0.84 o                         
  14   4   6       1348.15       1241.84         9.49 o                         
 -23   5   6         44.13         34.99         0.58 o                         
 -21   5   6         71.51         80.41         0.93 o                         
 -19   5   6         80.76         83.30         0.94 o                         
 -17   5   6        246.98        257.22         2.07 o                         
 -15   5   6        222.35        219.73         1.99 o                         
 -13   5   6       1612.36       1662.67        13.38 o                         
 -11   5   6        965.52        988.66         6.05 o                         
  -9   5   6       2540.75       2557.57        14.21 o                         
  -7   5   6        455.71        480.52         3.32 o                         
  -5   5   6        131.51        125.02         1.25 o                         
  -3   5   6          7.57          8.94         0.72 o                         
  -1   5   6        193.79        214.08         2.23 o                         
   1   5   6        282.75        228.80         2.34 o                         
   3   5   6        275.17        233.03         2.48 o                         
   5   5   6         64.28         65.93         1.11 o                         
   7   5   6        181.69        168.78         2.13 o                         
   9   5   6         28.17         34.64         0.89 o                         
  11   5   6          0.78          3.24         0.59 o                         
 -18   6   6        697.27        716.56         5.32 o                         
 -16   6   6        483.41        524.11         3.88 o                         
 -14   6   6        780.45        809.71         6.12 o                         
 -12   6   6          2.01          3.56         0.34 o                         
 -10   6   6         45.86         48.40         0.81 o                         
  -8   6   6       1132.20       1155.76         7.77 o                         
  -6   6   6          0.01          0.72         0.30 o                         
  -4   6   6        423.45        418.46         3.88 o                         
  -2   6   6         34.99         24.71         0.73 o                         
   0   6   6        233.47        229.17         2.40 o                         
   2   6   6         26.83         20.61         0.72 o                         
   4   6   6          1.97          3.07         0.32 o                         
   6   6   6         19.16         21.74         0.66 o                         
   8   6   6          0.12          0.85         0.20 o                         
 -11   7   6        467.69        467.34         4.95 o                         
  -9   7   6         36.23         34.18         0.74 o                         
  -7   7   6         13.62         19.72         0.46 o                         
  -5   7   6         12.58         14.94         0.48 o                         
  -3   7   6       1659.81       1822.70        17.98 o                         
  -1   7   6         98.58        104.21         1.45 o                         
   1   7   6       1513.67       1568.46        17.81 o                         
 -29   1   7        101.42         87.27         1.71 o                         
 -27   1   7        102.41        102.95         1.82 o                         
 -25   1   7          3.27          4.92         0.53 o                         
 -23   1   7       2747.95       2760.82        22.95 o                         
 -21   1   7        188.65        176.90         2.41 o                         
 -19   1   7       1504.12       1474.03        13.03 o                         
 -17   1   7        113.68        108.03         2.32 o                         
 -15   1   7         69.95         51.14         1.23 o                         
 -13   1   7         16.10         19.98         0.97 o                         
 -11   1   7        658.04        774.01         8.94 o                         
  -9   1   7        197.91        186.33         2.83 o                         
  -7   1   7       3940.24       4499.79        50.71 o                         
  -5   1   7         68.94         61.93         1.95 o                         
  -3   1   7        103.00        102.35         1.86 o                         
  -1   1   7          9.45          5.62         0.61 o                         
   1   1   7        631.92        609.09         7.00 o                         
   3   1   7       1344.85       1297.32        10.09 o                         
   5   1   7        222.39        225.08         2.77 o                         
   7   1   7          0.11          1.58         0.31 o                         
   9   1   7        256.02        250.19         1.93 o                         
  11   1   7        406.00        415.98         3.03 o                         
  13   1   7        261.05        283.20         2.31 o                         
  15   1   7        289.31        277.95         2.17 o                         
  17   1   7         87.11         84.87         0.99 o                         
 -28   2   7       1098.88       1152.73        10.69 o                         
 -26   2   7       1138.59       1191.57        11.39 o                         
 -24   2   7         69.50         48.38         1.17 o                         
 -22   2   7        300.96        274.74         3.24 o                         
 -20   2   7        117.90        108.81         1.70 o                         
 -18   2   7         24.51         23.27         0.70 o                         
 -16   2   7        103.49        128.38         2.36 o                         
 -14   2   7        590.85        601.97         5.49 o                         
 -12   2   7        298.84        384.25         3.88 o                         
 -10   2   7          0.66          5.27         0.86 o                         
  -8   2   7        326.35        317.88         4.27 o                         
  -6   2   7        145.51        125.28         2.91 o                         
  -4   2   7        149.59        106.68         2.17 o                         
  -2   2   7         21.74         22.87         1.16 o                         
   0   2   7       3107.93       3006.49        28.67 o                         
   2   2   7        248.28        254.38         3.69 o                         
   4   2   7        694.84        652.52         8.22 o                         
   6   2   7        400.24        406.48         2.97 o                         
   8   2   7        445.49        447.59         3.31 o                         
  10   2   7        307.57        307.20         2.49 o                         
  12   2   7        211.32        210.22         1.98 o                         
  14   2   7          2.14          2.73         0.34 o                         
  16   2   7        226.43        220.56         2.32 o                         
 -27   3   7        191.69        189.90         2.32 o                         
 -25   3   7         80.35         85.30         1.16 o                         
 -23   3   7         48.38         54.80         1.04 o                         
 -21   3   7         24.28         31.26         0.79 o                         
 -19   3   7        656.06        555.88         3.78 o                         
 -17   3   7        288.41        284.54         2.32 o                         
 -15   3   7         24.45         14.40         0.82 o                         
 -13   3   7        102.09         88.51         1.78 o                         
 -11   3   7         82.97         77.52         1.71 o                         
  -9   3   7          9.20          4.56         0.56 o                         
  -7   3   7       1725.33       1842.97        16.20 o                         
  -5   3   7         65.50         67.96         1.45 o                         
  -3   3   7         12.65         19.60         0.87 o                         
  -1   3   7       3660.99       3764.37        31.78 o                         
   1   3   7       1982.62       1852.60        16.10 o                         
   3   3   7        189.45        165.09         1.66 o                         
   5   3   7        515.93        459.27         3.52 o                         
   7   3   7        235.72        236.51         2.06 o                         
   9   3   7         94.68         97.01         1.23 o                         
  11   3   7        837.47        785.59         7.64 o                         
  13   3   7        869.22        876.75        11.20 o                         
  15   3   7        177.88        167.27         2.22 o                         
 -26   4   7         80.62         66.86         1.10 o                         
 -24   4   7         11.13          7.46         0.32 o                         
 -22   4   7        369.89        376.29         2.58 o                         
 -20   4   7         29.63         34.91         0.60 o                         
 -18   4   7        342.47        327.79         2.45 o                         
 -16   4   7        284.22        292.27         2.29 o                         
 -14   4   7         68.26         45.10         0.76 o                         
 -12   4   7          6.75          7.68         0.66 o                         
 -10   4   7        196.56        190.45         1.73 o                         
  -8   4   7        316.40        319.55         2.40 o                         
  -6   4   7       4503.71       4478.06        23.05 o                         
  -4   4   7       2388.22       2232.48        12.77 o                         
  -2   4   7       3338.34       3360.92        19.55 o                         
   0   4   7        192.95        196.22         1.88 o                         
   2   4   7        614.51        601.43         4.40 o                         
   4   4   7         69.68         77.13         1.15 o                         
   6   4   7        888.49        800.16         5.75 o                         
   8   4   7        230.56        220.56         2.40 o                         
  10   4   7        223.80        207.38         2.37 o                         
  12   4   7        176.52        179.97         2.17 o                         
 -23   5   7        118.84        126.84         1.52 o                         
 -21   5   7         74.40         81.07         0.92 o                         
 -19   5   7         48.03         50.47         0.72 o                         
 -17   5   7        329.81        351.81         2.71 o                         
 -15   5   7        223.13        234.78         2.06 o                         
 -13   5   7        716.62        742.88         4.74 o                         
 -11   5   7       1726.16       1762.39        11.08 o                         
  -9   5   7       1732.34       1759.21        11.09 o                         
  -7   5   7          1.72          5.03         0.70 o                         
  -5   5   7        390.72        396.30         3.13 o                         
  -3   5   7          1.51          3.29         0.37 o                         
  -1   5   7         43.99         47.80         0.88 o                         
   1   5   7         58.55         49.98         1.02 o                         
   3   5   7        212.52        229.45         2.38 o                         
   5   5   7        145.25        145.80         1.90 o                         
   7   5   7        864.54        833.66         7.30 o                         
   9   5   7         20.02         19.62         0.58 o                         
  11   5   7          1.56          0.64         0.64 o                         
 -18   6   7        306.46        283.07         2.61 o                         
 -16   6   7         83.67         81.12         1.05 o                         
 -14   6   7         74.71         78.86         0.96 o                         
 -12   6   7          1.92          1.68         0.27 o                         
 -10   6   7        267.82        268.38         2.24 o                         
  -8   6   7        764.14        781.02         6.64 o                         
  -6   6   7        273.19        274.20         2.39 o                         
  -4   6   7         11.86          9.49         0.49 o                         
  -2   6   7         40.27         54.07         0.96 o                         
   0   6   7         14.08         22.43         0.67 o                         
   2   6   7         12.84         21.51         0.67 o                         
   4   6   7         34.47         35.42         0.81 o                         
   6   6   7         95.13         98.45         1.53 o                         
  -9   7   7          5.40          4.46         0.64 o                         
  -7   7   7         60.32         57.56         1.19 o                         
  -5   7   7         12.76         20.98         0.69 o                         
 -20   0   8         67.48         60.20         3.82 o                         
 -18   0   8      17449.62      17647.91       170.20 o                         
 -16   0   8       1693.46       1624.51        20.16 o                         
 -14   0   8       4857.46       4734.80        76.86 o                         
 -12   0   8       1393.18       1376.37        33.30 o                         
 -10   0   8        453.21        361.21         5.64 o                         
  -8   0   8        984.74        961.64        17.10 o                         
  -6   0   8      10288.30      11703.33       175.67 o                         
  -4   0   8        388.23        354.12         5.06 o                         
  -2   0   8       5993.69       6543.61        64.40 o                         
   0   0   8         56.12         44.94         1.57 o                         
   2   0   8         72.69         59.80         1.69 o                         
   4   0   8        392.20        314.76         5.31 o                         
   6   0   8        348.99        323.74         3.76 o                         
   8   0   8         84.86         81.03         1.68 o                         
  10   0   8        249.62        232.28         2.55 o                         
  12   0   8         68.06         61.88         1.16 o                         
  14   0   8        462.24        460.70         6.22 o                         
  16   0   8         68.65         68.02         1.76 o                         
 -29   1   8         62.17         55.57         1.53 o                         
 -27   1   8        193.69        183.71         2.49 o                         
 -25   1   8        265.05        246.98         3.28 o                         
 -23   1   8       3841.12       3838.05        31.40 o                         
 -21   1   8       1325.95       1359.34        12.20 o                         
 -19   1   8        310.28        317.80         3.22 o                         
 -17   1   8       1187.31       1127.68        10.60 o                         
 -15   1   8          0.04          2.26         0.46 o                         
 -13   1   8       2254.06       2151.82        17.02 o                         
 -11   1   8       2813.98       3103.50        33.64 o                         
  -9   1   8          8.96         15.13         1.23 o                         
  -7   1   8        225.85        193.59         2.78 o                         
  -5   1   8        264.49        228.80         3.15 o                         
  -3   1   8        226.03        228.74         3.19 o                         
  -1   1   8        718.66        751.46         8.11 o                         
   1   1   8        131.45        127.46         2.13 o                         
   3   1   8        560.56        602.57         6.71 o                         
   5   1   8        218.42        184.51         1.93 o                         
   7   1   8         37.71         38.97         0.82 o                         
   9   1   8        684.37        670.40         4.63 o                         
  11   1   8          7.42          4.96         0.40 o                         
  13   1   8        130.07        139.04         1.52 o                         
  15   1   8        403.07        383.27         3.31 o                         
 -28   2   8       2616.19       2470.23        21.92 o                         
 -26   2   8        320.78        327.98         3.58 o                         
 -24   2   8        662.69        599.30         6.70 o                         
 -22   2   8        158.00        166.19         5.25 o                         
 -20   2   8         20.67         21.79         0.80 o                         
 -18   2   8         93.80         82.82         1.27 o                         
 -16   2   8        479.74        528.49         4.18 o                         
 -14   2   8         71.33         86.41         1.65 o                         
 -12   2   8       1152.37       1197.38         9.68 o                         
 -10   2   8         23.82         24.19         0.91 o                         
  -8   2   8         86.97         71.54         1.43 o                         
  -6   2   8         58.99         68.91         1.41 o                         
  -4   2   8         24.86         12.31         0.76 o                         
  -2   2   8         32.64         38.09         1.15 o                         
   0   2   8        155.24        166.65         2.78 o                         
   2   2   8        113.11        103.26         1.61 o                         
   4   2   8       3600.06       3539.33        22.48 o                         
   6   2   8        175.72        171.32         1.72 o                         
   8   2   8        579.66        589.51         4.11 o                         
  10   2   8         69.98         70.28         1.06 o                         
  12   2   8         12.62          9.95         0.46 o                         
  14   2   8          4.07          4.61         0.31 o                         
 -27   3   8        199.72        219.29         2.61 o                         
 -25   3   8        185.89        179.10         2.32 o                         
 -23   3   8        446.12        386.78         3.52 o                         
 -21   3   8        365.50        343.30         2.64 o                         
 -19   3   8       1153.68        967.80         6.11 o                         
 -17   3   8          0.68          1.74         0.29 o                         
 -15   3   8         83.71         86.43         1.05 o                         
 -13   3   8        274.96        256.17         1.98 o                         
 -11   3   8         96.35         88.85         1.63 o                         
  -9   3   8        383.28        388.14         4.32 o                         
  -7   3   8         97.42        124.85         2.12 o                         
  -5   3   8       1265.64       1214.34        10.39 o                         
  -3   3   8        229.34        241.53         3.60 o                         
  -1   3   8       5117.29       4970.17        27.71 o                         
   1   3   8        874.31        826.22         5.26 o                         
   3   3   8        291.31        298.59         2.46 o                         
   5   3   8        115.66        107.81         1.33 o                         
   7   3   8         52.42         58.40         0.94 o                         
   9   3   8         48.30         49.29         0.88 o                         
  11   3   8        341.34        306.99         4.85 o                         
  13   3   8         18.64         17.61         0.67 o                         
 -26   4   8         30.77         41.51         0.81 o                         
 -24   4   8          7.43          9.86         0.63 o                         
 -22   4   8        712.71        725.69         5.11 o                         
 -20   4   8        198.40        197.10         1.82 o                         
 -18   4   8        175.68        159.88         1.58 o                         
 -16   4   8          1.29          0.96         0.28 o                         
 -14   4   8        586.05        493.03         3.33 o                         
 -12   4   8         10.02         11.08         0.50 o                         
 -10   4   8       1511.91       1533.28         8.29 o                         
  -8   4   8       1485.45       1425.73         7.81 o                         
  -6   4   8       1171.70       1132.39         5.65 o                         
  -4   4   8        167.54        177.37         1.71 o                         
  -2   4   8        704.40        684.34         4.77 o                         
   0   4   8         11.15         11.90         0.59 o                         
   2   4   8        212.43        214.78         2.62 o                         
   4   4   8         19.00         22.23         0.90 o                         
   6   4   8         13.79          8.10         0.49 o                         
   8   4   8          5.59          2.93         0.38 o                         
  10   4   8          0.07          0.07         0.30 o                         
 -21   5   8          9.26          7.82         0.32 o                         
 -19   5   8         10.78         11.16         0.41 o                         
 -17   5   8        503.13        534.35         3.61 o                         
 -15   5   8        686.82        713.52         4.74 o                         
 -13   5   8        945.63        929.13         6.21 o                         
 -11   5   8         20.22         20.35         0.63 o                         
  -9   5   8        330.80        329.22         2.47 o                         
  -7   5   8          5.77          8.19         0.59 o                         
  -5   5   8          6.07          6.82         0.48 o                         
  -3   5   8          9.38         14.22         0.60 o                         
  -1   5   8          0.49          0.96         0.28 o                         
   1   5   8         75.16         75.26         1.19 o                         
   3   5   8        524.24        506.28         5.29 o                         
   5   5   8        187.39        219.28         2.68 o                         
   7   5   8        278.63        292.76         3.13 o                         
 -18   6   8        186.10        183.53         2.01 o                         
 -16   6   8         44.41         55.60         0.82 o                         
 -14   6   8        340.05        345.95         2.82 o                         
 -12   6   8        452.12        487.91         3.56 o                         
 -10   6   8         50.33         48.20         0.73 o                         
  -8   6   8         11.99         14.92         0.47 o                         
  -6   6   8         12.31         12.81         0.47 o                         
  -4   6   8        381.18        395.43         3.28 o                         
  -2   6   8          5.38          4.96         0.66 o                         
   0   6   8        617.62        753.43         6.79 o                         
   2   6   8         58.46         81.53         1.19 o                         
   4   6   8         49.19         63.87         1.22 o                         
 -29   1   9        123.66        128.12         4.78 o                         
 -27   1   9       1239.61       1203.79        12.64 o                         
 -25   1   9         66.46         71.22         1.61 o                         
 -23   1   9       2389.18       2326.61        19.62 o                         
 -21   1   9        143.09        142.82         2.09 o                         
 -19   1   9         12.23         10.93         0.64 o                         
 -17   1   9        135.57        123.24         1.59 o                         
 -15   1   9        247.31        238.16         2.94 o                         
 -13   1   9       3915.80       3872.71        29.64 o                         
 -11   1   9          0.53          1.46         0.72 o                         
  -9   1   9        762.20        775.98         7.12 o                         
  -7   1   9          9.68          5.38         0.52 o                         
  -5   1   9         78.46         69.00         1.24 o                         
  -3   1   9        719.11        701.86         7.38 o                         
  -1   1   9       1599.48       1604.08        19.14 o                         
   1   1   9         47.05         57.97         0.93 o                         
   3   1   9        750.39        760.08         9.39 o                         
   5   1   9        277.31        272.70         2.22 o                         
   7   1   9         32.34         35.58         0.77 o                         
   9   1   9        896.13        911.46         6.14 o                         
  11   1   9          2.80          3.89         0.38 o                         
  13   1   9         24.14         22.45         0.58 o                         
 -28   2   9          0.94          1.68         0.46 o                         
 -26   2   9         80.37         77.46         1.39 o                         
 -24   2   9         44.43         33.37         1.06 o                         
 -22   2   9         78.25         79.81         1.40 o                         
 -20   2   9        739.50        732.02         5.98 o                         
 -18   2   9          3.49          3.09         0.39 o                         
 -16   2   9        821.48        820.28         5.11 o                         
 -14   2   9         62.78         45.91         0.95 o                         
 -12   2   9        353.12        299.63         3.54 o                         
 -10   2   9         22.56         15.36         0.86 o                         
  -8   2   9        356.23        388.25         4.12 o                         
  -6   2   9         52.69         49.89         1.60 o                         
  -4   2   9        624.26        630.98         6.33 o                         
  -2   2   9        256.54        233.15         2.38 o                         
   0   2   9       2247.78       2179.18        13.58 o                         
   2   2   9         83.37         87.09         1.22 o                         
   4   2   9       1383.49       1420.93         8.83 o                         
   6   2   9         32.13         36.13         0.96 o                         
   8   2   9        185.86        171.78         1.78 o                         
  10   2   9          3.85          2.65         0.32 o                         
  12   2   9         79.26         69.80         0.99 o                         
 -27   3   9          1.13          0.70         0.24 o                         
 -25   3   9          4.45          5.39         0.47 o                         
 -23   3   9        166.35        137.89         1.72 o                         
 -21   3   9         19.60         21.97         0.66 o                         
 -19   3   9        362.20        319.21         2.70 o                         
 -17   3   9        834.30        777.98         4.89 o                         
 -15   3   9          1.13          4.04         0.39 o                         
 -13   3   9         34.40         24.43         0.83 o                         
 -11   3   9        130.02        124.67         1.31 o                         
  -9   3   9         45.78         47.67         0.81 o                         
  -7   3   9        328.55        344.29         2.53 o                         
  -5   3   9       4135.20       4108.02        21.16 o                         
  -3   3   9       1069.54       1023.47         7.04 o                         
  -1   3   9       1879.74       1853.58        10.36 o                         
   1   3   9        288.73        292.26         2.56 o                         
   3   3   9         26.78         22.20         0.69 o                         
   5   3   9         57.35         68.78         1.09 o                         
   7   3   9         64.54         62.81         1.02 o                         
   9   3   9         56.28         43.67         0.84 o                         
  11   3   9         70.17         69.89         1.26 o                         
 -24   4   9         48.41         51.01         0.89 o                         
 -22   4   9        880.46        884.85         5.77 o                         
 -20   4   9        331.39        326.02         2.54 o                         
 -18   4   9        104.43         83.06         1.12 o                         
 -16   4   9         56.86         50.54         0.83 o                         
 -14   4   9        874.63        811.60         4.74 o                         
 -12   4   9         93.41         98.89         1.24 o                         
 -10   4   9       1799.09       1795.28        10.50 o                         
  -8   4   9        721.07        741.06         4.22 o                         
  -6   4   9        349.05        351.76         2.59 o                         
  -4   4   9        169.94        189.53         1.80 o                         
  -2   4   9         34.47         39.55         0.76 o                         
   0   4   9          0.41          1.13         0.32 o                         
   2   4   9          3.21          3.65         0.50 o                         
   4   4   9          6.32          7.82         0.68 o                         
   6   4   9        349.08        350.12         3.20 o                         
   8   4   9          9.25          8.07         0.50 o                         
 -21   5   9         90.94         72.29         0.88 o                         
 -19   5   9         77.56         85.01         1.03 o                         
 -17   5   9         19.87         23.46         0.88 o                         
 -15   5   9         66.64         64.96         0.91 o                         
 -13   5   9        275.08        273.76         2.42 o                         
 -11   5   9          0.33          0.77         0.27 o                         
  -9   5   9          0.18          2.02         0.54 o                         
  -7   5   9         46.42         51.30         0.94 o                         
  -5   5   9          7.53          9.96         0.72 o                         
  -3   5   9        387.46        383.18         3.43 o                         
  -1   5   9        369.64        390.07         3.25 o                         
   1   5   9        256.06        253.44         2.61 o                         
   3   5   9        356.16        349.73         3.73 o                         
   5   5   9        122.55        174.94         2.06 o                         
 -16   6   9        210.96        209.42         2.59 o                         
 -14   6   9         73.06         73.82         0.95 o                         
 -12   6   9         49.95         52.91         0.91 o                         
 -10   6   9         35.90         35.18         0.62 o                         
  -8   6   9         50.65         47.97         0.83 o                         
  -6   6   9        178.56        191.00         2.01 o                         
  -4   6   9        437.54        475.98         4.00 o                         
  -2   6   9         73.01         85.07         1.20 o                         
   0   6   9        270.65        339.09         4.40 o                         
 -22   0  10       9409.69       9515.23       130.66 o                         
 -20   0  10         43.73         46.72         1.61 o                         
 -18   0  10      10234.22      10477.56        91.41 o                         
 -16   0  10         22.84         25.98         1.13 o                         
 -14   0  10        386.53        390.76         5.46 o                         
 -12   0  10          0.09          1.32         0.84 o                         
 -10   0  10        133.09        150.22         3.14 o                         
  -8   0  10        179.49        176.06         2.88 o                         
  -6   0  10        264.82        343.67         5.13 o                         
  -4   0  10        318.45        313.83         5.12 o                         
  -2   0  10        438.26        484.04         4.40 o                         
   0   0  10          7.28          8.83         0.57 o                         
   2   0  10        279.99        304.06         3.57 o                         
   4   0  10          1.10          0.38         0.51 o                         
   6   0  10         25.04         23.86         0.94 o                         
   8   0  10         60.36         72.87         1.59 o                         
  10   0  10        907.87        928.54        10.64 o                         
  12   0  10        254.13        272.32         4.62 o                         
 -27   1  10        440.02        435.12         6.21 o                         
 -25   1  10          0.16          3.62         1.32 o                         
 -23   1  10        169.80        157.71         3.07 o                         
 -21   1  10        301.79        302.07         3.65 o                         
 -19   1  10          0.67          1.99         0.58 o                         
 -17   1  10       1108.79       1113.34         7.18 o                         
 -15   1  10       1237.66       1193.28         7.10 o                         
 -13   1  10       4745.35       4710.37        25.40 o                         
 -11   1  10        694.93        659.17         6.39 o                         
  -9   1  10          0.29          1.83         0.54 o                         
  -7   1  10          3.03          8.31         0.58 o                         
  -5   1  10          0.14          2.52         0.48 o                         
  -3   1  10        623.77        605.97         4.18 o                         
  -1   1  10        748.57        787.42         5.12 o                         
   1   1  10         69.75         66.47         0.98 o                         
   3   1  10         33.60         29.95         0.70 o                         
   5   1  10       1732.80       1750.73        10.55 o                         
   7   1  10          2.38          2.90         0.40 o                         
   9   1  10       1563.58       1655.94        11.26 o                         
  11   1  10          0.31          0.84         0.30 o                         
 -28   2  10         10.70         21.13         0.84 o                         
 -26   2  10         25.32         25.51         0.91 o                         
 -24   2  10          6.37          6.39         0.67 o                         
 -22   2  10         14.59         18.12         1.73 o                         
 -20   2  10        182.12        177.43         2.05 o                         
 -18   2  10          7.20          6.37         0.49 o                         
 -16   2  10        190.38        192.21         1.95 o                         
 -14   2  10          3.80          5.64         0.58 o                         
 -12   2  10       1426.44       1274.41         7.47 o                         
 -10   2  10        433.31        458.88         3.16 o                         
  -8   2  10       4336.35       4101.51        19.45 o                         
  -6   2  10         72.40         68.63         1.03 o                         
  -4   2  10          0.01          0.83         0.29 o                         
  -2   2  10         13.44         17.27         0.61 o                         
   0   2  10       3553.37       3586.38        22.78 o                         
   2   2  10        212.24        214.72         2.39 o                         
   4   2  10       3753.49       3861.65        23.16 o                         
   6   2  10         68.83         67.24         1.07 o                         
   8   2  10         20.33         19.29         0.59 o                         
  10   2  10          0.12          1.15         0.50 o                         
 -27   3  10         49.28         41.21         1.00 o                         
 -25   3  10        267.78        243.93         3.09 o                         
 -23   3  10        584.52        498.25         4.09 o                         
 -21   3  10        243.59        244.32         2.24 o                         
 -19   3  10         23.33         22.32         0.67 o                         
 -17   3  10       1318.49       1223.77         7.59 o                         
 -15   3  10        580.41        587.80         4.17 o                         
 -13   3  10        130.69        108.83         1.34 o                         
 -11   3  10         29.69         39.49         0.80 o                         
  -9   3  10        415.65        406.55         2.91 o                         
  -7   3  10         25.54         28.64         0.67 o                         
  -5   3  10       1745.29       1688.17         9.99 o                         
  -3   3  10         58.98         58.81         0.93 o                         
  -1   3  10        147.00        145.93         1.66 o                         
   1   3  10         18.38         22.70         0.65 o                         
   3   3  10        137.59        133.27         1.62 o                         
   5   3  10          7.12          6.28         0.63 o                         
   7   3  10        122.14        118.68         1.42 o                         
   9   3  10        166.28        150.70         2.49 o                         
 -24   4  10        170.65        172.67         1.91 o                         
 -22   4  10        274.04        219.83         1.83 o                         
 -20   4  10         73.57         58.14         0.83 o                         
 -18   4  10        268.80        215.87         1.72 o                         
 -16   4  10        168.06        137.24         1.39 o                         
 -14   4  10        422.08        411.51         2.82 o                         
 -12   4  10          6.43          7.93         0.43 o                         
 -10   4  10        596.01        578.50         3.33 o                         
  -8   4  10         17.22         18.23         0.54 o                         
  -6   4  10         68.53         65.04         0.93 o                         
  -4   4  10         38.17         38.86         0.74 o                         
  -2   4  10          0.47          1.07         0.30 o                         
   0   4  10          5.11          7.32         0.49 o                         
   2   4  10        569.94        593.38         6.05 o                         
   4   4  10         19.22         23.54         0.73 o                         
   6   4  10        136.04        150.94         1.90 o                         
 -21   5  10         16.64         20.32         0.63 o                         
 -19   5  10         93.82         95.33         1.09 o                         
 -17   5  10          0.89          4.14         0.34 o                         
 -15   5  10         80.60         82.88         0.97 o                         
 -13   5  10         35.90         28.88         0.63 o                         
 -11   5  10        521.04        504.82         4.40 o                         
  -9   5  10       1067.15       1093.50        11.12 o                         
  -7   5  10         15.63         11.67         0.50 o                         
  -5   5  10         52.14         48.80         0.88 o                         
  -3   5  10        101.31        109.48         1.29 o                         
  -1   5  10         15.07         13.36         0.50 o                         
   1   5  10        552.73        627.06         7.06 o                         
   3   5  10         56.21         55.73         1.10 o                         
 -12   6  10         13.64         11.81         0.40 o                         
 -10   6  10         75.93         76.41         1.04 o                         
  -8   6  10          6.24          7.09         0.49 o                         
  -6   6  10         35.93         32.05         0.69 o                         
  -4   6  10         97.48        124.95         2.53 o                         
 -27   1  11        449.61        445.69         7.57 o                         
 -25   1  11        431.19        455.13         5.79 o                         
 -23   1  11         81.83         77.99         1.71 o                         
 -21   1  11        204.72        208.99         2.63 o                         
 -19   1  11        416.44        412.35         3.55 o                         
 -17   1  11       3858.82       3891.94        21.93 o                         
 -15   1  11          1.82          2.47         0.38 o                         
 -13   1  11       1775.49       1843.27         9.71 o                         
 -11   1  11          2.99          1.07         0.34 o                         
  -9   1  11        447.41        415.71         2.83 o                         
  -7   1  11        288.74        223.91         1.82 o                         
  -5   1  11         58.55         69.96         1.22 o                         
  -3   1  11         10.48         10.94         0.59 o                         
  -1   1  11        227.05        252.62         2.28 o                         
   1   1  11          0.55          1.97         0.35 o                         
   3   1  11        801.94        857.60         5.87 o                         
   5   1  11       2251.00       2282.51        18.27 o                         
   7   1  11        284.47        306.46         2.96 o                         
   9   1  11        333.94        325.33         3.39 o                         
 -28   2  11         16.03         13.40         0.90 o                         
 -26   2  11        249.99        242.43         2.94 o                         
 -24   2  11          7.84          2.38         0.42 o                         
 -22   2  11        192.52        195.55         2.36 o                         
 -20   2  11         15.02         10.93         0.58 o                         
 -18   2  11        159.32        147.67         1.73 o                         
 -16   2  11        633.06        578.21         4.17 o                         
 -14   2  11          4.47          8.91         0.48 o                         
 -12   2  11         52.97        104.35         1.24 o                         
 -10   2  11       1440.61       1481.19         7.72 o                         
  -8   2  11       2065.26       2100.64        10.69 o                         
  -6   2  11        131.43        134.34         1.39 o                         
  -4   2  11        137.57        148.21         1.48 o                         
  -2   2  11        312.84        324.08         2.77 o                         
   0   2  11       2568.79       2605.54        16.03 o                         
   2   2  11        334.28        329.00         3.02 o                         
   4   2  11        398.54        418.72         4.66 o                         
   6   2  11          1.82          3.68         0.75 o                         
   8   2  11          0.55          0.70         0.28 o                         
 -25   3  11         79.20         64.91         1.30 o                         
 -23   3  11          2.80          6.50         0.48 o                         
 -21   3  11        187.53        163.38         2.06 o                         
 -19   3  11         29.88         27.01         0.74 o                         
 -17   3  11        324.11        272.08         2.34 o                         
 -15   3  11          0.95          1.38         0.35 o                         
 -13   3  11         38.72         36.99         0.80 o                         
 -11   3  11          1.93          5.42         0.46 o                         
  -9   3  11          3.23          4.46         0.36 o                         
  -7   3  11         86.31        105.87         1.41 o                         
  -5   3  11       2450.67       2536.70        15.63 o                         
  -3   3  11       1430.27       1452.56         8.56 o                         
  -1   3  11        140.29        153.28         1.65 o                         
   1   3  11        158.19        165.48         1.76 o                         
   3   3  11        117.73        121.46         1.43 o                         
   5   3  11          3.04          7.34         0.42 o                         
   7   3  11          2.15          3.61         1.30 o                         
 -24   4  11         24.63         21.20         0.75 o                         
 -22   4  11         23.34         20.19         0.57 o                         
 -20   4  11        210.25        198.32         1.97 o                         
 -18   4  11        298.90        262.78         2.27 o                         
 -16   4  11         50.32         55.73         0.92 o                         
 -14   4  11        253.60        258.33         2.14 o                         
 -12   4  11         63.00         78.99         1.02 o                         
 -10   4  11         85.32         89.66         1.06 o                         
  -8   4  11        178.35        177.56         1.74 o                         
  -6   4  11        385.21        409.57         3.01 o                         
  -4   4  11        447.54        464.30         3.56 o                         
  -2   4  11        152.27        148.89         1.74 o                         
   0   4  11        281.46        306.70         3.13 o                         
   2   4  11          1.23          0.93         0.32 o                         
   4   4  11         30.78         29.64         0.65 o                         
 -19   5  11        379.54        376.66         3.73 o                         
 -17   5  11          4.81          7.89         0.31 o                         
 -15   5  11        177.86        147.81         1.39 o                         
 -13   5  11        265.16        253.53         2.10 o                         
 -11   5  11          1.84          5.10         0.30 o                         
  -9   5  11          2.52          3.77         0.39 o                         
  -7   5  11         30.27         28.03         0.71 o                         
  -5   5  11         72.14         86.82         1.08 o                         
  -3   5  11         75.89         77.58         1.14 o                         
  -1   5  11          5.63          6.36         0.54 o                         
 -24   0  12        117.42        116.81         3.26 o                         
 -22   0  12       1761.88       1731.41        18.33 o                         
 -20   0  12        245.75        263.86         4.30 o                         
 -18   0  12        966.74       1006.91        10.49 o                         
 -16   0  12        341.66        351.88         4.81 o                         
 -14   0  12        137.89        143.34         2.35 o                         
 -12   0  12        201.56        197.92         2.70 o                         
 -10   0  12       1293.46       1222.26         9.23 o                         
  -8   0  12        400.10        402.08         3.66 o                         
  -6   0  12          0.13          3.59         0.55 o                         
  -4   0  12        744.70        682.91         6.77 o                         
  -2   0  12        744.93        718.45         6.40 o                         
   0   0  12         69.78         74.89         3.90 o                         
   2   0  12         29.78         40.28         1.15 o                         
   4   0  12         25.39         32.13         1.07 o                         
   6   0  12        305.08        319.80         4.83 o                         
 -27   1  12          0.15          1.59         1.27 o                         
 -25   1  12         20.18         26.23         1.34 o                         
 -23   1  12        200.87        210.64         2.42 o                         
 -21   1  12         38.30         41.44         1.03 o                         
 -19   1  12       1462.16       1473.48        10.22 o                         
 -17   1  12       2288.77       2370.44        14.30 o                         
 -15   1  12        349.86        346.00         2.92 o                         
 -13   1  12         43.84         34.95         0.87 o                         
 -11   1  12        365.53        316.28         2.36 o                         
  -9   1  12        223.07        205.33         1.88 o                         
  -7   1  12        781.44        705.27         4.60 o                         
  -5   1  12         32.44         24.18         0.72 o                         
  -3   1  12         89.40         77.97         1.26 o                         
  -1   1  12          6.58          6.81         0.43 o                         
   1   1  12        217.39        236.26         2.24 o                         
   3   1  12        665.64        664.95         5.20 o                         
   5   1  12       1613.47       1679.95        13.79 o                         
   7   1  12          1.94          2.55         0.53 o                         
 -26   2  12        285.50        320.47         4.67 o                         
 -24   2  12        364.12        405.08         4.21 o                         
 -22   2  12         13.73         13.42         0.58 o                         
 -20   2  12         15.22         17.00         0.72 o                         
 -18   2  12         71.79         58.48         1.01 o                         
 -16   2  12        957.25        848.58         5.45 o                         
 -14   2  12       1732.62       1695.88         9.38 o                         
 -12   2  12       4715.75       4629.41        22.39 o                         
 -10   2  12        702.79        658.96         4.03 o                         
  -8   2  12        183.78        208.63         1.85 o                         
  -6   2  12          0.05          0.90         0.27 o                         
  -4   2  12        164.60        167.38         1.79 o                         
  -2   2  12        322.57        322.75         2.56 o                         
   0   2  12        711.74        720.33         5.70 o                         
   2   2  12          1.35          1.80         0.35 o                         
   4   2  12         47.68         46.10         0.90 o                         
   6   2  12          2.37          2.07         0.37 o                         
 -25   3  12        127.79        129.47         1.92 o                         
 -23   3  12          1.31          0.61         0.32 o                         
 -21   3  12        349.86        275.08         2.61 o                         
 -19   3  12          8.03          9.37         0.60 o                         
 -17   3  12          3.44          8.68         0.47 o                         
 -15   3  12         18.91         15.22         0.61 o                         
 -13   3  12         30.35         27.46         0.60 o                         
 -11   3  12        117.81        120.26         1.31 o                         
  -9   3  12        750.74        781.40         5.23 o                         
  -7   3  12        687.91        670.36         4.60 o                         
  -5   3  12       1164.81       1224.35         8.07 o                         
  -3   3  12        274.62        290.83         2.79 o                         
  -1   3  12        507.63        518.36         4.54 o                         
   1   3  12         54.31         59.43         0.96 o                         
   3   3  12        312.46        291.75         2.84 o                         
 -22   4  12         17.93         26.34         0.54 o                         
 -20   4  12        217.31        174.80         1.61 o                         
 -18   4  12        321.44        307.94         2.12 o                         
 -16   4  12          0.82          2.06         0.24 o                         
 -14   4  12         47.99         45.17         0.85 o                         
 -12   4  12          6.96          5.68         0.39 o                         
 -10   4  12          0.75          2.58         0.30 o                         
  -8   4  12          3.91          5.08         0.37 o                         
  -6   4  12        141.93        157.29         1.61 o                         
  -4   4  12         65.88         62.28         0.95 o                         
  -2   4  12        396.04        391.04         3.68 o                         
   0   4  12        213.23        209.98         2.30 o                         
 -15   5  12        531.38        533.42         5.27 o                         
 -13   5  12        365.36        357.38         5.51 o                         
 -11   5  12        349.51        386.41         5.13 o                         
  -9   5  12         58.66         68.36         1.49 o                         
  -7   5  12          3.56          4.43         0.31 o                         
  -5   5  12        208.87        206.83         2.87 o                         
 -25   1  13          0.27         -0.05         0.54 o                         
 -23   1  13        151.71        163.79         2.08 o                         
 -21   1  13         34.20         26.04         0.81 o                         
 -19   1  13          8.82         13.75         1.02 o                         
 -17   1  13        111.23        112.17         1.49 o                         
 -15   1  13         21.20         23.88         0.75 o                         
 -13   1  13       1138.48       1120.30         7.06 o                         
 -11   1  13        944.96        874.50         5.72 o                         
  -9   1  13         26.90         18.51         0.63 o                         
  -7   1  13        456.32        433.50         3.61 o                         
  -5   1  13        130.79        133.43         1.61 o                         
  -3   1  13         13.41         15.06         0.61 o                         
  -1   1  13         32.30         35.51         0.92 o                         
   1   1  13        518.87        518.75         5.23 o                         
   3   1  13         93.55        101.65         1.88 o                         
 -26   2  13        825.95        954.57        13.97 o                         
 -24   2  13        328.61        394.92         4.83 o                         
 -22   2  13        328.34        328.58         2.94 o                         
 -20   2  13         57.43         45.58         1.04 o                         
 -18   2  13          2.55          1.20         0.41 o                         
 -16   2  13        225.72        191.91         1.87 o                         
 -14   2  13       1555.72       1683.67         9.97 o                         
 -12   2  13       1304.70       1393.59         7.84 o                         
 -10   2  13         78.33         82.35         1.05 o                         
  -8   2  13         31.23         36.13         0.82 o                         
  -6   2  13         81.56         90.78         1.32 o                         
  -4   2  13          1.25          1.62         0.35 o                         
  -2   2  13          7.13          9.27         0.59 o                         
   0   2  13          0.07          1.44         0.35 o                         
   2   2  13          5.33          8.36         0.73 o                         
 -23   3  13         24.44         32.07         0.90 o                         
 -21   3  13        810.19        828.08         5.96 o                         
 -19   3  13        192.04        243.55         1.97 o                         
 -17   3  13         10.10          8.68         0.38 o                         
 -15   3  13        104.70        103.95         1.15 o                         
 -13   3  13        134.74        143.26         1.40 o                         
 -11   3  13        174.31        166.83         1.60 o                         
  -9   3  13       1026.01       1099.05         7.76 o                         
  -7   3  13       1406.47       1487.67        10.29 o                         
  -5   3  13        347.43        331.04         3.12 o                         
  -3   3  13         53.77         56.20         0.93 o                         
  -1   3  13        109.63        119.19         1.45 o                         
   1   3  13         11.89         11.63         0.76 o                         
 -20   4  13        384.08        395.40         4.43 o                         
 -18   4  13         45.72         42.33         0.77 o                         
 -16   4  13          7.95         13.78         0.51 o                         
 -14   4  13         15.01         11.47         0.44 o                         
 -12   4  13          0.51          2.80         0.25 o                         
 -10   4  13        137.30        169.88         1.55 o                         
  -8   4  13         27.65         32.17         0.71 o                         
  -6   4  13        176.88        192.50         1.93 o                         
  -4   4  13        996.49       1063.11        10.80 o                         
 -24   0  14        118.95        120.34         2.93 o                         
 -22   0  14         61.99         61.69         1.62 o                         
 -20   0  14        127.22        136.58         2.33 o                         
 -18   0  14        570.91        643.40         6.97 o                         
 -16   0  14         98.08         76.37         1.85 o                         
 -14   0  14        732.85        763.74         8.18 o                         
 -12   0  14        141.37        142.12         2.53 o                         
 -10   0  14         99.76         97.08         1.55 o                         
  -8   0  14       1918.18       1839.46        21.89 o                         
  -6   0  14       1191.46       1105.90         9.00 o                         
  -4   0  14        967.41        939.63        10.02 o                         
  -2   0  14        198.80        204.15         5.70 o                         
   0   0  14         90.47         87.36         2.23 o                         
 -25   1  14         46.53         53.74         1.40 o                         
 -23   1  14        466.92        515.29         4.95 o                         
 -21   1  14         58.10         78.14         1.21 o                         
 -19   1  14         19.66         17.23         0.71 o                         
 -17   1  14        263.76        253.53         2.21 o                         
 -15   1  14        417.85        410.26         3.19 o                         
 -13   1  14          0.31          1.52         0.32 o                         
 -11   1  14         79.85         64.62         0.95 o                         
  -9   1  14        240.00        216.07         1.96 o                         
  -7   1  14        101.78        100.09         1.47 o                         
  -5   1  14          0.99          1.53         0.33 o                         
  -3   1  14        125.22        124.87         1.52 o                         
  -1   1  14         22.81         22.01         0.75 o                         
   1   1  14        208.50        223.99         5.58 o                         
 -24   2  14         83.39         86.07         1.77 o                         
 -22   2  14          7.31          8.57         0.62 o                         
 -20   2  14         41.24         31.65         0.70 o                         
 -18   2  14         35.59         22.59         0.70 o                         
 -16   2  14        311.84        287.30         2.48 o                         
 -14   2  14        277.95        262.45         2.35 o                         
 -12   2  14         66.08         67.38         0.95 o                         
 -10   2  14          7.83          7.73         0.49 o                         
  -8   2  14          1.92          4.30         0.56 o                         
  -6   2  14        159.72        159.67         1.72 o                         
  -4   2  14        118.51        120.48         1.59 o                         
  -2   2  14        246.04        244.48         2.71 o                         
 -21   3  14        258.06        321.79         3.48 o                         
 -19   3  14         59.01         61.55         1.15 o                         
 -17   3  14        258.38        268.06         2.41 o                         
 -15   3  14        185.75        177.51         1.51 o                         
 -13   3  14        505.59        485.44         3.13 o                         
 -11   3  14          8.95          9.27         0.39 o                         
  -9   3  14       1919.70       1974.92        13.16 o                         
  -7   3  14        271.14        262.23         3.07 o                         
  -5   3  14        396.49        425.70         4.82 o                         
 -12   4  14        152.32        181.74         2.80 o                         
 -23   1  15         59.90         47.12         1.33 o                         
 -21   1  15        223.44        249.54         2.67 o                         
 -19   1  15         94.41         94.13         1.15 o                         
 -17   1  15         56.96         48.84         0.78 o                         
 -15   1  15          1.01          0.63         0.25 o                         
 -13   1  15        272.30        234.28         1.84 o                         
 -11   1  15        354.05        324.31         3.27 o                         
  -9   1  15        263.19        291.97         2.66 o                         
  -7   1  15        142.51        137.43         1.63 o                         
  -5   1  15        193.12        205.47         2.96 o                         
 -20   2  15         20.57         15.12         0.54 o                         
 -18   2  15         76.07         64.75         0.99 o                         
 -16   2  15          9.60          7.94         0.47 o                         
 -14   2  15         24.07         29.29         0.68 o                         
 -12   2  15        255.98        259.72         2.59 o                         
 -10   2  15        741.07        772.77         6.18 o                         
  -8   2  15        525.40        526.19         4.67 o                         
  -6   2  15         62.05         63.67         1.19 o                         
 -15   3  15          2.71          0.80         0.41 o                         
 -13   3  15          0.78          1.15         0.41 o                         
 -11   3  15         40.78         41.71         1.16 o                         
 -18   0  16         29.67         27.17         0.91 o                         
 -16   0  16        379.18        431.59         4.40 o                         
 -14   0  16         24.40         20.41         0.86 o                         
 -12   0  16        152.24        116.20         2.30 o                         
 -10   0  16        136.98        115.95         2.71 o                         
 -17   1  16        177.07        209.99         2.11 o                         
 -15   1  16        181.18        190.50         2.63 o                         
 -13   1  16         24.69         19.23         0.60 o                         
 -11   1  16         21.62         22.27         0.61 o                         
                                                                                
